# Supplementary material for: Molecular Modeling of Structures and Interaction of Human Corticotropin-Releasing Factor (CRF) Binding Protein and CRF Type-2 Receptor
Source: Front Endocrinol (Lausanne). 2018 Feb 20;9:43. doi: 10.3389/fendo.2018.00043 (PMC5826306; doi:10.3389/fendo.2018.00043)
Supplement: Supplementary file 1 [file Data_Sheet_1.zip]

Archive with 3 entries (2 files):
- Slater et al 2018_SI.docx
- __MACOSX/
- __MACOSX/._Slater et al 2018_SI.docx
