# Supplementary material for: Molecular Modeling of Structures and Interaction of Human Corticotropin-Releasing Factor (CRF) Binding Protein and CRF Type-2 Receptor
Source: Front Endocrinol (Lausanne). 2018 Feb 20;9:43. doi: 10.3389/fendo.2018.00043 (PMC5826306; doi:10.3389/fendo.2018.00043)
Supplement: Data Sheet S2 — PDB files coordinates for all proteins. [file Data_Sheet_2.zip]

Archive with 10 entries (7 files):
- Supp Inf_6_Models/
- Supp Inf_6_Models/CRF2aR.pdb
- __MACOSX/
- __MACOSX/Supp Inf_6_Models/
- __MACOSX/Supp Inf_6_Models/._CRF2aR.pdb
- Supp Inf_6_Models/CRF2bR.pdb
- __MACOSX/Supp Inf_6_Models/._CRF2bR.pdb
- Supp Inf_6_Models/CRFBP.pdb
- __MACOSX/Supp Inf_6_Models/._CRFBP.pdb
- __MACOSX/._Supp Inf_6_Models
