# Supplementary material for: Molecular Modeling of Structures and Interaction of Human Corticotropin-Releasing Factor (CRF) Binding Protein and CRF Type-2 Receptor
Source: Front Endocrinol (Lausanne). 2018 Feb 20;9:43. doi: 10.3389/fendo.2018.00043 (PMC5826306; doi:10.3389/fendo.2018.00043)
Supplement: Data Sheet S2 — PDB files coordinates for all proteins. [file Data_Sheet_2.zip › Supp Inf_6_Models/CRF2aR.pdb]

HELIX    1   1 ASP      2  TRP     27  1                                  26
HELIX    2   2 ASP    104  ILE    144  1                                  41
HELIX    3   3 LEU    147  GLU    178  1                                  32
HELIX    4   4 VAL    182  VAL    214  1                                  33
HELIX    5   5 LYS    224  CYS    233  1                                  10
HELIX    6   6 PRO    235  TYR    249  1                                  15
HELIX    7   7 GLN    253  TRP    255  1                                   3
HELIX    8   8 PRO    260  THR    292  1                                  33
HELIX    9   9 SER    300  PHE    327  1                                  28
HELIX   10  10 LEU    335  PHE    362  1                                  28
HELIX   11  11 GLY    364  HIS    381  1                                  18
SHEET    1   1 1 LEU    59  PRO    63  0
SHEET    2   2 1 ASN    78  GLU    82  0
ATOM      1  N   MET     1      20.844  10.290  11.375  1.00 56.83           N
ATOM      2  CA  MET     1      21.047  10.108   9.921  1.00 59.88           C
ATOM      3  C   MET     1      20.004  10.801   9.112  1.00 61.50           C
ATOM      4  O   MET     1      19.502  11.854   9.499  1.00 63.86           O
ATOM      5  CB  MET     1      21.056   8.614   9.544  1.00 61.07           C
ATOM      6  CG  MET     1      19.708   7.885   9.633  1.00 62.70           C
ATOM      7  SD  MET     1      19.108   7.502  11.310  1.00  0.00           S
ATOM      8  CE  MET     1      18.225   9.063  11.597  1.00  0.00           C
ATOM      9  HA  MET     1      22.016  10.531   9.658  1.00 60.97           H
ATOM     10  HB1 MET     1      21.411   8.532   8.516  1.00 60.97           H
ATOM     11  HB2 MET     1      21.753   8.106  10.211  1.00 60.97           H
ATOM     12  HG1 MET     1      18.960   8.512   9.148  1.00 60.97           H
ATOM     13  HG2 MET     1      19.802   6.944   9.091  1.00 60.97           H
ATOM     14  HE1 MET     1      17.770   9.048  12.587  1.00 60.97           H
ATOM     15  HE2 MET     1      17.449   9.186  10.842  1.00 60.97           H
ATOM     16  HE3 MET     1      18.927   9.895  11.533  1.00 60.97           H
ATOM     17  HT1 MET     1      21.615   9.776  11.910  1.00 60.97           H
ATOM     18  HT2 MET     1      19.891   9.893  11.655  1.00 60.97           H
ATOM     19  HT3 MET     1      20.880  11.333  11.612  1.00 60.97           H
ATOM     20  N   ASP     2      19.649  10.206   7.958  1.00 60.28           N
ATOM     21  CA  ASP     2      18.700  10.793   7.059  1.00 61.36           C
ATOM     22  C   ASP     2      17.398  10.901   7.775  1.00 60.65           C
ATOM     23  O   ASP     2      16.675  11.886   7.633  1.00 62.24           O
ATOM     24  CB  ASP     2      18.475   9.940   5.798  1.00 61.23           C
ATOM     25  CG  ASP     2      17.651  10.753   4.808  1.00 63.45           C
ATOM     26  OD1 ASP     2      17.256  11.896   5.160  1.00  0.00           O
ATOM     27  OD2 ASP     2      17.408  10.239   3.683  1.00  0.00           O
ATOM     28  HN  ASP     2      20.090   9.265   7.704  1.00 61.53           H
ATOM     29  HA  ASP     2      19.040  11.787   6.769  1.00 61.53           H
ATOM     30  HB1 ASP     2      19.435   9.681   5.353  1.00 61.53           H
ATOM     31  HB2 ASP     2      17.938   9.029   6.062  1.00 61.53           H
ATOM     32  N   ALA     3      17.075   9.888   8.597  1.00 71.26           N
ATOM     33  CA  ALA     3      15.831   9.900   9.301  1.00 68.88           C
ATOM     34  C   ALA     3      15.828  11.121  10.157  1.00 66.48           C
ATOM     35  O   ALA     3      14.800  11.776  10.322  1.00 63.84           O
ATOM     36  CB  ALA     3      15.647   8.680  10.219  1.00 69.80           C
ATOM     37  HN  ALA     3      17.753   9.070   8.726  1.00 68.05           H
ATOM     38  HA  ALA     3      15.008   9.951   8.588  1.00 68.05           H
ATOM     39  HB1 ALA     3      14.684   8.748  10.725  1.00 68.05           H
ATOM     40  HB2 ALA     3      16.445   8.659  10.960  1.00 68.05           H
ATOM     41  HB3 ALA     3      15.680   7.768   9.623  1.00 68.05           H
ATOM     42  N   ALA     4      16.999  11.457  10.725  1.00 68.84           N
ATOM     43  CA  ALA     4      17.120  12.596  11.583  1.00 67.48           C
ATOM     44  C   ALA     4      16.799  13.834  10.807  1.00 65.96           C
ATOM     45  O   ALA     4      16.153  14.737  11.334  1.00 63.86           O
ATOM     46  CB  ALA     4      18.540  12.765  12.151  1.00 69.64           C
ATOM     47  HN  ALA     4      17.863  10.857  10.531  1.00 67.16           H
ATOM     48  HA  ALA     4      16.414  12.499  12.408  1.00 67.16           H
ATOM     49  HB1 ALA     4      18.572  13.644  12.794  1.00 67.16           H
ATOM     50  HB2 ALA     4      19.247  12.888  11.331  1.00 67.16           H
ATOM     51  HB3 ALA     4      18.806  11.881  12.731  1.00 67.16           H
ATOM     52  N   LEU     5      17.254  13.924   9.540  1.00 67.40           N
ATOM     53  CA  LEU     5      16.996  15.110   8.771  1.00 66.22           C
ATOM     54  C   LEU     5      15.528  15.269   8.550  1.00 64.09           C
ATOM     55  O   LEU     5      14.973  16.335   8.812  1.00 61.75           O
ATOM     56  CB  LEU     5      17.657  15.111   7.381  1.00 69.15           C
ATOM     57  CG  LEU     5      19.181  15.326   7.399  1.00 68.88           C
ATOM     58  CD1 LEU     5      19.536  16.730   7.914  1.00 68.50           C
ATOM     59  CD2 LEU     5      19.907  14.211   8.164  1.00 72.17           C
ATOM     60  HN  LEU     5      17.806  13.115   9.109  1.00 67.27           H
ATOM     61  HA  LEU     5      17.359  15.973   9.330  1.00 67.27           H
ATOM     62  HB1 LEU     5      17.454  14.151   6.907  1.00 67.27           H
ATOM     63  HB2 LEU     5      17.207  15.910   6.791  1.00 67.27           H
ATOM     64  HG  LEU     5      19.520  15.273   6.365  1.00 67.27           H
ATOM     65 1HD1 LEU     5      20.618  16.854   7.916  1.00 67.27           H
ATOM     66 2HD1 LEU     5      19.155  16.853   8.928  1.00 67.27           H
ATOM     67 3HD1 LEU     5      19.086  17.481   7.264  1.00 67.27           H
ATOM     68 1HD2 LEU     5      20.980  14.401   8.153  1.00 67.27           H
ATOM     69 2HD2 LEU     5      19.703  13.252   7.689  1.00 67.27           H
ATOM     70 3HD2 LEU     5      19.553  14.188   9.195  1.00 67.27           H
ATOM     71  N   LEU     6      14.837  14.205   8.101  1.00 65.04           N
ATOM     72  CA  LEU     6      13.437  14.369   7.843  1.00 63.02           C
ATOM     73  C   LEU     6      12.761  14.740   9.111  1.00 60.71           C
ATOM     74  O   LEU     6      11.892  15.606   9.129  1.00 58.51           O
ATOM     75  CB  LEU     6      12.694  13.104   7.369  1.00 64.35           C
ATOM     76  CG  LEU     6      12.830  12.767   5.877  1.00 63.20           C
ATOM     77  CD1 LEU     6      12.239  13.891   5.013  1.00 62.02           C
ATOM     78  CD2 LEU     6      14.263  12.375   5.493  1.00 64.27           C
ATOM     79  HN  LEU     6      15.320  13.264   7.941  1.00 62.64           H
ATOM     80  HA  LEU     6      13.295  15.165   7.112  1.00 62.64           H
ATOM     81  HB1 LEU     6      13.078  12.257   7.939  1.00 62.64           H
ATOM     82  HB2 LEU     6      11.634  13.237   7.586  1.00 62.64           H
ATOM     83  HG  LEU     6      12.213  11.886   5.702  1.00 62.64           H
ATOM     84 1HD1 LEU     6      12.345  13.635   3.959  1.00 62.64           H
ATOM     85 2HD1 LEU     6      12.768  14.823   5.215  1.00 62.64           H
ATOM     86 3HD1 LEU     6      11.182  14.016   5.252  1.00 62.64           H
ATOM     87 1HD2 LEU     6      14.304  12.147   4.428  1.00 62.64           H
ATOM     88 2HD2 LEU     6      14.565  11.497   6.064  1.00 62.64           H
ATOM     89 3HD2 LEU     6      14.938  13.202   5.714  1.00 62.64           H
ATOM     90  N   HIS     7      13.148  14.099  10.221  1.00 61.33           N
ATOM     91  CA  HIS     7      12.444  14.352  11.439  1.00 59.94           C
ATOM     92  C   HIS     7      12.588  15.785  11.845  1.00 58.47           C
ATOM     93  O   HIS     7      11.616  16.412  12.257  1.00 56.41           O
ATOM     94  CB  HIS     7      12.908  13.481  12.617  1.00 61.19           C
ATOM     95  CG  HIS     7      12.064  13.696  13.841  1.00 60.42           C
ATOM     96  CD2 HIS     7      12.385  14.252  15.041  1.00 60.76           C
ATOM     97  ND1 HIS     7      10.735  13.345  13.933  1.00 59.85           N
ATOM     98  CE1 HIS     7      10.321  13.703  15.175  1.00 59.36           C
ATOM     99  NE2 HIS     7      11.287  14.256  15.883  1.00 59.73           N
ATOM    100  HN  HIS     7      13.967  13.411  10.197  1.00 59.75           H
ATOM    101  HA  HIS     7      11.386  14.153  11.266  1.00 59.75           H
ATOM    102  HB1 HIS     7      12.844  12.432  12.326  1.00 59.75           H
ATOM    103  HB2 HIS     7      13.942  13.731  12.854  1.00 59.75           H
ATOM    104  HD1 HIS     7      10.144  12.879  13.172  1.00 59.75           H
ATOM    105  HD2 HIS     7      13.370  14.640  15.302  1.00 59.75           H
ATOM    106  HE1 HIS     7       9.307  13.552  15.544  1.00 59.75           H
ATOM    107  N   SER     8      13.804  16.347  11.724  1.00 59.11           N
ATOM    108  CA  SER     8      14.066  17.682  12.181  1.00 57.97           C
ATOM    109  C   SER     8      13.253  18.669  11.411  1.00 56.55           C
ATOM    110  O   SER     8      12.767  19.645  11.980  1.00 54.87           O
ATOM    111  CB  SER     8      15.539  18.081  12.004  1.00 59.53           C
ATOM    112  OG  SER     8      16.370  17.210  12.756  1.00 61.44           O
ATOM    113  HN  SER     8      14.596  15.785  11.275  1.00 58.24           H
ATOM    114  HA  SER     8      13.804  17.753  13.237  1.00 58.24           H
ATOM    115  HB1 SER     8      15.807  18.015  10.949  1.00 58.24           H
ATOM    116  HB2 SER     8      15.680  19.105  12.352  1.00 58.25           H
ATOM    117  HG  SER     8      16.114  17.273  13.772  1.00 58.25           H
ATOM    118  N   LEU     9      13.092  18.462  10.094  1.00 57.20           N
ATOM    119  CA  LEU     9      12.344  19.415   9.330  1.00 56.08           C
ATOM    120  C   LEU     9      10.926  19.439   9.795  1.00 54.53           C
ATOM    121  O   LEU     9      10.341  20.508   9.954  1.00 53.32           O
ATOM    122  CB  LEU     9      12.355  19.145   7.817  1.00 57.64           C
ATOM    123  CG  LEU     9      13.666  19.566   7.126  1.00 59.76           C
ATOM    124  CD1 LEU     9      14.887  18.833   7.695  1.00 61.18           C
ATOM    125  CD2 LEU     9      13.549  19.425   5.603  1.00 58.80           C
ATOM    126  HN  LEU     9      13.516  17.600   9.623  1.00 57.31           H
ATOM    127  HA  LEU     9      12.774  20.402   9.503  1.00 57.31           H
ATOM    128  HB1 LEU     9      12.208  18.077   7.657  1.00 57.31           H
ATOM    129  HB2 LEU     9      11.532  19.698   7.362  1.00 57.31           H
ATOM    130  HG  LEU     9      13.807  20.627   7.335  1.00 57.31           H
ATOM    131 1HD1 LEU     9      15.785  19.166   7.175  1.00 57.31           H
ATOM    132 2HD1 LEU     9      14.764  17.759   7.556  1.00 57.31           H
ATOM    133 3HD1 LEU     9      14.981  19.054   8.758  1.00 57.31           H
ATOM    134 1HD2 LEU     9      14.486  19.728   5.136  1.00 57.31           H
ATOM    135 2HD2 LEU     9      12.741  20.060   5.239  1.00 57.31           H
ATOM    136 3HD2 LEU     9      13.336  18.386   5.349  1.00 57.31           H
ATOM    137  N   LEU    10      10.330  18.258  10.032  1.00 54.90           N
ATOM    138  CA  LEU    10       8.965  18.221  10.460  1.00 53.46           C
ATOM    139  C   LEU    10       8.845  18.871  11.799  1.00 52.83           C
ATOM    140  O   LEU    10       7.942  19.676  12.018  1.00 52.79           O
ATOM    141  CB  LEU    10       8.412  16.789  10.536  1.00 53.68           C
ATOM    142  CG  LEU    10       8.138  16.181   9.144  1.00 54.96           C
ATOM    143  CD1 LEU    10       9.377  16.209   8.240  1.00 55.51           C
ATOM    144  CD2 LEU    10       7.552  14.771   9.272  1.00 54.93           C
ATOM    145  HN  LEU    10      10.876  17.347   9.902  1.00 54.13           H
ATOM    146  HA  LEU    10       8.365  18.786   9.747  1.00 54.13           H
ATOM    147  HB1 LEU    10       9.138  16.162  11.054  1.00 54.13           H
ATOM    148  HB2 LEU    10       7.479  16.806  11.099  1.00 54.13           H
ATOM    149  HG  LEU    10       7.379  16.802   8.667  1.00 54.13           H
ATOM    150 1HD1 LEU    10       9.132  15.770   7.273  1.00 54.13           H
ATOM    151 2HD1 LEU    10      10.180  15.637   8.705  1.00 54.13           H
ATOM    152 3HD1 LEU    10       9.701  17.240   8.098  1.00 54.13           H
ATOM    153 1HD2 LEU    10       7.367  14.362   8.279  1.00 54.13           H
ATOM    154 2HD2 LEU    10       6.614  14.816   9.826  1.00 54.13           H
ATOM    155 3HD2 LEU    10       8.256  14.130   9.803  1.00 54.13           H
ATOM    156  N   GLU    11       9.773  18.577  12.728  1.00 53.10           N
ATOM    157  CA  GLU    11       9.648  19.149  14.034  1.00 52.69           C
ATOM    158  C   GLU    11       9.722  20.636  13.934  1.00 51.64           C
ATOM    159  O   GLU    11       8.942  21.343  14.569  1.00 51.10           O
ATOM    160  CB  GLU    11      10.725  18.684  15.028  1.00 53.89           C
ATOM    161  CG  GLU    11      10.502  17.253  15.514  1.00 55.95           C
ATOM    162  CD  GLU    11      11.500  16.976  16.627  1.00 58.91           C
ATOM    163  OE1 GLU    11      12.725  16.966  16.336  1.00 60.10           O
ATOM    164  OE2 GLU    11      11.048  16.775  17.786  1.00 57.81           O
ATOM    165  HN  GLU    11      10.589  17.926  12.494  1.00 55.02           H
ATOM    166  HA  GLU    11       8.671  18.879  14.436  1.00 55.02           H
ATOM    167  HB1 GLU    11      11.697  18.738  14.538  1.00 55.02           H
ATOM    168  HB2 GLU    11      10.714  19.351  15.890  1.00 55.02           H
ATOM    169  HG1 GLU    11       9.486  17.146  15.894  1.00 55.02           H
ATOM    170  HG2 GLU    11      10.660  16.554  14.693  1.00 55.02           H
ATOM    171  N   ALA    12      10.643  21.158  13.108  1.00 52.39           N
ATOM    172  CA  ALA    12      10.793  22.580  13.012  1.00 51.98           C
ATOM    173  C   ALA    12       9.514  23.169  12.504  1.00 51.44           C
ATOM    174  O   ALA    12       9.068  24.207  12.988  1.00 50.87           O
ATOM    175  CB  ALA    12      11.910  22.995  12.040  1.00 52.50           C
ATOM    176  HN  ALA    12      11.264  20.513  12.523  1.00 51.84           H
ATOM    177  HA  ALA    12      11.007  22.986  14.000  1.00 51.84           H
ATOM    178  HB1 ALA    12      11.978  24.082  12.006  1.00 51.84           H
ATOM    179  HB2 ALA    12      11.684  22.615  11.043  1.00 51.84           H
ATOM    180  HB3 ALA    12      12.860  22.582  12.379  1.00 51.84           H
ATOM    181  N   ASN    13       8.889  22.509  11.511  1.00 51.60           N
ATOM    182  CA  ASN    13       7.700  23.018  10.890  1.00 51.28           C
ATOM    183  C   ASN    13       6.573  23.050  11.866  1.00 51.16           C
ATOM    184  O   ASN    13       5.804  24.007  11.914  1.00 51.80           O
ATOM    185  CB  ASN    13       7.241  22.159   9.699  1.00 52.19           C
ATOM    186  CG  ASN    13       6.107  22.886   8.990  1.00 53.12           C
ATOM    187  ND2 ASN    13       5.556  22.246   7.925  1.00 51.46           N
ATOM    188  OD1 ASN    13       5.714  23.987   9.372  1.00 53.88           O
ATOM    189  HN  ASN    13       9.291  21.576  11.176  1.00 52.06           H
ATOM    190  HA  ASN    13       7.892  24.032  10.539  1.00 52.06           H
ATOM    191  HB1 ASN    13       8.072  22.012   9.009  1.00 52.06           H
ATOM    192  HB2 ASN    13       6.890  21.191  10.057  1.00 52.06           H
ATOM    193 1HD2 ASN    13       5.923  21.285   7.630  1.00 52.06           H
ATOM    194 2HD2 ASN    13       4.755  22.702   7.383  1.00 52.06           H
ATOM    195  N   CYS    14       6.426  21.984  12.665  1.00 51.08           N
ATOM    196  CA  CYS    14       5.323  21.934  13.573  1.00 51.27           C
ATOM    197  C   CYS    14       5.526  22.966  14.645  1.00 51.43           C
ATOM    198  O   CYS    14       4.563  23.554  15.132  1.00 52.43           O
ATOM    199  CB  CYS    14       5.126  20.529  14.168  1.00 51.40           C
ATOM    200  SG  CYS    14       3.513  20.236  14.965  1.00 54.31           S
ATOM    201  HN  CYS    14       7.128  21.177  12.624  1.00 51.99           H
ATOM    202  HA  CYS    14       4.420  22.196  13.020  1.00 51.99           H
ATOM    203  HB1 CYS    14       5.239  19.804  13.362  1.00 51.99           H
ATOM    204  HB2 CYS    14       5.905  20.368  14.914  1.00 51.99           H
ATOM    205  HG  CYS    14       3.695  20.004  16.268  1.00  0.00           H
ATOM    206  N   SER    15       6.789  23.215  15.048  1.00 51.18           N
ATOM    207  CA  SER    15       7.077  24.186  16.071  1.00 51.66           C
ATOM    208  C   SER    15       6.696  25.543  15.565  1.00 51.41           C
ATOM    209  O   SER    15       6.222  26.388  16.322  1.00 51.42           O
ATOM    210  CB  SER    15       8.568  24.238  16.439  1.00 51.62           C
ATOM    211  OG  SER    15       8.972  23.001  17.010  1.00 52.39           O
ATOM    212  HN  SER    15       7.597  22.678  14.597  1.00 51.61           H
ATOM    213  HA  SER    15       6.493  23.956  16.962  1.00 51.61           H
ATOM    214  HB1 SER    15       9.155  24.428  15.540  1.00 51.61           H
ATOM    215  HB2 SER    15       8.735  25.039  17.159  1.00 51.61           H
ATOM    216  HG  SER    15       8.410  22.815  17.877  1.00 51.61           H
ATOM    217  N   LEU    16       6.906  25.785  14.261  1.00 50.89           N
ATOM    218  CA  LEU    16       6.590  27.053  13.676  1.00 51.36           C
ATOM    219  C   LEU    16       5.116  27.249  13.755  1.00 51.78           C
ATOM    220  O   LEU    16       4.643  28.344  14.045  1.00 52.76           O
ATOM    221  CB  LEU    16       6.984  27.141  12.191  1.00 51.34           C
ATOM    222  CG  LEU    16       8.503  27.080  11.952  1.00 51.78           C
ATOM    223  CD1 LEU    16       8.836  27.175  10.454  1.00 52.27           C
ATOM    224  CD2 LEU    16       9.238  28.134  12.792  1.00 52.83           C
ATOM    225  HN  LEU    16       7.319  25.014  13.646  1.00 51.88           H
ATOM    226  HA  LEU    16       7.091  27.844  14.232  1.00 51.88           H
ATOM    227  HB1 LEU    16       6.518  26.310  11.661  1.00 51.88           H
ATOM    228  HB2 LEU    16       6.610  28.083  11.791  1.00 51.88           H
ATOM    229  HG  LEU    16       8.843  26.102  12.294  1.00 51.88           H
ATOM    230 1HD1 LEU    16       9.916  27.129  10.317  1.00 51.88           H
ATOM    231 2HD1 LEU    16       8.460  28.118  10.057  1.00 51.88           H
ATOM    232 3HD1 LEU    16       8.368  26.345   9.924  1.00 51.88           H
ATOM    233 1HD2 LEU    16      10.309  28.068  12.603  1.00 51.88           H
ATOM    234 2HD2 LEU    16       9.044  27.956  13.849  1.00 51.88           H
ATOM    235 3HD2 LEU    16       8.882  29.128  12.520  1.00 51.88           H
ATOM    236  N   ALA    17       4.352  26.174  13.496  1.00 51.71           N
ATOM    237  CA  ALA    17       2.923  26.266  13.501  1.00 52.00           C
ATOM    238  C   ALA    17       2.481  26.650  14.875  1.00 52.47           C
ATOM    239  O   ALA    17       1.586  27.477  15.040  1.00 53.33           O
ATOM    240  CB  ALA    17       2.237  24.936  13.147  1.00 51.61           C
ATOM    241  HN  ALA    17       4.818  25.235  13.283  1.00 52.22           H
ATOM    242  HA  ALA    17       2.609  27.033  12.793  1.00 52.22           H
ATOM    243  HB1 ALA    17       1.156  25.068  13.167  1.00 52.22           H
ATOM    244  HB2 ALA    17       2.523  24.175  13.873  1.00 52.22           H
ATOM    245  HB3 ALA    17       2.546  24.621  12.150  1.00 52.22           H
ATOM    246  N   LEU    18       3.107  26.050  15.902  1.00 52.35           N
ATOM    247  CA  LEU    18       2.758  26.323  17.264  1.00 53.58           C
ATOM    248  C   LEU    18       3.070  27.753  17.576  1.00 54.25           C
ATOM    249  O   LEU    18       2.291  28.437  18.235  1.00 55.73           O
ATOM    250  CB  LEU    18       3.544  25.450  18.257  1.00 53.92           C
ATOM    251  CG  LEU    18       3.183  25.712  19.731  1.00 55.56           C
ATOM    252  CD1 LEU    18       1.722  25.357  20.027  1.00 56.98           C
ATOM    253  CD2 LEU    18       4.175  25.012  20.678  1.00 55.53           C
ATOM    254  HN  LEU    18       3.889  25.349  15.696  1.00 54.74           H
ATOM    255  HA  LEU    18       1.691  26.150  17.402  1.00 54.74           H
ATOM    256  HB1 LEU    18       3.337  24.403  18.033  1.00 54.74           H
ATOM    257  HB2 LEU    18       4.607  25.647  18.122  1.00 54.74           H
ATOM    258  HG  LEU    18       3.289  26.784  19.897  1.00 54.74           H
ATOM    259 1HD1 LEU    18       1.505  25.555  21.077  1.00 54.74           H
ATOM    260 2HD1 LEU    18       1.554  24.301  19.815  1.00 54.74           H
ATOM    261 3HD1 LEU    18       1.066  25.962  19.401  1.00 54.74           H
ATOM    262 1HD2 LEU    18       3.895  25.215  21.712  1.00 54.74           H
ATOM    263 2HD2 LEU    18       5.181  25.388  20.494  1.00 54.74           H
ATOM    264 3HD2 LEU    18       4.151  23.937  20.500  1.00 54.74           H
ATOM    265  N   ALA    19       4.218  28.251  17.090  1.00 53.55           N
ATOM    266  CA  ALA    19       4.620  29.587  17.419  1.00 54.41           C
ATOM    267  C   ALA    19       3.584  30.545  16.922  1.00 55.66           C
ATOM    268  O   ALA    19       3.196  31.473  17.628  1.00 57.50           O
ATOM    269  CB  ALA    19       5.959  29.980  16.776  1.00 53.57           C
ATOM    270  HN  ALA    19       4.834  27.649  16.455  1.00 54.94           H
ATOM    271  HA  ALA    19       4.702  29.679  18.502  1.00 54.94           H
ATOM    272  HB1 ALA    19       6.214  31.001  17.059  1.00 54.94           H
ATOM    273  HB2 ALA    19       5.874  29.915  15.691  1.00 54.94           H
ATOM    274  HB3 ALA    19       6.741  29.302  17.120  1.00 54.94           H
ATOM    275  N   GLU    20       3.096  30.326  15.690  1.00 54.81           N
ATOM    276  CA  GLU    20       2.143  31.208  15.086  1.00 55.74           C
ATOM    277  C   GLU    20       0.872  31.180  15.878  1.00 57.48           C
ATOM    278  O   GLU    20       0.269  32.222  16.136  1.00 59.58           O
ATOM    279  CB  GLU    20       1.803  30.785  13.646  1.00 55.19           C
ATOM    280  CG  GLU    20       3.001  30.873  12.697  1.00 54.75           C
ATOM    281  CD  GLU    20       2.611  30.233  11.373  1.00 55.76           C
ATOM    282  OE1 GLU    20       1.411  29.882  11.213  1.00 55.59           O
ATOM    283  OE2 GLU    20       3.512  30.083  10.504  1.00 55.74           O
ATOM    284  HN  GLU    20       3.428  29.468  15.144  1.00 56.07           H
ATOM    285  HA  GLU    20       2.543  32.222  15.080  1.00 56.07           H
ATOM    286  HB1 GLU    20       1.447  29.755  13.662  1.00 56.07           H
ATOM    287  HB2 GLU    20       1.014  31.437  13.271  1.00 56.07           H
ATOM    288  HG1 GLU    20       3.268  31.917  12.537  1.00 56.07           H
ATOM    289  HG2 GLU    20       3.850  30.342  13.127  1.00 56.07           H
ATOM    290  N   GLU    21       0.448  29.978  16.311  1.00 56.97           N
ATOM    291  CA  GLU    21      -0.802  29.815  16.996  1.00 58.60           C
ATOM    292  C   GLU    21      -0.776  30.612  18.258  1.00 60.28           C
ATOM    293  O   GLU    21      -1.725  31.332  18.566  1.00 62.35           O
ATOM    294  CB  GLU    21      -1.042  28.362  17.452  1.00 57.44           C
ATOM    295  CG  GLU    21      -1.078  27.323  16.328  1.00 59.05           C
ATOM    296  CD  GLU    21      -2.464  27.291  15.705  1.00 58.54           C
ATOM    297  OE1 GLU    21      -3.345  28.069  16.157  1.00 58.72           O
ATOM    298  OE2 GLU    21      -2.659  26.475  14.765  1.00 57.60           O
ATOM    299  HN  GLU    21       1.062  29.119  16.139  1.00 58.84           H
ATOM    300  HA  GLU    21      -1.623  30.148  16.361  1.00 58.84           H
ATOM    301  HB1 GLU    21      -0.242  28.088  18.139  1.00 58.84           H
ATOM    302  HB2 GLU    21      -1.999  28.326  17.974  1.00 58.84           H
ATOM    303  HG1 GLU    21      -0.345  27.588  15.566  1.00 58.84           H
ATOM    304  HG2 GLU    21      -0.841  26.340  16.735  1.00 58.84           H
ATOM    305  N   LEU    22       0.319  30.496  19.028  1.00 59.63           N
ATOM    306  CA  LEU    22       0.424  31.196  20.275  1.00 62.11           C
ATOM    307  C   LEU    22       0.504  32.669  20.037  1.00 63.39           C
ATOM    308  O   LEU    22      -0.062  33.454  20.796  1.00 66.08           O
ATOM    309  CB  LEU    22       1.632  30.777  21.125  1.00 61.30           C
ATOM    310  CG  LEU    22       1.447  29.404  21.801  1.00 61.45           C
ATOM    311  CD1 LEU    22       1.277  28.276  20.777  1.00 60.23           C
ATOM    312  CD2 LEU    22       2.570  29.133  22.812  1.00 63.65           C
ATOM    313  HN  LEU    22       1.125  29.870  18.706  1.00 62.23           H
ATOM    314  HA  LEU    22      -0.479  30.996  20.851  1.00 62.23           H
ATOM    315  HB1 LEU    22       2.510  30.732  20.482  1.00 62.23           H
ATOM    316  HB2 LEU    22       1.787  31.527  21.901  1.00 62.23           H
ATOM    317  HG  LEU    22       0.518  29.456  22.369  1.00 62.23           H
ATOM    318 1HD1 LEU    22       1.150  27.327  21.299  1.00 62.23           H
ATOM    319 2HD1 LEU    22       2.161  28.225  20.141  1.00 62.23           H
ATOM    320 3HD1 LEU    22       0.399  28.472  20.162  1.00 62.23           H
ATOM    321 1HD2 LEU    22       2.415  28.158  23.274  1.00 62.23           H
ATOM    322 2HD2 LEU    22       2.561  29.904  23.582  1.00 62.23           H
ATOM    323 3HD2 LEU    22       3.532  29.143  22.300  1.00 62.23           H
ATOM    324  N   LEU    23       1.202  33.086  18.967  1.00 62.03           N
ATOM    325  CA  LEU    23       1.403  34.484  18.732  1.00 63.16           C
ATOM    326  C   LEU    23       0.059  35.131  18.577  1.00 65.22           C
ATOM    327  O   LEU    23      -0.202  36.180  19.163  1.00 67.23           O
ATOM    328  CB  LEU    23       2.224  34.735  17.446  1.00 61.23           C
ATOM    329  CG  LEU    23       2.710  36.178  17.182  1.00 61.60           C
ATOM    330  CD1 LEU    23       3.507  36.238  15.872  1.00 62.57           C
ATOM    331  CD2 LEU    23       1.580  37.227  17.197  1.00 63.85           C
ATOM    332  HN  LEU    23       1.610  32.368  18.286  1.00 63.36           H
ATOM    333  HA  LEU    23       1.921  34.924  19.584  1.00 63.36           H
ATOM    334  HB1 LEU    23       3.106  34.097  17.492  1.00 63.36           H
ATOM    335  HB2 LEU    23       1.604  34.439  16.600  1.00 63.36           H
ATOM    336  HG  LEU    23       3.397  36.436  17.988  1.00 63.36           H
ATOM    337 1HD1 LEU    23       3.844  37.259  15.698  1.00 63.36           H
ATOM    338 2HD1 LEU    23       2.873  35.918  15.045  1.00 63.36           H
ATOM    339 3HD1 LEU    23       4.372  35.578  15.942  1.00 63.36           H
ATOM    340 1HD2 LEU    23       1.999  38.215  17.004  1.00 63.36           H
ATOM    341 2HD2 LEU    23       1.093  37.223  18.172  1.00 63.36           H
ATOM    342 3HD2 LEU    23       0.849  36.985  16.425  1.00 63.36           H
ATOM    343  N   LEU    24      -0.830  34.522  17.778  1.00 64.76           N
ATOM    344  CA  LEU    24      -2.136  35.075  17.544  1.00 67.24           C
ATOM    345  C   LEU    24      -2.948  35.029  18.805  1.00 69.72           C
ATOM    346  O   LEU    24      -3.665  35.974  19.134  1.00 72.77           O
ATOM    347  CB  LEU    24      -2.915  34.312  16.464  1.00 65.78           C
ATOM    348  CG  LEU    24      -4.306  34.899  16.192  1.00 64.62           C
ATOM    349  CD1 LEU    24      -4.220  36.320  15.624  1.00 62.92           C
ATOM    350  CD2 LEU    24      -5.140  33.953  15.312  1.00 67.02           C
ATOM    351  HN  LEU    24      -0.561  33.601  17.304  1.00 66.85           H
ATOM    352  HA  LEU    24      -2.027  36.114  17.232  1.00 66.85           H
ATOM    353  HB1 LEU    24      -2.341  34.340  15.538  1.00 66.85           H
ATOM    354  HB2 LEU    24      -3.033  33.278  16.788  1.00 66.85           H
ATOM    355  HG  LEU    24      -4.814  34.971  17.154  1.00 66.85           H
ATOM    356 1HD1 LEU    24      -5.225  36.702  15.444  1.00 66.85           H
ATOM    357 2HD1 LEU    24      -3.666  36.304  14.685  1.00 66.85           H
ATOM    358 3HD1 LEU    24      -3.708  36.967  16.336  1.00 66.85           H
ATOM    359 1HD2 LEU    24      -6.122  34.393  15.135  1.00 66.85           H
ATOM    360 2HD2 LEU    24      -5.258  32.995  15.819  1.00 66.85           H
ATOM    361 3HD2 LEU    24      -4.633  33.800  14.360  1.00 66.85           H
ATOM    362  N   ASP    25      -2.790  33.935  19.565  1.00 68.84           N
ATOM    363  CA  ASP    25      -3.540  33.564  20.736  1.00 71.31           C
ATOM    364  C   ASP    25      -3.389  34.586  21.803  1.00 73.74           C
ATOM    365  O   ASP    25      -4.184  34.613  22.742  1.00 76.75           O
ATOM    366  CB  ASP    25      -3.064  32.218  21.317  1.00 70.00           C
ATOM    367  CG  ASP    25      -3.910  31.889  22.537  1.00 72.31           C
ATOM    368  OD1 ASP    25      -5.126  32.220  22.528  1.00 74.05           O
ATOM    369  OD2 ASP    25      -3.340  31.314  23.501  1.00 72.68           O
ATOM    370  HN  ASP    25      -2.017  33.259  19.266  1.00 72.46           H
ATOM    371  HA  ASP    25      -4.594  33.482  20.470  1.00 72.46           H
ATOM    372  HB1 ASP    25      -3.178  31.434  20.568  1.00 72.46           H
ATOM    373  HB2 ASP    25      -2.016  32.293  21.606  1.00 72.46           H
ATOM    374  N   GLY    26      -2.389  35.476  21.709  1.00 72.66           N
ATOM    375  CA  GLY    26      -2.302  36.365  22.827  1.00 75.09           C
ATOM    376  C   GLY    26      -1.905  37.729  22.358  1.00 77.17           C
ATOM    377  O   GLY    26      -2.286  38.725  22.971  1.00 80.94           O
ATOM    378  HN  GLY    26      -1.719  35.518  20.876  1.00 76.46           H
ATOM    379  HA1 GLY    26      -3.272  36.420  23.322  1.00 76.46           H
ATOM    380  HA2 GLY    26      -1.557  35.992  23.529  1.00 76.46           H
ATOM    381  N   TRP    27      -1.100  37.825  21.294  1.00 75.16           N
ATOM    382  CA  TRP    27      -0.751  39.102  20.744  1.00 76.62           C
ATOM    383  C   TRP    27      -1.837  39.670  19.877  1.00 76.76           C
ATOM    384  O   TRP    27      -2.050  40.881  19.868  1.00 78.31           O
ATOM    385  CB  TRP    27       0.577  39.031  19.988  1.00 74.67           C
ATOM    386  CG  TRP    27       1.682  38.782  20.981  1.00 75.29           C
ATOM    387  CD1 TRP    27       2.574  39.654  21.529  1.00 77.88           C
ATOM    388  CD2 TRP    27       1.914  37.512  21.610  1.00 73.07           C
ATOM    389  CE2 TRP    27       2.953  37.688  22.522  1.00 74.51           C
ATOM    390  CE3 TRP    27       1.303  36.303  21.451  1.00 70.12           C
ATOM    391  NE1 TRP    27       3.350  39.006  22.460  1.00 77.28           N
ATOM    392  CZ2 TRP    27       3.400  36.651  23.290  1.00 73.43           C
ATOM    393  CZ3 TRP    27       1.762  35.255  22.217  1.00 68.87           C
ATOM    394  CH2 TRP    27       2.790  35.427  23.119  1.00 70.89           C
ATOM    395  HN  TRP    27      -0.709  36.934  20.847  1.00 74.49           H
ATOM    396  HA  TRP    27      -0.611  39.788  21.580  1.00 74.49           H
ATOM    397  HB1 TRP    27       0.544  38.218  19.263  1.00 74.49           H
ATOM    398  HB2 TRP    27       0.755  39.974  19.470  1.00 74.49           H
ATOM    399  HD1 TRP    27       2.660  40.709  21.267  1.00 74.49           H
ATOM    400  HE1 TRP    27       4.131  39.451  23.040  1.00 74.49           H
ATOM    401  HE3 TRP    27       0.484  36.171  20.745  1.00 74.49           H
ATOM    402  HZ2 TRP    27       4.207  36.786  24.010  1.00 74.49           H
ATOM    403  HZ3 TRP    27       1.305  34.272  22.108  1.00 74.49           H
ATOM    404  HH2 TRP    27       3.128  34.576  23.711  1.00 74.49           H
ATOM    405  N   GLY    28      -2.563  38.811  19.130  1.00 75.38           N
ATOM    406  CA  GLY    28      -3.513  39.282  18.157  1.00 76.91           C
ATOM    407  C   GLY    28      -4.735  39.843  18.822  1.00 81.16           C
ATOM    408  O   GLY    28      -4.919  39.775  20.036  1.00 83.06           O
ATOM    409  HN  GLY    28      -2.429  37.758  19.264  1.00 79.13           H
ATOM    410  HA1 GLY    28      -3.048  40.061  17.554  1.00 79.13           H
ATOM    411  HA2 GLY    28      -3.807  38.452  17.516  1.00 79.13           H
ATOM    412  N   PRO    29      -5.580  40.392  17.983  1.00 83.41           N
ATOM    413  CA  PRO    29      -6.805  41.025  18.395  1.00 88.07           C
ATOM    414  C   PRO    29      -7.608  40.021  19.156  1.00 88.54           C
ATOM    415  O   PRO    29      -7.390  38.826  18.973  1.00 85.30           O
ATOM    416  CB  PRO    29      -7.508  41.418  17.098  1.00 89.80           C
ATOM    417  CG  PRO    29      -7.032  40.344  16.104  1.00 86.18           C
ATOM    418  CD  PRO    29      -5.611  40.002  16.583  1.00 82.43           C
ATOM    419  HA  PRO    29      -6.601  41.903  19.008  1.00 86.25           H
ATOM    420  HB1 PRO    29      -8.591  41.389  17.216  1.00 86.25           H
ATOM    421  HB2 PRO    29      -7.204  42.413  16.775  1.00 86.25           H
ATOM    422  HG1 PRO    29      -7.676  39.466  16.144  1.00 86.25           H
ATOM    423  HG2 PRO    29      -7.014  40.737  15.087  1.00 86.25           H
ATOM    424  HD1 PRO    29      -5.419  38.934  16.480  1.00 86.25           H
ATOM    425  HD2 PRO    29      -4.870  40.563  16.013  1.00 86.25           H
ATOM    426  N   PRO    30      -8.511  40.450  19.992  1.00 92.70           N
ATOM    427  CA  PRO    30      -9.238  39.499  20.775  1.00 93.29           C
ATOM    428  C   PRO    30     -10.064  38.585  19.939  1.00 91.88           C
ATOM    429  O   PRO    30     -10.739  39.036  19.015  1.00 94.15           O
ATOM    430  CB  PRO    30     -10.012  40.317  21.807  1.00 98.89           C
ATOM    431  CG  PRO    30      -9.119  41.558  22.008  1.00101.03           C
ATOM    432  CD  PRO    30      -8.390  41.734  20.663  1.00 96.94           C
ATOM    433  HA  PRO    30      -8.512  38.890  21.314  1.00 95.55           H
ATOM    434  HB1 PRO    30     -10.994  40.598  21.427  1.00 95.55           H
ATOM    435  HB2 PRO    30     -10.127  39.763  22.738  1.00 95.55           H
ATOM    436  HG1 PRO    30      -9.726  42.435  22.234  1.00 95.55           H
ATOM    437  HG2 PRO    30      -8.405  41.392  22.815  1.00 95.55           H
ATOM    438  HD1 PRO    30      -8.861  42.519  20.073  1.00 95.55           H
ATOM    439  HD2 PRO    30      -7.341  41.981  20.827  1.00 95.55           H
ATOM    440  N   LEU    31     -10.033  37.287  20.279  1.00 88.68           N
ATOM    441  CA  LEU    31     -10.771  36.300  19.555  1.00 88.21           C
ATOM    442  C   LEU    31     -12.196  36.476  19.954  1.00 92.88           C
ATOM    443  O   LEU    31     -12.501  37.259  20.853  1.00 96.56           O
ATOM    444  CB  LEU    31     -10.343  34.859  19.883  1.00 84.35           C
ATOM    445  CG  LEU    31     -11.106  33.780  19.092  1.00 83.08           C
ATOM    446  CD1 LEU    31     -10.794  33.866  17.589  1.00 79.90           C
ATOM    447  CD2 LEU    31     -10.853  32.379  19.672  1.00 81.31           C
ATOM    448  HN  LEU    31      -9.440  36.982  21.116  1.00 86.87           H
ATOM    449  HA  LEU    31     -10.666  36.478  18.485  1.00 86.87           H
ATOM    450  HB1 LEU    31      -9.280  34.759  19.661  1.00 86.87           H
ATOM    451  HB2 LEU    31     -10.510  34.686  20.946  1.00 86.87           H
ATOM    452  HG  LEU    31     -12.169  33.989  19.211  1.00 86.87           H
ATOM    453 1HD1 LEU    31     -11.348  33.091  17.058  1.00 86.87           H
ATOM    454 2HD1 LEU    31      -9.726  33.722  17.430  1.00 86.87           H
ATOM    455 3HD1 LEU    31     -11.089  34.845  17.212  1.00 86.87           H
ATOM    456 1HD2 LEU    31     -11.405  31.640  19.092  1.00 86.87           H
ATOM    457 2HD2 LEU    31     -11.187  32.350  20.709  1.00 86.87           H
ATOM    458 3HD2 LEU    31      -9.788  32.154  19.627  1.00 86.87           H
ATOM    459  N   ASP    32     -13.110  35.769  19.264  1.00 92.91           N
ATOM    460  CA  ASP    32     -14.505  35.904  19.546  1.00 97.39           C
ATOM    461  C   ASP    32     -14.719  35.662  21.000  1.00100.28           C
ATOM    462  O   ASP    32     -14.112  34.791  21.620  1.00 98.19           O
ATOM    463  CB  ASP    32     -15.379  34.943  18.716  1.00 96.53           C
ATOM    464  CG  ASP    32     -14.942  33.499  18.950  1.00 93.31           C
ATOM    465  OD1 ASP    32     -13.880  33.284  19.590  1.00 89.05           O
ATOM    466  OD2 ASP    32     -15.666  32.586  18.470  1.00 95.12           O
ATOM    467  HN  ASP    32     -12.789  35.098  18.494  1.00 95.35           H
ATOM    468  HA  ASP    32     -14.806  36.927  19.319  1.00 95.35           H
ATOM    469  HB1 ASP    32     -16.422  35.057  19.014  1.00 95.35           H
ATOM    470  HB2 ASP    32     -15.275  35.184  17.658  1.00 95.35           H
ATOM    471  N   PRO    33     -15.559  36.478  21.564  1.00105.31           N
ATOM    472  CA  PRO    33     -15.855  36.338  22.958  1.00108.80           C
ATOM    473  C   PRO    33     -16.562  35.038  23.158  1.00108.99           C
ATOM    474  O   PRO    33     -16.700  34.603  24.301  1.00112.51           O
ATOM    475  CB  PRO    33     -16.662  37.578  23.330  1.00114.69           C
ATOM    476  CG  PRO    33     -16.141  38.649  22.352  1.00113.37           C
ATOM    477  CD  PRO    33     -15.701  37.852  21.110  1.00107.76           C
ATOM    478  HA  PRO    33     -14.924  36.332  23.525  1.00110.20           H
ATOM    479  HB1 PRO    33     -17.729  37.406  23.187  1.00110.20           H
ATOM    480  HB2 PRO    33     -16.476  37.869  24.363  1.00110.20           H
ATOM    481  HG1 PRO    33     -16.931  39.355  22.097  1.00110.20           H
ATOM    482  HG2 PRO    33     -15.297  39.187  22.784  1.00110.20           H
ATOM    483  HD1 PRO    33     -16.455  37.919  20.326  1.00110.20           H
ATOM    484  HD2 PRO    33     -14.750  38.229  20.732  1.00110.20           H
ATOM    485  N   GLU    34     -17.084  34.459  22.059  1.00105.28           N
ATOM    486  CA  GLU    34     -17.798  33.213  22.055  1.00104.92           C
ATOM    487  C   GLU    34     -16.938  31.978  22.150  1.00 99.58           C
ATOM    488  O   GLU    34     -17.406  30.982  22.694  1.00 99.31           O
ATOM    489  CB  GLU    34     -18.763  33.044  20.864  1.00109.12           C
ATOM    490  CG  GLU    34     -18.139  33.217  19.479  1.00109.05           C
ATOM    491  CD  GLU    34     -18.292  34.680  19.086  1.00112.63           C
ATOM    492  OE1 GLU    34     -18.705  35.487  19.960  1.00114.85           O
ATOM    493  OE2 GLU    34     -18.002  35.009  17.905  1.00113.14           O
ATOM    494  HN  GLU    34     -16.959  34.964  21.124  1.00107.54           H
ATOM    495  HA  GLU    34     -18.420  33.218  22.950  1.00107.54           H
ATOM    496  HB1 GLU    34     -19.189  32.042  20.917  1.00107.54           H
ATOM    497  HB2 GLU    34     -19.557  33.783  20.969  1.00107.54           H
ATOM    498  HG1 GLU    34     -17.083  32.949  19.511  1.00107.54           H
ATOM    499  HG2 GLU    34     -18.653  32.583  18.758  1.00107.54           H
ATOM    500  N   GLY    35     -15.684  31.987  21.639  1.00 95.84           N
ATOM    501  CA  GLY    35     -14.873  30.791  21.499  1.00 91.06           C
ATOM    502  C   GLY    35     -14.419  30.193  22.809  1.00 91.18           C
ATOM    503  O   GLY    35     -14.600  30.748  23.891  1.00 95.36           O
ATOM    504  HN  GLY    35     -15.270  32.922  21.322  1.00 93.36           H
ATOM    505  HA1 GLY    35     -15.459  30.042  20.966  1.00 93.36           H
ATOM    506  HA2 GLY    35     -13.989  31.045  20.914  1.00 93.36           H
ATOM    507  N   PRO    36     -13.880  28.991  22.691  1.00 87.27           N
ATOM    508  CA  PRO    36     -13.403  28.257  23.845  1.00 87.24           C
ATOM    509  C   PRO    36     -11.985  28.500  24.279  1.00 85.13           C
ATOM    510  O   PRO    36     -11.115  28.744  23.444  1.00 81.76           O
ATOM    511  CB  PRO    36     -13.664  26.779  23.552  1.00 85.08           C
ATOM    512  CG  PRO    36     -13.811  26.714  22.025  1.00 82.81           C
ATOM    513  CD  PRO    36     -14.375  28.093  21.659  1.00 83.43           C
ATOM    514  HA  PRO    36     -14.043  28.532  24.683  1.00 84.67           H
ATOM    515  HB1 PRO    36     -12.827  26.165  23.886  1.00 84.67           H
ATOM    516  HB2 PRO    36     -14.579  26.444  24.042  1.00 84.67           H
ATOM    517  HG1 PRO    36     -12.844  26.550  21.548  1.00 84.67           H
ATOM    518  HG2 PRO    36     -14.500  25.922  21.733  1.00 84.67           H
ATOM    519  HD1 PRO    36     -14.018  28.405  20.678  1.00 84.67           H
ATOM    520  HD2 PRO    36     -15.465  28.073  21.661  1.00 84.67           H
ATOM    521  N   TYR    37     -11.749  28.407  25.602  1.00 87.44           N
ATOM    522  CA  TYR    37     -10.473  28.547  26.239  1.00 86.58           C
ATOM    523  C   TYR    37      -9.640  27.338  25.962  1.00 82.47           C
ATOM    524  O   TYR    37      -8.419  27.431  25.843  1.00 80.68           O
ATOM    525  CB  TYR    37     -10.590  28.700  27.767  1.00 90.63           C
ATOM    526  CG  TYR    37      -9.213  28.835  28.323  1.00 91.13           C
ATOM    527  CD1 TYR    37      -8.567  30.053  28.285  1.00 94.54           C
ATOM    528  CD2 TYR    37      -8.569  27.760  28.885  1.00 88.28           C
ATOM    529  CE1 TYR    37      -7.299  30.190  28.796  1.00 95.38           C
ATOM    530  CE2 TYR    37      -7.300  27.890  29.398  1.00 88.50           C
ATOM    531  CZ  TYR    37      -6.662  29.106  29.353  1.00 92.21           C
ATOM    532  OH  TYR    37      -5.360  29.239  29.879  1.00 94.05           O
ATOM    533  HN  TYR    37     -12.589  28.211  26.234  1.00 89.32           H
ATOM    534  HA  TYR    37      -9.970  29.425  25.833  1.00 89.32           H
ATOM    535  HB1 TYR    37     -11.174  29.588  28.007  1.00 89.32           H
ATOM    536  HB2 TYR    37     -11.075  27.820  28.191  1.00 89.32           H
ATOM    537  HD1 TYR    37      -9.067  30.915  27.844  1.00 89.32           H
ATOM    538  HD2 TYR    37      -9.069  26.792  28.924  1.00 89.32           H
ATOM    539  HE1 TYR    37      -6.798  31.157  28.760  1.00 89.32           H
ATOM    540  HE2 TYR    37      -6.800  27.029  29.841  1.00 89.32           H
ATOM    541  HH  TYR    37      -4.705  29.552  29.120  1.00 89.32           H
ATOM    542  N   SER    38     -10.292  26.159  25.870  1.00 81.02           N
ATOM    543  CA  SER    38      -9.595  24.907  25.838  1.00 78.94           C
ATOM    544  C   SER    38      -9.445  24.363  24.452  1.00 75.13           C
ATOM    545  O   SER    38     -10.413  23.993  23.789  1.00 74.68           O
ATOM    546  CB  SER    38     -10.334  23.830  26.642  1.00 81.73           C
ATOM    547  OG  SER    38     -10.602  24.321  27.946  1.00 84.65           O
ATOM    548  HN  SER    38     -11.360  26.160  25.819  1.00 79.36           H
ATOM    549  HA  SER    38      -8.603  25.047  26.269  1.00 79.36           H
ATOM    550  HB1 SER    38     -11.273  23.585  26.145  1.00 79.36           H
ATOM    551  HB2 SER    38      -9.714  22.936  26.710  1.00 79.36           H
ATOM    552  HG  SER    38      -9.698  24.558  28.424  1.00 79.36           H
ATOM    553  N   TYR    39      -8.179  24.243  24.010  1.00 72.36           N
ATOM    554  CA  TYR    39      -7.871  23.701  22.722  1.00 68.93           C
ATOM    555  C   TYR    39      -6.841  22.645  22.948  1.00 67.45           C
ATOM    556  O   TYR    39      -6.240  22.568  24.019  1.00 68.76           O
ATOM    557  CB  TYR    39      -7.190  24.695  21.764  1.00 67.56           C
ATOM    558  CG  TYR    39      -8.121  25.796  21.388  1.00 69.11           C
ATOM    559  CD1 TYR    39      -8.983  25.647  20.326  1.00 68.22           C
ATOM    560  CD2 TYR    39      -8.122  26.982  22.086  1.00 72.06           C
ATOM    561  CE1 TYR    39      -9.838  26.664  19.972  1.00 70.26           C
ATOM    562  CE2 TYR    39      -8.975  28.002  21.736  1.00 74.17           C
ATOM    563  CZ  TYR    39      -9.835  27.843  20.677  1.00 73.56           C
ATOM    564  OH  TYR    39     -10.712  28.887  20.315  1.00 76.06           O
ATOM    565  HN  TYR    39      -7.377  24.563  24.643  1.00 70.71           H
ATOM    566  HA  TYR    39      -8.762  23.274  22.263  1.00 70.71           H
ATOM    567  HB1 TYR    39      -6.315  25.120  22.254  1.00 70.71           H
ATOM    568  HB2 TYR    39      -6.881  24.166  20.862  1.00 70.71           H
ATOM    569  HD1 TYR    39      -8.988  24.715  19.761  1.00 70.71           H
ATOM    570  HD2 TYR    39      -7.439  27.114  22.925  1.00 70.71           H
ATOM    571  HE1 TYR    39     -10.520  26.534  19.131  1.00 70.71           H
ATOM    572  HE2 TYR    39      -8.970  28.935  22.299  1.00 70.71           H
ATOM    573  HH  TYR    39     -10.515  29.183  19.327  1.00 70.71           H
ATOM    574  N   CYS    40      -6.664  21.752  21.954  1.00 65.19           N
ATOM    575  CA  CYS    40      -5.549  20.859  22.016  1.00 63.41           C
ATOM    576  C   CYS    40      -4.525  21.645  21.274  1.00 61.76           C
ATOM    577  O   CYS    40      -4.857  22.285  20.279  1.00 61.46           O
ATOM    578  CB  CYS    40      -5.680  19.580  21.186  1.00 62.23           C
ATOM    579  SG  CYS    40      -7.213  18.681  21.484  1.00 64.97           S
ATOM    580  HN  CYS    40      -7.347  21.713  21.132  1.00 63.17           H
ATOM    581  HA  CYS    40      -5.245  20.652  23.042  1.00 63.17           H
ATOM    582  HB1 CYS    40      -5.639  19.849  20.131  1.00 63.17           H
ATOM    583  HB2 CYS    40      -4.844  18.925  21.428  1.00 63.17           H
ATOM    584  HG  CYS    40      -7.335  18.428  22.790  1.00  0.00           H
ATOM    585  N   ASN    41      -3.264  21.655  21.727  1.00 61.13           N
ATOM    586  CA  ASN    41      -2.330  22.472  21.015  1.00 59.57           C
ATOM    587  C   ASN    41      -1.636  21.693  19.943  1.00 57.55           C
ATOM    588  O   ASN    41      -1.672  20.463  19.916  1.00 57.20           O
ATOM    589  CB  ASN    41      -1.322  23.199  21.916  1.00 60.22           C
ATOM    590  CG  ASN    41      -0.628  22.188  22.805  1.00 63.05           C
ATOM    591  ND2 ASN    41       0.421  22.678  23.513  1.00 63.39           N
ATOM    592  OD1 ASN    41      -1.003  21.020  22.898  1.00 65.49           O
ATOM    593  HN  ASN    41      -2.969  21.080  22.580  1.00 60.95           H
ATOM    594  HA  ASN    41      -2.912  23.244  20.512  1.00 60.95           H
ATOM    595  HB1 ASN    41      -0.583  23.709  21.299  1.00 60.95           H
ATOM    596  HB2 ASN    41      -1.846  23.928  22.535  1.00 60.95           H
ATOM    597 1HD2 ASN    41       0.698  23.708  23.416  1.00 60.95           H
ATOM    598 2HD2 ASN    41       0.972  22.036  24.168  1.00 60.95           H
ATOM    599  N   THR    42      -0.993  22.428  19.011  1.00 56.45           N
ATOM    600  CA  THR    42      -0.314  21.859  17.878  1.00 54.59           C
ATOM    601  C   THR    42       0.717  20.884  18.367  1.00 54.59           C
ATOM    602  O   THR    42       1.504  21.197  19.259  1.00 55.47           O
ATOM    603  CB  THR    42       0.369  22.895  17.032  1.00 53.97           C
ATOM    604  CG2 THR    42       1.041  22.203  15.836  1.00 53.20           C
ATOM    605  OG1 THR    42      -0.580  23.846  16.570  1.00 54.34           O
ATOM    606  HN  THR    42      -0.987  23.492  19.121  1.00 54.66           H
ATOM    607  HA  THR    42      -1.040  21.326  17.265  1.00 54.66           H
ATOM    608  HB  THR    42       1.127  23.403  17.627  1.00 54.66           H
ATOM    609  HG1 THR    42      -1.313  23.360  15.996  1.00 54.66           H
ATOM    610 1HG2 THR    42       1.539  22.949  15.216  1.00 54.66           H
ATOM    611 2HG2 THR    42       0.286  21.685  15.244  1.00 54.66           H
ATOM    612 3HG2 THR    42       1.775  21.483  16.197  1.00 54.66           H
ATOM    613  N   THR    43       0.718  19.660  17.781  1.00 54.25           N
ATOM    614  CA  THR    43       1.604  18.602  18.201  1.00 54.10           C
ATOM    615  C   THR    43       2.048  17.798  17.001  1.00 53.16           C
ATOM    616  O   THR    43       1.383  17.796  15.966  1.00 52.61           O
ATOM    617  CB  THR    43       0.935  17.647  19.155  1.00 55.37           C
ATOM    618  CG2 THR    43       1.910  16.527  19.548  1.00 56.15           C
ATOM    619  OG1 THR    43       0.503  18.343  20.314  1.00 57.33           O
ATOM    620  HN  THR    43       0.035  19.472  16.978  1.00 54.71           H
ATOM    621  HA  THR    43       2.479  19.038  18.684  1.00 54.71           H
ATOM    622  HB  THR    43       0.068  17.206  18.664  1.00 54.71           H
ATOM    623  HG1 THR    43       1.331  18.781  20.789  1.00 54.71           H
ATOM    624 1HG2 THR    43       1.418  15.841  20.238  1.00 54.71           H
ATOM    625 2HG2 THR    43       2.787  16.959  20.030  1.00 54.71           H
ATOM    626 3HG2 THR    43       2.219  15.983  18.655  1.00 54.71           H
ATOM    627  N   LEU    44       3.213  17.107  17.113  1.00 53.40           N
ATOM    628  CA  LEU    44       3.698  16.221  16.074  1.00 53.16           C
ATOM    629  C   LEU    44       3.576  14.834  16.592  1.00 54.11           C
ATOM    630  O   LEU    44       4.123  14.524  17.649  1.00 55.16           O
ATOM    631  CB  LEU    44       5.216  16.158  15.800  1.00 52.84           C
ATOM    632  CG  LEU    44       5.935  17.320  15.120  1.00 53.14           C
ATOM    633  CD1 LEU    44       5.339  17.622  13.737  1.00 52.67           C
ATOM    634  CD2 LEU    44       6.093  18.505  16.074  1.00 54.39           C
ATOM    635  HN  LEU    44       3.795  17.223  18.003  1.00 53.61           H
ATOM    636  HA  LEU    44       3.134  16.349  15.150  1.00 53.61           H
ATOM    637  HB1 LEU    44       5.701  16.015  16.766  1.00 53.61           H
ATOM    638  HB2 LEU    44       5.383  15.281  15.175  1.00 53.61           H
ATOM    639  HG  LEU    44       6.947  16.964  14.929  1.00 53.61           H
ATOM    640 1HD1 LEU    44       5.877  18.455  13.283  1.00 53.61           H
ATOM    641 2HD1 LEU    44       4.287  17.884  13.843  1.00 53.61           H
ATOM    642 3HD1 LEU    44       5.432  16.742  13.101  1.00 53.61           H
ATOM    643 1HD2 LEU    44       6.608  19.318  15.563  1.00 53.61           H
ATOM    644 2HD2 LEU    44       6.674  18.196  16.944  1.00 53.61           H
ATOM    645 3HD2 LEU    44       5.109  18.845  16.398  1.00 53.61           H
ATOM    646  N   ASP    45       2.916  13.935  15.843  1.00 53.79           N
ATOM    647  CA  ASP    45       2.866  12.593  16.337  1.00 54.85           C
ATOM    648  C   ASP    45       4.100  11.873  15.888  1.00 55.68           C
ATOM    649  O   ASP    45       4.981  12.452  15.254  1.00 55.13           O
ATOM    650  CB  ASP    45       1.599  11.802  15.949  1.00 55.00           C
ATOM    651  CG  ASP    45       1.477  11.631  14.444  1.00 54.67           C
ATOM    652  OD1 ASP    45       2.448  11.936  13.700  1.00 56.01           O
ATOM    653  OD2 ASP    45       0.377  11.186  14.022  1.00 53.64           O
ATOM    654  HN  ASP    45       2.449  14.210  14.921  1.00 54.85           H
ATOM    655  HA  ASP    45       2.897  12.645  17.425  1.00 54.85           H
ATOM    656  HB1 ASP    45       1.644  10.816  16.413  1.00 54.85           H
ATOM    657  HB2 ASP    45       0.723  12.337  16.315  1.00 54.85           H
ATOM    658  N   GLN    46       4.187  10.574  16.236  1.00 57.28           N
ATOM    659  CA  GLN    46       5.318   9.732  15.965  1.00 58.85           C
ATOM    660  C   GLN    46       5.509   9.572  14.487  1.00 59.29           C
ATOM    661  O   GLN    46       6.631   9.394  14.016  1.00 61.22           O
ATOM    662  CB  GLN    46       5.180   8.327  16.584  1.00 60.44           C
ATOM    663  CG  GLN    46       4.000   7.516  16.043  1.00 61.04           C
ATOM    664  CD  GLN    46       2.723   8.024  16.701  1.00 61.77           C
ATOM    665  NE2 GLN    46       1.555   7.508  16.233  1.00 62.90           N
ATOM    666  OE1 GLN    46       2.759   8.853  17.610  1.00 59.06           O
ATOM    667  HN  GLN    46       3.355  10.139  16.750  1.00 60.21           H
ATOM    668  HA  GLN    46       6.208  10.205  16.379  1.00 60.21           H
ATOM    669  HB1 GLN    46       6.096   7.773  16.382  1.00 60.21           H
ATOM    670  HB2 GLN    46       5.052   8.439  17.661  1.00 60.21           H
ATOM    671  HG1 GLN    46       3.931   7.643  14.963  1.00 60.21           H
ATOM    672  HG2 GLN    46       4.140   6.461  16.278  1.00 60.21           H
ATOM    673 1HE2 GLN    46       1.568   6.787  15.443  1.00 60.21           H
ATOM    674 2HE2 GLN    46       0.624   7.825  16.654  1.00 60.21           H
ATOM    675  N   ILE    47       4.401   9.562  13.731  1.00 57.74           N
ATOM    676  CA  ILE    47       4.404   9.404  12.305  1.00 58.31           C
ATOM    677  C   ILE    47       4.970  10.602  11.606  1.00 57.63           C
ATOM    678  O   ILE    47       5.499  10.474  10.502  1.00 58.42           O
ATOM    679  CB  ILE    47       3.067   9.021  11.754  1.00 58.43           C
ATOM    680  CG1 ILE    47       2.723   7.628  12.310  1.00 60.09           C
ATOM    681  CG2 ILE    47       3.128   9.064  10.218  1.00 59.08           C
ATOM    682  CD1 ILE    47       1.302   7.166  12.022  1.00 60.32           C
ATOM    683  HN  ILE    47       3.457   9.680  14.221  1.00 58.75           H
ATOM    684  HA  ILE    47       5.076   8.574  12.088  1.00 58.75           H
ATOM    685  HB  ILE    47       2.321   9.736  12.101  1.00 58.75           H
ATOM    686 1HG1 ILE    47       3.412   6.906  11.870  1.00 58.75           H
ATOM    687 2HG1 ILE    47       2.861   7.649  13.391  1.00 58.75           H
ATOM    688 1HG2 ILE    47       2.157   8.786   9.807  1.00 58.75           H
ATOM    689 2HG2 ILE    47       3.885   8.364   9.864  1.00 58.75           H
ATOM    690 3HG2 ILE    47       3.385  10.072   9.892  1.00 58.75           H
ATOM    691 1HD1 ILE    47       1.147   6.175  12.449  1.00 58.75           H
ATOM    692 2HD1 ILE    47       1.144   7.124  10.944  1.00 58.75           H
ATOM    693 3HD1 ILE    47       0.595   7.867  12.465  1.00 58.75           H
ATOM    694  N   GLY    48       4.840  11.808  12.192  1.00 56.31           N
ATOM    695  CA  GLY    48       5.378  12.967  11.536  1.00 55.28           C
ATOM    696  C   GLY    48       4.265  13.906  11.183  1.00 54.54           C
ATOM    697  O   GLY    48       4.524  15.049  10.809  1.00 54.18           O
ATOM    698  HN  GLY    48       4.343  11.901  13.135  1.00 55.08           H
ATOM    699  HA1 GLY    48       6.078  13.469  12.204  1.00 55.08           H
ATOM    700  HA2 GLY    48       5.896  12.662  10.628  1.00 55.08           H
ATOM    701  N   THR    49       2.995  13.459  11.280  1.00 54.03           N
ATOM    702  CA  THR    49       1.917  14.371  11.017  1.00 53.13           C
ATOM    703  C   THR    49       1.889  15.381  12.113  1.00 52.64           C
ATOM    704  O   THR    49       2.059  15.054  13.286  1.00 52.35           O
ATOM    705  CB  THR    49       0.543  13.764  10.994  1.00 53.55           C
ATOM    706  CG2 THR    49       0.297  13.009   9.690  1.00 53.54           C
ATOM    707  OG1 THR    49       0.361  12.928  12.123  1.00 54.94           O
ATOM    708  HN  THR    49       2.795  12.443  11.547  1.00 53.45           H
ATOM    709  HA  THR    49       2.100  14.878  10.070  1.00 53.45           H
ATOM    710  HB  THR    49      -0.184  14.574  11.055  1.00 53.45           H
ATOM    711  HG1 THR    49       1.077  12.160  12.110  1.00 53.45           H
ATOM    712 1HG2 THR    49      -0.705  12.580   9.702  1.00 53.45           H
ATOM    713 2HG2 THR    49       1.032  12.211   9.587  1.00 53.45           H
ATOM    714 3HG2 THR    49       0.387  13.696   8.849  1.00 53.45           H
ATOM    715  N   CYS    50       1.683  16.658  11.739  1.00 52.12           N
ATOM    716  CA  CYS    50       1.580  17.687  12.728  1.00 51.77           C
ATOM    717  C   CYS    50       0.119  17.983  12.839  1.00 51.85           C
ATOM    718  O   CYS    50      -0.538  18.315  11.854  1.00 52.01           O
ATOM    719  CB  CYS    50       2.353  18.979  12.356  1.00 51.15           C
ATOM    720  SG  CYS    50       2.115  20.395  13.484  1.00 53.76           S
ATOM    721  HN  CYS    50       1.597  16.904  10.702  1.00 52.11           H
ATOM    722  HA  CYS    50       1.946  17.309  13.683  1.00 52.11           H
ATOM    723  HB1 CYS    50       3.416  18.739  12.338  1.00 52.11           H
ATOM    724  HB2 CYS    50       2.033  19.286  11.360  1.00 52.11           H
ATOM    725  HG  CYS    50       1.103  21.149  13.046  1.00  0.00           H
ATOM    726  N   TRP    51      -0.439  17.838  14.056  1.00 51.95           N
ATOM    727  CA  TRP    51      -1.836  18.083  14.251  1.00 52.46           C
ATOM    728  C   TRP    51      -1.959  19.509  14.707  1.00 53.12           C
ATOM    729  O   TRP    51      -1.248  19.963  15.603  1.00 53.09           O
ATOM    730  CB  TRP    51      -2.448  17.137  15.297  1.00 53.10           C
ATOM    731  CG  TRP    51      -2.325  15.685  14.886  1.00 53.05           C
ATOM    732  CD1 TRP    51      -1.372  14.772  15.239  1.00 52.96           C
ATOM    733  CD2 TRP    51      -3.218  15.007  13.988  1.00 53.48           C
ATOM    734  CE2 TRP    51      -2.755  13.700  13.848  1.00 53.55           C
ATOM    735  CE3 TRP    51      -4.335  15.439  13.331  1.00 53.46           C
ATOM    736  NE1 TRP    51      -1.621  13.569  14.622  1.00 53.04           N
ATOM    737  CZ2 TRP    51      -3.399  12.802  13.048  1.00 53.72           C
ATOM    738  CZ3 TRP    51      -4.985  14.530  12.526  1.00 54.35           C
ATOM    739  CH2 TRP    51      -4.527  13.236  12.387  1.00 54.42           C
ATOM    740  HN  TRP    51       0.168  17.537  14.885  1.00 53.27           H
ATOM    741  HA  TRP    51      -2.360  17.961  13.303  1.00 53.27           H
ATOM    742  HB1 TRP    51      -1.931  17.279  16.246  1.00 53.27           H
ATOM    743  HB2 TRP    51      -3.504  17.380  15.417  1.00 53.27           H
ATOM    744  HD1 TRP    51      -0.537  14.968  15.911  1.00 53.27           H
ATOM    745  HE1 TRP    51      -1.034  12.681  14.725  1.00 53.27           H
ATOM    746  HE3 TRP    51      -4.696  16.462  13.439  1.00 53.27           H
ATOM    747  HZ2 TRP    51      -3.036  11.780  12.936  1.00 53.27           H
ATOM    748  HZ3 TRP    51      -5.880  14.839  11.987  1.00 53.27           H
ATOM    749  HH2 TRP    51      -5.068  12.544  11.742  1.00 53.27           H
ATOM    750  N   PRO    52      -2.843  20.233  14.070  1.00 53.49           N
ATOM    751  CA  PRO    52      -3.027  21.635  14.349  1.00 53.99           C
ATOM    752  C   PRO    52      -3.776  21.872  15.616  1.00 55.46           C
ATOM    753  O   PRO    52      -4.444  20.964  16.105  1.00 56.60           O
ATOM    754  CB  PRO    52      -3.729  22.223  13.123  1.00 54.58           C
ATOM    755  CG  PRO    52      -4.285  21.000  12.372  1.00 54.56           C
ATOM    756  CD  PRO    52      -3.309  19.873  12.744  1.00 53.59           C
ATOM    757  HA  PRO    52      -2.045  22.100  14.438  1.00 54.61           H
ATOM    758  HB1 PRO    52      -4.537  22.889  13.425  1.00 54.61           H
ATOM    759  HB2 PRO    52      -3.022  22.769  12.499  1.00 54.61           H
ATOM    760  HG1 PRO    52      -5.296  20.764  12.705  1.00 54.61           H
ATOM    761  HG2 PRO    52      -4.288  21.172  11.296  1.00 54.61           H
ATOM    762  HD1 PRO    52      -3.818  18.909  12.761  1.00 54.61           H
ATOM    763  HD2 PRO    52      -2.478  19.833  12.039  1.00 54.61           H
ATOM    764  N   ARG    53      -3.677  23.097  16.162  1.00 56.39           N
ATOM    765  CA  ARG    53      -4.346  23.418  17.387  1.00 57.97           C
ATOM    766  C   ARG    53      -5.811  23.371  17.089  1.00 58.90           C
ATOM    767  O   ARG    53      -6.271  23.962  16.115  1.00 58.75           O
ATOM    768  CB  ARG    53      -3.949  24.817  17.891  1.00 59.04           C
ATOM    769  CG  ARG    53      -4.267  25.109  19.356  1.00 61.55           C
ATOM    770  CD  ARG    53      -3.525  26.347  19.864  1.00 62.42           C
ATOM    771  NE  ARG    53      -3.971  26.610  21.258  1.00 64.08           N
ATOM    772  CZ  ARG    53      -4.983  27.494  21.497  1.00 66.80           C
ATOM    773  NH1 ARG    53      -5.556  28.183  20.467  1.00 68.53           N
ATOM    774  NH2 ARG    53      -5.422  27.688  22.775  1.00 68.30           N
ATOM    775  HN  ARG    53      -3.089  23.844  15.672  1.00 62.07           H
ATOM    776  HA  ARG    53      -4.101  22.673  18.144  1.00 62.07           H
ATOM    777  HB1 ARG    53      -2.874  24.930  17.752  1.00 62.07           H
ATOM    778  HB2 ARG    53      -4.474  25.553  17.281  1.00 62.07           H
ATOM    779  HG1 ARG    53      -5.339  25.274  19.457  1.00 62.07           H
ATOM    780  HG2 ARG    53      -3.972  24.250  19.958  1.00 62.07           H
ATOM    781  HD1 ARG    53      -2.450  26.167  19.848  1.00 62.07           H
ATOM    782  HD2 ARG    53      -3.759  27.204  19.233  1.00 62.07           H
ATOM    783  HE  ARG    53      -3.498  26.106  22.075  1.00 62.07           H
ATOM    784 1HH1 ARG    53      -5.211  28.032  19.465  1.00 62.07           H
ATOM    785 2HH1 ARG    53      -6.349  28.875  20.661  1.00 62.07           H
ATOM    786 1HH2 ARG    53      -4.973  27.148  23.583  1.00 62.07           H
ATOM    787 2HH2 ARG    53      -6.216  28.379  22.969  1.00 62.07           H
ATOM    788  N   SER    54      -6.592  22.649  17.920  1.00 60.12           N
ATOM    789  CA  SER    54      -7.991  22.534  17.621  1.00 61.54           C
ATOM    790  C   SER    54      -8.817  22.555  18.873  1.00 64.16           C
ATOM    791  O   SER    54      -8.321  22.356  19.983  1.00 64.42           O
ATOM    792  CB  SER    54      -8.325  21.301  16.761  1.00 60.40           C
ATOM    793  OG  SER    54      -7.653  20.157  17.260  1.00 58.74           O
ATOM    794  HN  SER    54      -6.177  22.173  18.783  1.00 61.56           H
ATOM    795  HA  SER    54      -8.267  23.414  17.041  1.00 61.56           H
ATOM    796  HB1 SER    54      -9.401  21.127  16.785  1.00 61.56           H
ATOM    797  HB2 SER    54      -8.010  21.484  15.733  1.00 61.56           H
ATOM    798  HG  SER    54      -6.616  20.320  17.236  1.00 61.56           H
ATOM    799  N   ALA    55     -10.125  22.842  18.698  1.00 66.23           N
ATOM    800  CA  ALA    55     -11.063  22.974  19.777  1.00 68.65           C
ATOM    801  C   ALA    55     -11.400  21.629  20.329  1.00 68.89           C
ATOM    802  O   ALA    55     -11.339  20.616  19.634  1.00 66.89           O
ATOM    803  CB  ALA    55     -12.382  23.648  19.361  1.00 70.79           C
ATOM    804  HN  ALA    55     -10.482  22.977  17.698  1.00 68.29           H
ATOM    805  HA  ALA    55     -10.602  23.568  20.566  1.00 68.29           H
ATOM    806  HB1 ALA    55     -13.044  23.716  20.224  1.00 68.29           H
ATOM    807  HB2 ALA    55     -12.862  23.058  18.581  1.00 68.29           H
ATOM    808  HB3 ALA    55     -12.175  24.650  18.982  1.00 68.29           H
ATOM    809  N   ALA    56     -11.775  21.599  21.622  1.00 71.42           N
ATOM    810  CA  ALA    56     -12.095  20.359  22.263  1.00 72.28           C
ATOM    811  C   ALA    56     -13.338  19.802  21.646  1.00 73.37           C
ATOM    812  O   ALA    56     -14.310  20.520  21.406  1.00 75.41           O
ATOM    813  CB  ALA    56     -12.333  20.492  23.777  1.00 75.40           C
ATOM    814  HN  ALA    56     -11.835  22.512  22.177  1.00 73.58           H
ATOM    815  HA  ALA    56     -11.278  19.658  22.097  1.00 73.58           H
ATOM    816  HB1 ALA    56     -12.571  19.515  24.196  1.00 73.58           H
ATOM    817  HB2 ALA    56     -13.164  21.175  23.956  1.00 73.58           H
ATOM    818  HB3 ALA    56     -11.434  20.882  24.254  1.00 73.58           H
ATOM    819  N   GLY    57     -13.323  18.478  21.392  1.00 71.92           N
ATOM    820  CA  GLY    57     -14.439  17.776  20.827  1.00 72.39           C
ATOM    821  C   GLY    57     -14.243  17.629  19.348  1.00 69.91           C
ATOM    822  O   GLY    57     -14.931  16.838  18.706  1.00 69.63           O
ATOM    823  HN  GLY    57     -12.436  17.925  21.622  1.00 70.96           H
ATOM    824  HA1 GLY    57     -14.514  16.789  21.283  1.00 70.96           H
ATOM    825  HA2 GLY    57     -15.354  18.336  21.018  1.00 70.96           H
ATOM    826  N   ALA    58     -13.280  18.362  18.757  1.00 68.12           N
ATOM    827  CA  ALA    58     -13.144  18.321  17.330  1.00 66.00           C
ATOM    828  C   ALA    58     -12.521  17.044  16.864  1.00 64.17           C
ATOM    829  O   ALA    58     -11.703  16.436  17.551  1.00 63.10           O
ATOM    830  CB  ALA    58     -12.297  19.477  16.764  1.00 64.48           C
ATOM    831  HN  ALA    58     -12.624  18.968  19.346  1.00 65.17           H
ATOM    832  HA  ALA    58     -14.141  18.388  16.894  1.00 65.17           H
ATOM    833  HB1 ALA    58     -12.234  19.385  15.680  1.00 65.17           H
ATOM    834  HB2 ALA    58     -11.294  19.436  17.190  1.00 65.17           H
ATOM    835  HB3 ALA    58     -12.761  20.429  17.021  1.00 65.17           H
ATOM    836  N   LEU    59     -12.953  16.595  15.665  1.00 64.09           N
ATOM    837  CA  LEU    59     -12.318  15.507  14.971  1.00 62.34           C
ATOM    838  C   LEU    59     -11.526  16.160  13.902  1.00 61.03           C
ATOM    839  O   LEU    59     -12.061  16.889  13.068  1.00 61.86           O
ATOM    840  CB  LEU    59     -13.259  14.505  14.288  1.00 63.14           C
ATOM    841  CG  LEU    59     -13.733  13.391  15.226  1.00 62.02           C
ATOM    842  CD1 LEU    59     -14.670  12.413  14.507  1.00 63.12           C
ATOM    843  CD2 LEU    59     -12.519  12.677  15.844  1.00 62.55           C
ATOM    844  HN  LEU    59     -13.801  17.066  15.215  1.00 62.52           H
ATOM    845  HA  LEU    59     -11.650  14.979  15.650  1.00 62.52           H
ATOM    846  HB1 LEU    59     -14.132  15.044  13.920  1.00 62.52           H
ATOM    847  HB2 LEU    59     -12.731  14.051  13.449  1.00 62.52           H
ATOM    848  HG  LEU    59     -14.294  13.855  16.037  1.00 62.52           H
ATOM    849 1HD1 LEU    59     -14.988  11.635  15.202  1.00 62.52           H
ATOM    850 2HD1 LEU    59     -14.146  11.957  13.667  1.00 62.52           H
ATOM    851 3HD1 LEU    59     -15.545  12.950  14.140  1.00 62.52           H
ATOM    852 1HD2 LEU    59     -12.863  11.886  16.510  1.00 62.52           H
ATOM    853 2HD2 LEU    59     -11.924  13.394  16.409  1.00 62.52           H
ATOM    854 3HD2 LEU    59     -11.909  12.244  15.051  1.00 62.52           H
ATOM    855  N   VAL    60     -10.211  15.902  13.896  1.00 59.19           N
ATOM    856  CA  VAL    60      -9.382  16.623  12.986  1.00 58.18           C
ATOM    857  C   VAL    60      -8.854  15.689  11.961  1.00 57.25           C
ATOM    858  O   VAL    60      -8.448  14.570  12.261  1.00 56.73           O
ATOM    859  CB  VAL    60      -8.222  17.273  13.684  1.00 57.08           C
ATOM    860  CG1 VAL    60      -7.377  18.043  12.655  1.00 56.06           C
ATOM    861  CG2 VAL    60      -8.772  18.159  14.811  1.00 58.15           C
ATOM    862  HN  VAL    60      -9.793  15.172  14.557  1.00 57.52           H
ATOM    863  HA  VAL    60      -9.978  17.391  12.494  1.00 57.52           H
ATOM    864  HB  VAL    60      -7.602  16.493  14.127  1.00 57.52           H
ATOM    865 1HG1 VAL    60      -6.533  18.517  13.157  1.00 57.52           H
ATOM    866 2HG1 VAL    60      -7.991  18.808  12.179  1.00 57.52           H
ATOM    867 3HG1 VAL    60      -7.006  17.352  11.898  1.00 57.52           H
ATOM    868 1HG2 VAL    60      -7.944  18.641  15.332  1.00 57.52           H
ATOM    869 2HG2 VAL    60      -9.335  17.546  15.515  1.00 57.52           H
ATOM    870 3HG2 VAL    60      -9.427  18.920  14.389  1.00 57.52           H
ATOM    871  N   GLU    61      -8.868  16.137  10.697  1.00 57.51           N
ATOM    872  CA  GLU    61      -8.364  15.328   9.633  1.00 57.54           C
ATOM    873  C   GLU    61      -7.116  15.969   9.119  1.00 56.66           C
ATOM    874  O   GLU    61      -7.028  17.189   9.000  1.00 56.99           O
ATOM    875  CB  GLU    61      -9.358  15.164   8.469  1.00 58.93           C
ATOM    876  CG  GLU    61      -9.883  16.492   7.930  1.00 61.26           C
ATOM    877  CD  GLU    61     -10.856  16.187   6.803  1.00 63.44           C
ATOM    878  OE1 GLU    61     -10.408  15.602   5.781  1.00 63.68           O
ATOM    879  OE2 GLU    61     -12.060  16.530   6.948  1.00 64.61           O
ATOM    880  HN  GLU    61      -9.259  17.110  10.483  1.00 60.07           H
ATOM    881  HA  GLU    61      -8.117  14.343  10.027  1.00 60.07           H
ATOM    882  HB1 GLU    61      -8.857  14.635   7.659  1.00 60.07           H
ATOM    883  HB2 GLU    61     -10.206  14.574   8.820  1.00 60.07           H
ATOM    884  HG1 GLU    61     -10.395  17.038   8.723  1.00 60.07           H
ATOM    885  HG2 GLU    61      -9.055  17.091   7.552  1.00 60.07           H
ATOM    886  N   ARG    62      -6.089  15.142   8.854  1.00 56.12           N
ATOM    887  CA  ARG    62      -4.851  15.613   8.306  1.00 55.45           C
ATOM    888  C   ARG    62      -4.492  14.658   7.212  1.00 56.37           C
ATOM    889  O   ARG    62      -4.886  13.496   7.254  1.00 56.76           O
ATOM    890  CB  ARG    62      -3.693  15.598   9.316  1.00 54.26           C
ATOM    891  CG  ARG    62      -3.796  16.695  10.374  1.00 54.15           C
ATOM    892  CD  ARG    62      -2.697  17.751  10.255  1.00 54.50           C
ATOM    893  NE  ARG    62      -2.703  18.265   8.858  1.00 54.21           N
ATOM    894  CZ  ARG    62      -1.569  18.815   8.334  1.00 53.91           C
ATOM    895  NH1 ARG    62      -0.428  18.864   9.082  1.00 53.47           N
ATOM    896  NH2 ARG    62      -1.573  19.311   7.062  1.00 54.89           N
ATOM    897  HN  ARG    62      -6.199  14.097   9.058  1.00 54.92           H
ATOM    898  HA  ARG    62      -4.980  16.616   7.900  1.00 54.92           H
ATOM    899  HB1 ARG    62      -3.686  14.631   9.819  1.00 54.92           H
ATOM    900  HB2 ARG    62      -2.758  15.731   8.771  1.00 54.92           H
ATOM    901  HG1 ARG    62      -4.763  17.187  10.270  1.00 54.92           H
ATOM    902  HG2 ARG    62      -3.727  16.233  11.359  1.00 54.92           H
ATOM    903  HD1 ARG    62      -2.892  18.567  10.951  1.00 54.92           H
ATOM    904  HD2 ARG    62      -1.729  17.304  10.481  1.00 54.92           H
ATOM    905  HE  ARG    62      -3.593  18.204   8.267  1.00 54.92           H
ATOM    906 1HH1 ARG    62      -0.423  18.472  10.078  1.00 54.92           H
ATOM    907 2HH1 ARG    62       0.462  19.294   8.673  1.00 54.92           H
ATOM    908 1HH2 ARG    62      -2.466  19.269   6.474  1.00 54.92           H
ATOM    909 2HH2 ARG    62      -0.683  19.741   6.653  1.00 54.92           H
ATOM    910  N   PRO    63      -3.769  15.107   6.220  1.00 56.91           N
ATOM    911  CA  PRO    63      -3.417  14.210   5.153  1.00 57.92           C
ATOM    912  C   PRO    63      -2.394  13.215   5.603  1.00 57.57           C
ATOM    913  O   PRO    63      -1.550  13.559   6.428  1.00 56.26           O
ATOM    914  CB  PRO    63      -2.954  15.094   3.999  1.00 58.87           C
ATOM    915  CG  PRO    63      -3.723  16.408   4.221  1.00 58.01           C
ATOM    916  CD  PRO    63      -3.939  16.471   5.743  1.00 56.60           C
ATOM    917  HA  PRO    63      -4.312  13.672   4.842  1.00 57.45           H
ATOM    918  HB1 PRO    63      -1.877  15.260   4.043  1.00 57.45           H
ATOM    919  HB2 PRO    63      -3.213  14.648   3.038  1.00 57.45           H
ATOM    920  HG1 PRO    63      -3.137  17.261   3.880  1.00 57.45           H
ATOM    921  HG2 PRO    63      -4.678  16.390   3.697  1.00 57.45           H
ATOM    922  HD1 PRO    63      -3.204  17.130   6.205  1.00 57.45           H
ATOM    923  HD2 PRO    63      -4.943  16.830   5.970  1.00 57.45           H
ATOM    924  N   CYS    64      -2.441  11.988   5.045  1.00 58.92           N
ATOM    925  CA  CYS    64      -1.529  10.935   5.398  1.00 59.34           C
ATOM    926  C   CYS    64      -0.164  11.344   4.961  1.00 59.58           C
ATOM    927  O   CYS    64      -0.001  12.072   3.984  1.00 60.23           O
ATOM    928  CB  CYS    64      -1.845   9.594   4.711  1.00 61.27           C
ATOM    929  SG  CYS    64      -3.399   8.860   5.294  1.00 62.34           S
ATOM    930  HN  CYS    64      -3.191  11.789   4.308  1.00 60.28           H
ATOM    931  HA  CYS    64      -1.536  10.798   6.480  1.00 60.28           H
ATOM    932  HB1 CYS    64      -1.919   9.761   3.637  1.00 60.28           H
ATOM    933  HB2 CYS    64      -1.032   8.897   4.916  1.00 60.28           H
ATOM    934  HG  CYS    64      -4.431   9.485   4.720  1.00  0.00           H
ATOM    935  N   PRO    65       0.834  10.869   5.657  1.00 59.40           N
ATOM    936  CA  PRO    65       2.173  11.245   5.327  1.00 59.93           C
ATOM    937  C   PRO    65       2.484  10.811   3.941  1.00 62.43           C
ATOM    938  O   PRO    65       1.976   9.780   3.501  1.00 63.59           O
ATOM    939  CB  PRO    65       3.054  10.631   6.410  1.00 60.49           C
ATOM    940  CG  PRO    65       2.120  10.583   7.635  1.00 60.35           C
ATOM    941  CD  PRO    65       0.703  10.456   7.045  1.00 58.98           C
ATOM    942  HA  PRO    65       2.256  12.330   5.381  1.00 60.74           H
ATOM    943  HB1 PRO    65       3.380   9.630   6.128  1.00 60.74           H
ATOM    944  HB2 PRO    65       3.925  11.255   6.607  1.00 60.74           H
ATOM    945  HG1 PRO    65       2.353   9.722   8.262  1.00 60.74           H
ATOM    946  HG2 PRO    65       2.211  11.496   8.223  1.00 60.74           H
ATOM    947  HD1 PRO    65       0.353   9.425   7.107  1.00 60.74           H
ATOM    948  HD2 PRO    65       0.008  11.108   7.574  1.00 60.74           H
ATOM    949  N   GLU    66       3.249  11.642   3.215  1.00 63.02           N
ATOM    950  CA  GLU    66       3.670  11.315   1.889  1.00 65.54           C
ATOM    951  C   GLU    66       4.684  10.223   1.985  1.00 67.36           C
ATOM    952  O   GLU    66       4.707   9.310   1.161  1.00 70.22           O
ATOM    953  CB  GLU    66       4.334  12.500   1.164  1.00 65.78           C
ATOM    954  CG  GLU    66       4.800  12.168  -0.256  1.00 68.98           C
ATOM    955  CD  GLU    66       3.580  12.089  -1.164  1.00 70.48           C
ATOM    956  OE1 GLU    66       2.833  13.101  -1.239  1.00 68.39           O
ATOM    957  OE2 GLU    66       3.379  11.016  -1.794  1.00 72.76           O
ATOM    958  HN  GLU    66       3.553  12.575   3.641  1.00 68.06           H
ATOM    959  HA  GLU    66       2.814  10.968   1.310  1.00 68.06           H
ATOM    960  HB1 GLU    66       3.614  13.316   1.108  1.00 68.06           H
ATOM    961  HB2 GLU    66       5.200  12.817   1.745  1.00 68.06           H
ATOM    962  HG1 GLU    66       5.473  12.948  -0.613  1.00 68.06           H
ATOM    963  HG2 GLU    66       5.321  11.210  -0.257  1.00 68.06           H
ATOM    964  N   TYR    67       5.560  10.301   3.008  1.00 66.01           N
ATOM    965  CA  TYR    67       6.642   9.362   3.118  1.00 67.95           C
ATOM    966  C   TYR    67       6.682   8.803   4.505  1.00 66.96           C
ATOM    967  O   TYR    67       6.602   9.544   5.486  1.00 64.83           O
ATOM    968  CB  TYR    67       7.998  10.047   2.850  1.00 68.51           C
ATOM    969  CG  TYR    67       9.137   9.103   3.041  1.00 70.99           C
ATOM    970  CD1 TYR    67       9.484   8.207   2.056  1.00 74.31           C
ATOM    971  CD2 TYR    67       9.872   9.132   4.205  1.00 69.96           C
ATOM    972  CE1 TYR    67      10.541   7.347   2.234  1.00 76.41           C
ATOM    973  CE2 TYR    67      10.930   8.273   4.389  1.00 71.96           C
ATOM    974  CZ  TYR    67      11.265   7.377   3.403  1.00 75.44           C
ATOM    975  OH  TYR    67      12.350   6.494   3.586  1.00 78.48           O
ATOM    976  HN  TYR    67       5.448  11.069   3.745  1.00 70.98           H
ATOM    977  HA  TYR    67       6.495   8.552   2.404  1.00 70.98           H
ATOM    978  HB1 TYR    67       8.012  10.415   1.823  1.00 70.98           H
ATOM    979  HB2 TYR    67       8.114  10.885   3.537  1.00 70.98           H
ATOM    980  HD1 TYR    67       8.916   8.181   1.126  1.00 70.98           H
ATOM    981  HD2 TYR    67       9.613   9.843   4.989  1.00 70.98           H
ATOM    982  HE1 TYR    67      10.805   6.639   1.448  1.00 70.98           H
ATOM    983  HE2 TYR    67      11.502   8.302   5.316  1.00 70.98           H
ATOM    984  HH  TYR    67      12.009   5.503   3.526  1.00 70.98           H
ATOM    985  N   PHE    68       6.792   7.462   4.621  1.00 68.76           N
ATOM    986  CA  PHE    68       6.929   6.889   5.928  1.00 68.32           C
ATOM    987  C   PHE    68       7.689   5.602   5.803  1.00 71.42           C
ATOM    988  O   PHE    68       7.274   4.690   5.091  1.00 73.06           O
ATOM    989  CB  PHE    68       5.569   6.589   6.586  1.00 66.83           C
ATOM    990  CG  PHE    68       5.781   6.188   8.006  1.00 66.65           C
ATOM    991  CD1 PHE    68       6.055   7.139   8.961  1.00 64.75           C
ATOM    992  CD2 PHE    68       5.683   4.871   8.391  1.00 67.21           C
ATOM    993  CE1 PHE    68       6.243   6.784  10.275  1.00 64.48           C
ATOM    994  CE2 PHE    68       5.870   4.508   9.704  1.00 67.09           C
ATOM    995  CZ  PHE    68       6.153   5.464  10.650  1.00 66.06           C
ATOM    996  HN  PHE    68       6.778   6.838   3.752  1.00 67.69           H
ATOM    997  HA  PHE    68       7.490   7.575   6.563  1.00 67.69           H
ATOM    998  HB1 PHE    68       4.943   7.480   6.550  1.00 67.69           H
ATOM    999  HB2 PHE    68       5.078   5.777   6.048  1.00 67.69           H
ATOM   1000  HD1 PHE    68       6.123   8.188   8.673  1.00 67.69           H
ATOM   1001  HD2 PHE    68       5.455   4.107   7.647  1.00 67.69           H
ATOM   1002  HE1 PHE    68       6.465   7.548  11.020  1.00 67.69           H
ATOM   1003  HE2 PHE    68       5.795   3.460   9.996  1.00 67.69           H
ATOM   1004  HZ  PHE    68       6.304   5.178  11.691  1.00 67.69           H
ATOM   1005  N   ASN    69       8.832   5.496   6.510  1.00 72.17           N
ATOM   1006  CA  ASN    69       9.616   4.293   6.544  1.00 75.26           C
ATOM   1007  C   ASN    69       9.849   3.741   5.167  1.00 78.29           C
ATOM   1008  O   ASN    69       9.608   2.560   4.919  1.00 80.19           O
ATOM   1009  CB  ASN    69       8.996   3.180   7.410  1.00 75.64           C
ATOM   1010  CG  ASN    69       9.085   3.609   8.869  1.00 74.78           C
ATOM   1011  ND2 ASN    69       8.347   2.893   9.758  1.00 76.81           N
ATOM   1012  OD1 ASN    69       9.801   4.548   9.210  1.00 72.12           O
ATOM   1013  HN  ASN    69       9.168   6.343   7.071  1.00 75.66           H
ATOM   1014  HA  ASN    69      10.587   4.542   6.970  1.00 75.66           H
ATOM   1015  HB1 ASN    69       7.952   3.034   7.132  1.00 75.66           H
ATOM   1016  HB2 ASN    69       9.545   2.250   7.264  1.00 75.66           H
ATOM   1017 1HD2 ASN    69       7.744   2.077   9.419  1.00 75.66           H
ATOM   1018 2HD2 ASN    69       8.368   3.146  10.797  1.00 75.66           H
ATOM   1019  N   GLY    70      10.315   4.582   4.224  1.00 78.76           N
ATOM   1020  CA  GLY    70      10.685   4.088   2.928  1.00 82.47           C
ATOM   1021  C   GLY    70       9.470   3.728   2.141  1.00 82.72           C
ATOM   1022  O   GLY    70       9.566   3.014   1.143  1.00 86.01           O
ATOM   1023  HN  GLY    70      10.410   5.625   4.442  1.00 82.49           H
ATOM   1024  HA1 GLY    70      11.242   4.859   2.396  1.00 82.49           H
ATOM   1025  HA2 GLY    70      11.311   3.203   3.047  1.00 82.49           H
ATOM   1026  N   VAL    71       8.283   4.200   2.557  1.00 79.57           N
ATOM   1027  CA  VAL    71       7.145   3.837   1.769  1.00 79.65           C
ATOM   1028  C   VAL    71       6.362   5.079   1.476  1.00 76.92           C
ATOM   1029  O   VAL    71       6.334   6.014   2.275  1.00 73.73           O
ATOM   1030  CB  VAL    71       6.249   2.841   2.439  1.00 79.07           C
ATOM   1031  CG1 VAL    71       5.373   3.559   3.471  1.00 79.27           C
ATOM   1032  CG2 VAL    71       5.471   2.086   1.357  1.00 82.19           C
ATOM   1033  HN  VAL    71       8.193   4.814   3.429  1.00 78.63           H
ATOM   1034  HA  VAL    71       7.494   3.414   0.827  1.00 78.63           H
ATOM   1035  HB  VAL    71       6.876   2.123   2.968  1.00 78.63           H
ATOM   1036 1HG1 VAL    71       4.720   2.837   3.960  1.00 78.63           H
ATOM   1037 2HG1 VAL    71       4.768   4.316   2.971  1.00 78.63           H
ATOM   1038 3HG1 VAL    71       6.008   4.037   4.217  1.00 78.63           H
ATOM   1039 1HG2 VAL    71       4.812   1.355   1.826  1.00 78.63           H
ATOM   1040 2HG2 VAL    71       6.170   1.573   0.697  1.00 78.63           H
ATOM   1041 3HG2 VAL    71       4.875   2.792   0.778  1.00 78.63           H
ATOM   1042  N   LYS    72       5.713   5.112   0.292  1.00 78.63           N
ATOM   1043  CA  LYS    72       4.957   6.252  -0.145  1.00 76.94           C
ATOM   1044  C   LYS    72       3.504   5.960   0.070  1.00 75.88           C
ATOM   1045  O   LYS    72       3.052   4.833  -0.136  1.00 78.04           O
ATOM   1046  CB  LYS    72       5.127   6.551  -1.644  1.00 79.58           C
ATOM   1047  CG  LYS    72       6.507   7.090  -2.023  1.00 79.60           C
ATOM   1048  CD  LYS    72       6.817   8.456  -1.406  1.00 77.32           C
ATOM   1049  CE  LYS    72       8.194   9.004  -1.782  1.00 77.09           C
ATOM   1050  NZ  LYS    72       8.206   9.416  -3.205  1.00 80.87           N
ATOM   1051  HN  LYS    72       5.765   4.255  -0.346  1.00 78.22           H
ATOM   1052  HA  LYS    72       5.244   7.127   0.437  1.00 78.22           H
ATOM   1053  HB1 LYS    72       4.957   5.628  -2.198  1.00 78.22           H
ATOM   1054  HB2 LYS    72       4.381   7.291  -1.932  1.00 78.22           H
ATOM   1055  HG1 LYS    72       7.260   6.379  -1.684  1.00 78.22           H
ATOM   1056  HG2 LYS    72       6.556   7.182  -3.108  1.00 78.22           H
ATOM   1057  HD1 LYS    72       6.061   9.165  -1.743  1.00 78.22           H
ATOM   1058  HD2 LYS    72       6.769   8.362  -0.321  1.00 78.22           H
ATOM   1059  HE1 LYS    72       8.422   9.866  -1.156  1.00 78.22           H
ATOM   1060  HE2 LYS    72       8.945   8.230  -1.624  1.00 78.22           H
ATOM   1061  HZ1 LYS    72       9.173   9.797  -3.458  1.00 78.22           H
ATOM   1062  HZ2 LYS    72       7.471  10.177  -3.363  1.00 78.22           H
ATOM   1063  HZ3 LYS    72       7.984   8.571  -3.823  1.00 78.22           H
ATOM   1064  N   TYR    73       2.731   6.994   0.473  1.00 72.72           N
ATOM   1065  CA  TYR    73       1.334   6.821   0.760  1.00 71.52           C
ATOM   1066  C   TYR    73       0.532   7.768  -0.078  1.00 71.40           C
ATOM   1067  O   TYR    73       1.020   8.803  -0.528  1.00 71.30           O
ATOM   1068  CB  TYR    73       0.937   7.158   2.208  1.00 68.22           C
ATOM   1069  CG  TYR    73       1.525   6.165   3.147  1.00 68.86           C
ATOM   1070  CD1 TYR    73       2.798   6.327   3.641  1.00 69.03           C
ATOM   1071  CD2 TYR    73       0.787   5.074   3.543  1.00 69.68           C
ATOM   1072  CE1 TYR    73       3.329   5.406   4.511  1.00 70.66           C
ATOM   1073  CE2 TYR    73       1.315   4.148   4.412  1.00 71.02           C
ATOM   1074  CZ  TYR    73       2.587   4.315   4.898  1.00 71.87           C
ATOM   1075  OH  TYR    73       3.129   3.365   5.790  1.00 72.93           O
ATOM   1076  HN  TYR    73       3.170   7.964   0.581  1.00 70.77           H
ATOM   1077  HA  TYR    73       1.040   5.796   0.532  1.00 70.77           H
ATOM   1078  HB1 TYR    73       1.306   8.153   2.459  1.00 70.77           H
ATOM   1079  HB2 TYR    73      -0.149   7.139   2.297  1.00 70.77           H
ATOM   1080  HD1 TYR    73       3.390   7.191   3.340  1.00 70.77           H
ATOM   1081  HD2 TYR    73      -0.226   4.941   3.163  1.00 70.77           H
ATOM   1082  HE1 TYR    73       4.340   5.540   4.894  1.00 70.77           H
ATOM   1083  HE2 TYR    73       0.723   3.284   4.714  1.00 70.77           H
ATOM   1084  HH  TYR    73       3.993   2.943   5.370  1.00 70.77           H
ATOM   1085  N   ASN    74      -0.748   7.407  -0.304  1.00 71.82           N
ATOM   1086  CA  ASN    74      -1.649   8.243  -1.045  1.00 71.89           C
ATOM   1087  C   ASN    74      -2.095   9.330  -0.113  1.00 68.84           C
ATOM   1088  O   ASN    74      -2.855   9.096   0.826  1.00 67.50           O
ATOM   1089  CB  ASN    74      -2.900   7.484  -1.524  1.00 73.75           C
ATOM   1090  CG  ASN    74      -3.721   8.389  -2.430  1.00 74.36           C
ATOM   1091  ND2 ASN    74      -4.719   7.790  -3.133  1.00 75.76           N
ATOM   1092  OD1 ASN    74      -3.494   9.596  -2.504  1.00 73.22           O
ATOM   1093  HN  ASN    74      -1.101   6.473   0.080  1.00 72.14           H
ATOM   1094  HA  ASN    74      -1.131   8.678  -1.900  1.00 72.14           H
ATOM   1095  HB1 ASN    74      -2.597   6.594  -2.076  1.00 72.14           H
ATOM   1096  HB2 ASN    74      -3.500   7.191  -0.663  1.00 72.14           H
ATOM   1097 1HD2 ASN    74      -4.889   6.739  -3.030  1.00 72.14           H
ATOM   1098 2HD2 ASN    74      -5.334   8.370  -3.789  1.00 72.14           H
ATOM   1099  N   THR    75      -1.630  10.563  -0.389  1.00 68.17           N
ATOM   1100  CA  THR    75      -1.842  11.754   0.394  1.00 65.60           C
ATOM   1101  C   THR    75      -3.281  12.177   0.364  1.00 65.65           C
ATOM   1102  O   THR    75      -3.745  12.881   1.260  1.00 64.39           O
ATOM   1103  CB  THR    75      -1.013  12.914  -0.075  1.00 65.06           C
ATOM   1104  CG2 THR    75       0.473  12.536   0.044  1.00 64.42           C
ATOM   1105  OG1 THR    75      -1.332  13.239  -1.419  1.00 67.86           O
ATOM   1106  HN  THR    75      -1.044  10.670  -1.278  1.00 65.88           H
ATOM   1107  HA  THR    75      -1.572  11.537   1.428  1.00 65.88           H
ATOM   1108  HB  THR    75      -1.214  13.778   0.559  1.00 65.88           H
ATOM   1109  HG1 THR    75      -1.140  12.411  -2.035  1.00 65.88           H
ATOM   1110 1HG2 THR    75       1.088  13.370  -0.293  1.00 65.88           H
ATOM   1111 2HG2 THR    75       0.676  11.662  -0.573  1.00 65.88           H
ATOM   1112 3HG2 THR    75       0.708  12.309   1.084  1.00 65.88           H
ATOM   1113  N   THR    76      -4.019  11.779  -0.684  1.00 67.48           N
ATOM   1114  CA  THR    76      -5.386  12.179  -0.883  1.00 67.76           C
ATOM   1115  C   THR    76      -6.226  11.723   0.273  1.00 66.98           C
ATOM   1116  O   THR    76      -7.258  12.333   0.552  1.00 67.30           O
ATOM   1117  CB  THR    76      -5.981  11.587  -2.124  1.00 71.05           C
ATOM   1118  CG2 THR    76      -7.427  12.087  -2.252  1.00 72.33           C
ATOM   1119  OG1 THR    76      -5.230  11.973  -3.265  1.00 73.12           O
ATOM   1120  HN  THR    76      -3.568  11.133  -1.408  1.00 69.43           H
ATOM   1121  HA  THR    76      -5.432  13.266  -0.950  1.00 69.43           H
ATOM   1122  HB  THR    76      -5.981  10.500  -2.043  1.00 69.43           H
ATOM   1123  HG1 THR    76      -5.233  13.020  -3.349  1.00 69.43           H
ATOM   1124 1HG2 THR    76      -7.879  11.667  -3.150  1.00 69.43           H
ATOM   1125 2HG2 THR    76      -7.432  13.175  -2.318  1.00 69.43           H
ATOM   1126 3HG2 THR    76      -7.999  11.774  -1.378  1.00 69.43           H
ATOM   1127  N   ARG    77      -5.842  10.602   0.920  1.00 66.07           N
ATOM   1128  CA  ARG    77      -6.550  10.046   2.047  1.00 64.66           C
ATOM   1129  C   ARG    77      -6.098  10.759   3.292  1.00 62.33           C
ATOM   1130  O   ARG    77      -5.048  11.400   3.299  1.00 61.41           O
ATOM   1131  CB  ARG    77      -6.258   8.548   2.227  1.00 65.39           C
ATOM   1132  CG  ARG    77      -6.590   7.734   0.974  1.00 68.32           C
ATOM   1133  CD  ARG    77      -6.003   6.321   0.980  1.00 70.05           C
ATOM   1134  NE  ARG    77      -7.092   5.371   1.340  1.00 72.90           N
ATOM   1135  CZ  ARG    77      -7.867   4.816   0.364  1.00 73.80           C
ATOM   1136  NH1 ARG    77      -7.656   5.142  -0.945  1.00 75.84           N
ATOM   1137  NH2 ARG    77      -8.848   3.928   0.699  1.00 72.24           N
ATOM   1138  HN  ARG    77      -4.963  10.098   0.578  1.00 68.46           H
ATOM   1139  HA  ARG    77      -7.621  10.194   1.912  1.00 68.46           H
ATOM   1140  HB1 ARG    77      -5.199   8.423   2.455  1.00 68.46           H
ATOM   1141  HB2 ARG    77      -6.855   8.172   3.057  1.00 68.46           H
ATOM   1142  HG1 ARG    77      -7.674   7.655   0.893  1.00 68.46           H
ATOM   1143  HG2 ARG    77      -6.198   8.264   0.106  1.00 68.46           H
ATOM   1144  HD1 ARG    77      -5.613   6.078  -0.008  1.00 68.46           H
ATOM   1145  HD2 ARG    77      -5.200   6.258   1.714  1.00 68.46           H
ATOM   1146  HE  ARG    77      -7.266   5.124   2.366  1.00 68.46           H
ATOM   1147 1HH1 ARG    77      -6.882   5.833  -1.206  1.00 68.46           H
ATOM   1148 2HH1 ARG    77      -8.264   4.706  -1.710  1.00 68.46           H
ATOM   1149 1HH2 ARG    77      -9.007   3.669   1.725  1.00 68.46           H
ATOM   1150 2HH2 ARG    77      -9.457   3.491  -0.064  1.00 68.46           H
ATOM   1151  N   ASN    78      -6.887  10.667   4.390  1.00 61.46           N
ATOM   1152  CA  ASN    78      -6.548  11.433   5.561  1.00 59.64           C
ATOM   1153  C   ASN    78      -6.466  10.570   6.785  1.00 58.58           C
ATOM   1154  O   ASN    78      -7.021   9.473   6.846  1.00 59.26           O
ATOM   1155  CB  ASN    78      -7.588  12.517   5.894  1.00 60.23           C
ATOM   1156  CG  ASN    78      -7.648  13.501   4.736  1.00 61.44           C
ATOM   1157  ND2 ASN    78      -8.887  13.928   4.375  1.00 62.40           N
ATOM   1158  OD1 ASN    78      -6.626  13.875   4.163  1.00 61.64           O
ATOM   1159  HN  ASN    78      -7.749  10.034   4.386  1.00 60.58           H
ATOM   1160  HA  ASN    78      -5.581  11.910   5.401  1.00 60.58           H
ATOM   1161  HB1 ASN    78      -8.566  12.056   6.036  1.00 60.58           H
ATOM   1162  HB2 ASN    78      -7.296  13.039   6.805  1.00 60.58           H
ATOM   1163 1HD2 ASN    78      -9.750  13.571   4.898  1.00 60.58           H
ATOM   1164 2HD2 ASN    78      -9.000  14.621   3.567  1.00 60.58           H
ATOM   1165  N   ALA    79      -5.688  11.055   7.778  1.00 57.29           N
ATOM   1166  CA  ALA    79      -5.607  10.474   9.089  1.00 56.94           C
ATOM   1167  C   ALA    79      -6.603  11.223   9.923  1.00 56.68           C
ATOM   1168  O   ALA    79      -7.007  12.324   9.552  1.00 56.52           O
ATOM   1169  CB  ALA    79      -4.228  10.633   9.752  1.00 55.76           C
ATOM   1170  HN  ALA    79      -5.097  11.924   7.576  1.00 56.64           H
ATOM   1171  HA  ALA    79      -5.878   9.419   9.045  1.00 56.64           H
ATOM   1172  HB1 ALA    79      -4.243  10.170  10.739  1.00 56.64           H
ATOM   1173  HB2 ALA    79      -3.993  11.692   9.852  1.00 56.64           H
ATOM   1174  HB3 ALA    79      -3.470  10.149   9.136  1.00 56.64           H
ATOM   1175  N   TYR    80      -7.059  10.639  11.052  1.00 57.00           N
ATOM   1176  CA  TYR    80      -7.986  11.359  11.883  1.00 57.21           C
ATOM   1177  C   TYR    80      -7.551  11.270  13.315  1.00 56.98           C
ATOM   1178  O   TYR    80      -7.100  10.224  13.779  1.00 57.10           O
ATOM   1179  CB  TYR    80      -9.431  10.831  11.812  1.00 58.31           C
ATOM   1180  CG  TYR    80      -9.907  11.062  10.419  1.00 59.49           C
ATOM   1181  CD1 TYR    80      -9.617  10.152   9.429  1.00 59.69           C
ATOM   1182  CD2 TYR    80     -10.639  12.185  10.101  1.00 60.42           C
ATOM   1183  CE1 TYR    80     -10.049  10.354   8.140  1.00 60.43           C
ATOM   1184  CE2 TYR    80     -11.073  12.393   8.814  1.00 61.22           C
ATOM   1185  CZ  TYR    80     -10.778  11.477   7.831  1.00 61.26           C
ATOM   1186  OH  TYR    80     -11.220  11.686   6.508  1.00 63.21           O
ATOM   1187  HN  TYR    80      -6.735   9.656  11.325  1.00 59.36           H
ATOM   1188  HA  TYR    80      -7.983  12.407  11.582  1.00 59.36           H
ATOM   1189  HB1 TYR    80      -9.453   9.766  12.044  1.00 59.36           H
ATOM   1190  HB2 TYR    80     -10.062  11.370  12.519  1.00 59.36           H
ATOM   1191  HD1 TYR    80      -9.039   9.260   9.670  1.00 59.36           H
ATOM   1192  HD2 TYR    80     -10.875  12.914  10.876  1.00 59.36           H
ATOM   1193  HE1 TYR    80      -9.813   9.625   7.365  1.00 59.36           H
ATOM   1194  HE2 TYR    80     -11.651  13.284   8.571  1.00 59.36           H
ATOM   1195  HH  TYR    80     -10.391  11.735   5.865  1.00 59.36           H
ATOM   1196  N   ARG    81      -7.658  12.391  14.060  1.00 56.94           N
ATOM   1197  CA  ARG    81      -7.337  12.337  15.458  1.00 57.55           C
ATOM   1198  C   ARG    81      -8.360  13.153  16.183  1.00 58.72           C
ATOM   1199  O   ARG    81      -8.748  14.232  15.738  1.00 58.62           O
ATOM   1200  CB  ARG    81      -5.954  12.895  15.841  1.00 56.33           C
ATOM   1201  CG  ARG    81      -5.634  12.612  17.311  1.00 56.95           C
ATOM   1202  CD  ARG    81      -4.528  13.475  17.919  1.00 56.92           C
ATOM   1203  NE  ARG    81      -3.199  12.919  17.556  1.00 57.80           N
ATOM   1204  CZ  ARG    81      -2.105  13.335  18.259  1.00 57.12           C
ATOM   1205  NH1 ARG    81      -2.258  14.204  19.299  1.00 58.60           N
ATOM   1206  NH2 ARG    81      -0.858  12.895  17.927  1.00 55.53           N
ATOM   1207  HN  ARG    81      -7.977  13.309  13.613  1.00 57.37           H
ATOM   1208  HA  ARG    81      -7.406  11.303  15.796  1.00 57.37           H
ATOM   1209  HB1 ARG    81      -5.196  12.426  15.214  1.00 57.37           H
ATOM   1210  HB2 ARG    81      -5.947  13.973  15.676  1.00 57.37           H
ATOM   1211  HG1 ARG    81      -6.543  12.774  17.890  1.00 57.37           H
ATOM   1212  HG2 ARG    81      -5.330  11.569  17.394  1.00 57.37           H
ATOM   1213  HD1 ARG    81      -4.611  14.492  17.536  1.00 57.37           H
ATOM   1214  HD2 ARG    81      -4.632  13.485  19.004  1.00 57.37           H
ATOM   1215  HE  ARG    81      -3.102  12.208  16.762  1.00 57.37           H
ATOM   1216 1HH1 ARG    81      -3.233  14.558  19.562  1.00 57.37           H
ATOM   1217 2HH1 ARG    81      -1.403  14.532  19.852  1.00 57.37           H
ATOM   1218 1HH2 ARG    81      -0.731  12.217  17.109  1.00 57.37           H
ATOM   1219 2HH2 ARG    81      -0.008  13.227  18.484  1.00 57.37           H
ATOM   1220  N   GLU    82      -8.810  12.657  17.349  1.00 60.02           N
ATOM   1221  CA  GLU    82      -9.860  13.336  18.044  1.00 61.49           C
ATOM   1222  C   GLU    82      -9.302  14.178  19.145  1.00 61.76           C
ATOM   1223  O   GLU    82      -8.465  13.736  19.934  1.00 61.53           O
ATOM   1224  CB  GLU    82     -10.870  12.373  18.697  1.00 63.07           C
ATOM   1225  CG  GLU    82     -12.043  13.078  19.382  1.00 65.55           C
ATOM   1226  CD  GLU    82     -12.845  12.032  20.146  1.00 68.33           C
ATOM   1227  OE1 GLU    82     -12.249  11.367  21.035  1.00 71.07           O
ATOM   1228  OE2 GLU    82     -14.062  11.886  19.853  1.00 67.66           O
ATOM   1229  HN  GLU    82      -8.386  11.763  17.754  1.00 64.50           H
ATOM   1230  HA  GLU    82     -10.390  13.979  17.342  1.00 64.50           H
ATOM   1231  HB1 GLU    82     -11.268  11.717  17.923  1.00 64.50           H
ATOM   1232  HB2 GLU    82     -10.343  11.778  19.443  1.00 64.50           H
ATOM   1233  HG1 GLU    82     -11.668  13.832  20.074  1.00 64.50           H
ATOM   1234  HG2 GLU    82     -12.676  13.553  18.633  1.00 64.50           H
ATOM   1235  N   CYS    83      -9.750  15.450  19.185  1.00 62.53           N
ATOM   1236  CA  CYS    83      -9.462  16.335  20.273  1.00 63.66           C
ATOM   1237  C   CYS    83     -10.527  16.093  21.278  1.00 66.24           C
ATOM   1238  O   CYS    83     -11.701  16.362  21.033  1.00 67.47           O
ATOM   1239  CB  CYS    83      -9.564  17.823  19.930  1.00 63.35           C
ATOM   1240  SG  CYS    83      -7.949  18.536  19.603  1.00 65.63           S
ATOM   1241  HN  CYS    83     -10.345  15.811  18.372  1.00 64.81           H
ATOM   1242  HA  CYS    83      -8.483  16.110  20.696  1.00 64.81           H
ATOM   1243  HB1 CYS    83     -10.188  17.940  19.045  1.00 64.81           H
ATOM   1244  HB2 CYS    83     -10.019  18.349  20.769  1.00 64.81           H
ATOM   1245  HG  CYS    83      -7.799  18.716  18.288  1.00  0.00           H
ATOM   1246  N   LEU    84     -10.121  15.618  22.462  1.00 67.47           N
ATOM   1247  CA  LEU    84     -11.057  15.199  23.456  1.00 70.43           C
ATOM   1248  C   LEU    84     -11.657  16.436  24.069  1.00 72.88           C
ATOM   1249  O   LEU    84     -11.109  17.531  23.958  1.00 72.43           O
ATOM   1250  CB  LEU    84     -10.354  14.312  24.504  1.00 71.06           C
ATOM   1251  CG  LEU    84     -11.264  13.352  25.292  1.00 69.59           C
ATOM   1252  CD1 LEU    84     -12.156  14.060  26.320  1.00 70.86           C
ATOM   1253  CD2 LEU    84     -12.050  12.460  24.316  1.00 70.27           C
ATOM   1254  HN  LEU    84      -9.074  15.550  22.668  1.00 70.62           H
ATOM   1255  HA  LEU    84     -11.848  14.622  22.976  1.00 70.62           H
ATOM   1256  HB1 LEU    84      -9.606  13.712  23.986  1.00 70.62           H
ATOM   1257  HB2 LEU    84      -9.862  14.969  25.221  1.00 70.62           H
ATOM   1258  HG  LEU    84     -10.605  12.692  25.855  1.00 70.62           H
ATOM   1259 1HD1 LEU    84     -12.770  13.323  26.837  1.00 70.62           H
ATOM   1260 2HD1 LEU    84     -12.801  14.776  25.810  1.00 70.62           H
ATOM   1261 3HD1 LEU    84     -11.531  14.584  27.043  1.00 70.62           H
ATOM   1262 1HD2 LEU    84     -12.692  11.783  24.878  1.00 70.62           H
ATOM   1263 2HD2 LEU    84     -11.352  11.880  23.711  1.00 70.62           H
ATOM   1264 3HD2 LEU    84     -12.662  13.084  23.665  1.00 70.62           H
ATOM   1265  N   GLU    85     -12.825  16.279  24.720  1.00 75.78           N
ATOM   1266  CA  GLU    85     -13.601  17.325  25.335  1.00 78.93           C
ATOM   1267  C   GLU    85     -12.783  17.967  26.417  1.00 80.70           C
ATOM   1268  O   GLU    85     -13.042  19.106  26.807  1.00 83.06           O
ATOM   1269  CB  GLU    85     -14.887  16.795  25.991  1.00 82.09           C
ATOM   1270  CG  GLU    85     -15.894  16.217  24.994  1.00 81.48           C
ATOM   1271  CD  GLU    85     -16.481  17.366  24.189  1.00 84.85           C
ATOM   1272  OE1 GLU    85     -16.089  18.535  24.453  1.00 88.11           O
ATOM   1273  OE2 GLU    85     -17.330  17.091  23.299  1.00 84.06           O
ATOM   1274  HN  GLU    85     -13.214  15.285  24.787  1.00 82.12           H
ATOM   1275  HA  GLU    85     -13.859  18.072  24.584  1.00 82.12           H
ATOM   1276  HB1 GLU    85     -14.615  16.012  26.698  1.00 82.12           H
ATOM   1277  HB2 GLU    85     -15.365  17.617  26.524  1.00 82.12           H
ATOM   1278  HG1 GLU    85     -15.391  15.517  24.326  1.00 82.12           H
ATOM   1279  HG2 GLU    85     -16.689  15.699  25.531  1.00 82.12           H
ATOM   1280  N   ASN    86     -11.818  17.211  26.969  1.00 79.61           N
ATOM   1281  CA  ASN    86     -10.942  17.620  28.039  1.00 81.25           C
ATOM   1282  C   ASN    86     -10.071  18.741  27.577  1.00 78.96           C
ATOM   1283  O   ASN    86      -9.786  19.664  28.340  1.00 80.75           O
ATOM   1284  CB  ASN    86      -9.915  16.540  28.413  1.00 82.40           C
ATOM   1285  CG  ASN    86     -10.628  15.245  28.723  1.00 79.15           C
ATOM   1286  ND2 ASN    86     -11.279  15.760  29.798  1.00 79.93           N
ATOM   1287  OD1 ASN    86      -9.821  15.633  27.877  1.00 76.78           O
ATOM   1288  HN  ASN    86     -11.689  16.222  26.582  1.00 79.85           H
ATOM   1289  HA  ASN    86     -11.520  17.919  28.913  1.00 79.85           H
ATOM   1290  HB1 ASN    86      -9.231  16.386  27.579  1.00 79.85           H
ATOM   1291  HB2 ASN    86      -9.354  16.863  29.290  1.00 79.85           H
ATOM   1292 1HD2 ASN    86     -11.126  16.781  30.078  1.00 79.85           H
ATOM   1293 2HD2 ASN    86     -11.946  15.144  30.366  1.00 79.85           H
ATOM   1294 1HC  ASN    86      -9.229  16.387  27.580  1.00  0.00           H
ATOM   1295 2HC  ASN    86      -9.229  16.387  27.580  1.00  0.00           H
ATOM   1296  N   GLY    87      -9.633  18.693  26.303  1.00 75.24           N
ATOM   1297  CA  GLY    87      -8.673  19.647  25.834  1.00 73.13           C
ATOM   1298  C   GLY    87      -7.369  18.940  25.594  1.00 70.65           C
ATOM   1299  O   GLY    87      -6.344  19.582  25.369  1.00 69.20           O
ATOM   1300  HN  GLY    87     -10.003  17.939  25.640  1.00 72.05           H
ATOM   1301  HA1 GLY    87      -9.025  20.094  24.904  1.00 72.05           H
ATOM   1302  HA2 GLY    87      -8.535  20.427  26.583  1.00 72.05           H
ATOM   1303  N   THR    88      -7.374  17.590  25.643  1.00 70.35           N
ATOM   1304  CA  THR    88      -6.176  16.827  25.406  1.00 68.25           C
ATOM   1305  C   THR    88      -6.378  15.995  24.172  1.00 66.26           C
ATOM   1306  O   THR    88      -7.500  15.618  23.840  1.00 66.94           O
ATOM   1307  CB  THR    88      -5.854  15.879  26.525  1.00 70.32           C
ATOM   1308  CG2 THR    88      -5.655  16.687  27.819  1.00 72.83           C
ATOM   1309  OG1 THR    88      -6.908  14.942  26.691  1.00 71.42           O
ATOM   1310  HN  THR    88      -8.287  17.077  25.863  1.00 69.48           H
ATOM   1311  HA  THR    88      -5.337  17.507  25.253  1.00 69.48           H
ATOM   1312  HB  THR    88      -4.933  15.346  26.290  1.00 69.48           H
ATOM   1313  HG1 THR    88      -7.798  15.451  26.917  1.00 69.48           H
ATOM   1314 1HG2 THR    88      -5.421  16.008  28.639  1.00 69.48           H
ATOM   1315 2HG2 THR    88      -6.569  17.233  28.051  1.00 69.48           H
ATOM   1316 3HG2 THR    88      -4.835  17.392  27.686  1.00 69.48           H
ATOM   1317  N   TRP    89      -5.280  15.701  23.441  1.00 64.06           N
ATOM   1318  CA  TRP    89      -5.385  14.903  22.251  1.00 62.15           C
ATOM   1319  C   TRP    89      -5.557  13.474  22.647  1.00 63.18           C
ATOM   1320  O   TRP    89      -4.947  12.999  23.603  1.00 64.42           O
ATOM   1321  CB  TRP    89      -4.146  14.956  21.336  1.00 59.89           C
ATOM   1322  CG  TRP    89      -3.900  16.281  20.657  1.00 58.71           C
ATOM   1323  CD1 TRP    89      -3.031  17.278  20.993  1.00 58.29           C
ATOM   1324  CD2 TRP    89      -4.578  16.717  19.468  1.00 58.07           C
ATOM   1325  CE2 TRP    89      -4.071  17.973  19.140  1.00 57.39           C
ATOM   1326  CE3 TRP    89      -5.547  16.121  18.714  1.00 57.88           C
ATOM   1327  NE1 TRP    89      -3.121  18.305  20.083  1.00 57.37           N
ATOM   1328  CZ2 TRP    89      -4.525  18.653  18.046  1.00 56.88           C
ATOM   1329  CZ3 TRP    89      -6.002  16.806  17.609  1.00 56.88           C
ATOM   1330  CH2 TRP    89      -5.500  18.049  17.281  1.00 56.77           C
ATOM   1331  HN  TRP    89      -4.324  16.066  23.752  1.00 59.42           H
ATOM   1332  HA  TRP    89      -6.259  15.223  21.684  1.00 59.42           H
ATOM   1333  HB1 TRP    89      -3.271  14.720  21.942  1.00 59.42           H
ATOM   1334  HB2 TRP    89      -4.267  14.198  20.562  1.00 59.42           H
ATOM   1335  HD1 TRP    89      -2.364  17.262  21.855  1.00 59.42           H
ATOM   1336  HE1 TRP    89      -2.550  19.210  20.104  1.00 59.42           H
ATOM   1337  HE3 TRP    89      -5.945  15.140  18.975  1.00 59.42           H
ATOM   1338  HZ2 TRP    89      -4.131  19.636  17.787  1.00 59.42           H
ATOM   1339  HZ3 TRP    89      -6.773  16.358  16.982  1.00 59.42           H
ATOM   1340  HH2 TRP    89      -5.883  18.564  16.400  1.00 59.42           H
ATOM   1341  N   ALA    90      -6.413  12.746  21.903  1.00 63.38           N
ATOM   1342  CA  ALA    90      -6.596  11.353  22.181  1.00 63.66           C
ATOM   1343  C   ALA    90      -5.308  10.683  21.824  1.00 62.61           C
ATOM   1344  O   ALA    90      -4.572  11.150  20.955  1.00 60.80           O
ATOM   1345  CB  ALA    90      -7.738  10.709  21.376  1.00 63.35           C
ATOM   1346  HN  ALA    90      -6.955  13.208  21.105  1.00 62.76           H
ATOM   1347  HA  ALA    90      -6.787  11.221  23.246  1.00 62.76           H
ATOM   1348  HB1 ALA    90      -7.818   9.654  21.638  1.00 62.76           H
ATOM   1349  HB2 ALA    90      -7.529  10.803  20.310  1.00 62.76           H
ATOM   1350  HB3 ALA    90      -8.676  11.213  21.608  1.00 62.76           H
ATOM   1351  N   SER    91      -4.979   9.591  22.537  1.00 64.13           N
ATOM   1352  CA  SER    91      -3.744   8.885  22.333  1.00 63.93           C
ATOM   1353  C   SER    91      -3.745   8.157  21.024  1.00 62.76           C
ATOM   1354  O   SER    91      -2.718   8.084  20.352  1.00 62.08           O
ATOM   1355  CB  SER    91      -3.468   7.846  23.435  1.00 65.99           C
ATOM   1356  OG  SER    91      -4.454   6.823  23.403  1.00 67.44           O
ATOM   1357  HN  SER    91      -5.660   9.235  23.282  1.00 64.39           H
ATOM   1358  HA  SER    91      -2.928   9.609  22.327  1.00 64.39           H
ATOM   1359  HB1 SER    91      -2.485   7.403  23.274  1.00 64.39           H
ATOM   1360  HB2 SER    91      -3.491   8.337  24.407  1.00 64.39           H
ATOM   1361  HG  SER    91      -5.402   7.245  23.560  1.00 64.39           H
ATOM   1362  N   LYS    92      -4.902   7.587  20.638  1.00 62.74           N
ATOM   1363  CA  LYS    92      -5.012   6.796  19.441  1.00 62.43           C
ATOM   1364  C   LYS    92      -5.170   7.700  18.258  1.00 60.42           C
ATOM   1365  O   LYS    92      -5.859   8.716  18.324  1.00 60.22           O
ATOM   1366  CB  LYS    92      -6.220   5.837  19.526  1.00 63.98           C
ATOM   1367  CG  LYS    92      -6.484   4.916  18.333  1.00 64.06           C
ATOM   1368  CD  LYS    92      -7.002   5.625  17.080  1.00 66.41           C
ATOM   1369  CE  LYS    92      -7.657   4.673  16.076  1.00 66.08           C
ATOM   1370  NZ  LYS    92      -6.702   3.614  15.676  1.00 65.89           N
ATOM   1371  HN  LYS    92      -5.773   7.727  21.244  1.00 63.58           H
ATOM   1372  HA  LYS    92      -4.102   6.209  19.320  1.00 63.58           H
ATOM   1373  HB1 LYS    92      -6.070   5.203  20.400  1.00 63.58           H
ATOM   1374  HB2 LYS    92      -7.111   6.449  19.669  1.00 63.58           H
ATOM   1375  HG1 LYS    92      -5.550   4.415  18.078  1.00 63.58           H
ATOM   1376  HG2 LYS    92      -7.225   4.175  18.634  1.00 63.58           H
ATOM   1377  HD1 LYS    92      -7.738   6.369  17.383  1.00 63.58           H
ATOM   1378  HD2 LYS    92      -6.163   6.121  16.591  1.00 63.58           H
ATOM   1379  HE1 LYS    92      -8.532   4.213  16.535  1.00 63.58           H
ATOM   1380  HE2 LYS    92      -7.961   5.235  15.194  1.00 63.58           H
ATOM   1381  HZ1 LYS    92      -7.172   2.956  14.975  1.00 63.58           H
ATOM   1382  HZ2 LYS    92      -6.402   3.058  16.539  1.00 63.58           H
ATOM   1383  HZ3 LYS    92      -5.842   4.061  15.223  1.00 63.58           H
ATOM   1384  N   ILE    93      -4.505   7.354  17.134  1.00 59.74           N
ATOM   1385  CA  ILE    93      -4.629   8.134  15.935  1.00 58.51           C
ATOM   1386  C   ILE    93      -5.036   7.190  14.839  1.00 58.65           C
ATOM   1387  O   ILE    93      -4.489   6.093  14.730  1.00 59.09           O
ATOM   1388  CB  ILE    93      -3.354   8.828  15.555  1.00 57.61           C
ATOM   1389  CG1 ILE    93      -2.952   9.789  16.689  1.00 56.81           C
ATOM   1390  CG2 ILE    93      -3.565   9.533  14.205  1.00 56.80           C
ATOM   1391  CD1 ILE    93      -1.516  10.293  16.591  1.00 56.26           C
ATOM   1392  HN  ILE    93      -3.879   6.487  17.137  1.00 57.93           H
ATOM   1393  HA  ILE    93      -5.413   8.879  16.073  1.00 57.93           H
ATOM   1394  HB  ILE    93      -2.571   8.079  15.439  1.00 57.93           H
ATOM   1395 1HG1 ILE    93      -3.621  10.649  16.662  1.00 57.93           H
ATOM   1396 2HG1 ILE    93      -3.069   9.267  17.639  1.00 57.93           H
ATOM   1397 1HG2 ILE    93      -2.648  10.043  13.913  1.00 57.93           H
ATOM   1398 2HG2 ILE    93      -4.372  10.260  14.296  1.00 57.93           H
ATOM   1399 3HG2 ILE    93      -3.827   8.795  13.446  1.00 57.93           H
ATOM   1400 1HD1 ILE    93      -1.308  10.964  17.424  1.00 57.93           H
ATOM   1401 2HD1 ILE    93      -1.381  10.829  15.651  1.00 57.93           H
ATOM   1402 3HD1 ILE    93      -0.830   9.446  16.627  1.00 57.93           H
ATOM   1403  N   ASN    94      -6.010   7.598  13.993  1.00 58.67           N
ATOM   1404  CA  ASN    94      -6.567   6.708  13.006  1.00 59.59           C
ATOM   1405  C   ASN    94      -5.858   6.819  11.686  1.00 59.11           C
ATOM   1406  O   ASN    94      -6.176   7.666  10.852  1.00 58.30           O
ATOM   1407  CB  ASN    94      -8.060   6.973  12.741  1.00 60.00           C
ATOM   1408  CG  ASN    94      -8.630   5.827  11.915  1.00 61.17           C
ATOM   1409  ND2 ASN    94      -9.987   5.762  11.837  1.00 62.30           N
ATOM   1410  OD1 ASN    94      -7.900   5.015  11.350  1.00 61.52           O
ATOM   1411  HN  ASN    94      -6.375   8.602  14.058  1.00 60.08           H
ATOM   1412  HA  ASN    94      -6.459   5.685  13.368  1.00 60.08           H
ATOM   1413  HB1 ASN    94      -8.592   7.039  13.690  1.00 60.08           H
ATOM   1414  HB2 ASN    94      -8.173   7.909  12.195  1.00 60.08           H
ATOM   1415 1HD2 ASN    94     -10.587   6.491  12.341  1.00 60.08           H
ATOM   1416 2HD2 ASN    94     -10.453   4.982  11.273  1.00 60.08           H
ATOM   1417  N   TYR    95      -4.836   5.963  11.511  1.00 59.73           N
ATOM   1418  CA  TYR    95      -4.039   5.736  10.337  1.00 60.08           C
ATOM   1419  C   TYR    95      -4.659   4.806   9.332  1.00 61.77           C
ATOM   1420  O   TYR    95      -4.202   4.737   8.194  1.00 62.94           O
ATOM   1421  CB  TYR    95      -2.578   5.356  10.623  1.00 60.00           C
ATOM   1422  CG  TYR    95      -1.947   6.674  10.920  1.00 58.58           C
ATOM   1423  CD1 TYR    95      -1.915   7.192  12.194  1.00 58.20           C
ATOM   1424  CD2 TYR    95      -1.412   7.414   9.889  1.00 58.41           C
ATOM   1425  CE1 TYR    95      -1.339   8.420  12.434  1.00 56.76           C
ATOM   1426  CE2 TYR    95      -0.837   8.639  10.122  1.00 57.32           C
ATOM   1427  CZ  TYR    95      -0.798   9.144  11.398  1.00 56.38           C
ATOM   1428  OH  TYR    95      -0.208  10.403  11.637  1.00 54.66           O
ATOM   1429  HN  TYR    95      -4.580   5.369  12.364  1.00 58.74           H
ATOM   1430  HA  TYR    95      -3.988   6.703   9.836  1.00 58.74           H
ATOM   1431  HB1 TYR    95      -2.507   4.685  11.479  1.00 58.74           H
ATOM   1432  HB2 TYR    95      -2.116   4.887   9.754  1.00 58.74           H
ATOM   1433  HD1 TYR    95      -2.349   6.627  13.019  1.00 58.74           H
ATOM   1434  HD2 TYR    95      -1.446   7.021   8.873  1.00 58.74           H
ATOM   1435  HE1 TYR    95      -1.310   8.818  13.449  1.00 58.74           H
ATOM   1436  HE2 TYR    95      -0.411   9.209   9.295  1.00 58.74           H
ATOM   1437  HH  TYR    95      -0.922  11.053  12.049  1.00 58.74           H
ATOM   1438  N   SER    96      -5.680   4.024   9.723  1.00 62.24           N
ATOM   1439  CA  SER    96      -6.172   2.927   8.922  1.00 64.17           C
ATOM   1440  C   SER    96      -6.411   3.289   7.476  1.00 64.91           C
ATOM   1441  O   SER    96      -6.317   2.421   6.609  1.00 66.40           O
ATOM   1442  CB  SER    96      -7.486   2.337   9.468  1.00 64.73           C
ATOM   1443  OG  SER    96      -8.537   3.286   9.359  1.00 63.97           O
ATOM   1444  HN  SER    96      -6.147   4.222  10.665  1.00 64.40           H
ATOM   1445  HA  SER    96      -5.421   2.138   8.945  1.00 64.40           H
ATOM   1446  HB1 SER    96      -7.746   1.447   8.895  1.00 64.40           H
ATOM   1447  HB2 SER    96      -7.352   2.069  10.516  1.00 64.40           H
ATOM   1448  HG  SER    96      -8.292   4.145   9.911  1.00 64.40           H
ATOM   1449  N   GLN    97      -6.734   4.557   7.173  1.00 64.16           N
ATOM   1450  CA  GLN    97      -7.032   5.032   5.845  1.00 64.90           C
ATOM   1451  C   GLN    97      -5.820   5.099   4.950  1.00 65.46           C
ATOM   1452  O   GLN    97      -5.955   5.090   3.729  1.00 66.92           O
ATOM   1453  CB  GLN    97      -7.673   6.429   5.851  1.00 64.03           C
ATOM   1454  CG  GLN    97      -8.963   6.471   6.671  1.00 63.66           C
ATOM   1455  CD  GLN    97      -9.844   5.328   6.189  1.00 65.50           C
ATOM   1456  NE2 GLN    97     -10.089   4.338   7.089  1.00 64.85           N
ATOM   1457  OE1 GLN    97     -10.293   5.307   5.044  1.00 66.97           O
ATOM   1458  HN  GLN    97      -6.773   5.264   7.975  1.00 65.16           H
ATOM   1459  HA  GLN    97      -7.743   4.340   5.394  1.00 65.16           H
ATOM   1460  HB1 GLN    97      -6.963   7.138   6.277  1.00 65.16           H
ATOM   1461  HB2 GLN    97      -7.900   6.715   4.824  1.00 65.16           H
ATOM   1462  HG1 GLN    97      -8.735   6.346   7.730  1.00 65.16           H
ATOM   1463  HG2 GLN    97      -9.470   7.423   6.518  1.00 65.16           H
ATOM   1464 1HE2 GLN    97      -9.670   4.392   8.072  1.00 65.16           H
ATOM   1465 2HE2 GLN    97     -10.702   3.505   6.814  1.00 65.16           H
ATOM   1466  N   CYS    98      -4.604   5.238   5.506  1.00 64.68           N
ATOM   1467  CA  CYS    98      -3.462   5.496   4.668  1.00 65.64           C
ATOM   1468  C   CYS    98      -3.001   4.253   3.961  1.00 68.18           C
ATOM   1469  O   CYS    98      -2.371   3.380   4.555  1.00 69.03           O
ATOM   1470  CB  CYS    98      -2.273   6.041   5.479  1.00 64.04           C
ATOM   1471  SG  CYS    98      -2.774   7.410   6.567  1.00 61.99           S
ATOM   1472  HN  CYS    98      -4.485   5.156   6.566  1.00 65.59           H
ATOM   1473  HA  CYS    98      -3.741   6.238   3.919  1.00 65.59           H
ATOM   1474  HB1 CYS    98      -1.864   5.237   6.089  1.00 65.59           H
ATOM   1475  HB2 CYS    98      -1.510   6.400   4.789  1.00 65.59           H
ATOM   1476  HG  CYS    98      -2.585   7.058   7.842  1.00  0.00           H
ATOM   1477  N   GLU    99      -3.263   4.164   2.639  1.00 70.03           N
ATOM   1478  CA  GLU    99      -2.850   3.013   1.884  1.00 72.99           C
ATOM   1479  C   GLU    99      -1.608   3.385   1.126  1.00 74.19           C
ATOM   1480  O   GLU    99      -1.529   4.447   0.511  1.00 73.66           O
ATOM   1481  CB  GLU    99      -3.912   2.549   0.873  1.00 74.88           C
ATOM   1482  CG  GLU    99      -3.583   1.229   0.177  1.00 79.05           C
ATOM   1483  CD  GLU    99      -4.759   0.890  -0.726  1.00 79.42           C
ATOM   1484  OE1 GLU    99      -5.766   1.645  -0.681  1.00 77.20           O
ATOM   1485  OE2 GLU    99      -4.669  -0.124  -1.468  1.00 81.74           O
ATOM   1486  HN  GLU    99      -3.785   4.959   2.149  1.00 75.91           H
ATOM   1487  HA  GLU    99      -2.623   2.196   2.568  1.00 75.91           H
ATOM   1488  HB1 GLU    99      -4.857   2.430   1.402  1.00 75.91           H
ATOM   1489  HB2 GLU    99      -4.017   3.321   0.110  1.00 75.91           H
ATOM   1490  HG1 GLU    99      -2.676   1.337  -0.418  1.00 75.91           H
ATOM   1491  HG2 GLU    99      -3.442   0.442   0.917  1.00 75.91           H
ATOM   1492  N   PRO   100      -0.614   2.533   1.196  1.00 76.03           N
ATOM   1493  CA  PRO   100       0.619   2.796   0.497  1.00 77.67           C
ATOM   1494  C   PRO   100       0.485   2.495  -0.962  1.00 80.96           C
ATOM   1495  O   PRO   100      -0.394   1.717  -1.327  1.00 82.32           O
ATOM   1496  CB  PRO   100       1.684   1.935   1.173  1.00 79.30           C
ATOM   1497  CG  PRO   100       1.142   1.728   2.597  1.00 78.02           C
ATOM   1498  CD  PRO   100      -0.384   1.806   2.435  1.00 77.16           C
ATOM   1499  HA  PRO   100       0.880   3.847   0.620  1.00 78.78           H
ATOM   1500  HB1 PRO   100       1.796   0.981   0.659  1.00 78.78           H
ATOM   1501  HB2 PRO   100       2.643   2.452   1.195  1.00 78.78           H
ATOM   1502  HG1 PRO   100       1.440   0.755   2.986  1.00 78.78           H
ATOM   1503  HG2 PRO   100       1.501   2.512   3.265  1.00 78.78           H
ATOM   1504  HD1 PRO   100      -0.811   0.805   2.373  1.00 78.78           H
ATOM   1505  HD2 PRO   100      -0.828   2.339   3.276  1.00 78.78           H
ATOM   1506  N   ILE   101       1.316   3.130  -1.813  1.00 82.67           N
ATOM   1507  CA  ILE   101       1.304   2.813  -3.211  1.00 86.50           C
ATOM   1508  C   ILE   101       2.703   2.412  -3.573  1.00 89.39           C
ATOM   1509  O   ILE   101       3.570   3.252  -3.814  1.00 88.26           O
ATOM   1510  CB  ILE   101       0.844   3.983  -4.046  1.00 85.70           C
ATOM   1511  CG1 ILE   101       0.790   3.620  -5.536  1.00 89.54           C
ATOM   1512  CG2 ILE   101       1.684   5.226  -3.700  1.00 83.66           C
ATOM   1513  CD1 ILE   101       0.022   4.652  -6.361  1.00 89.06           C
ATOM   1514  HN  ILE   101       1.989   3.875  -1.442  1.00 86.85           H
ATOM   1515  HA  ILE   101       0.636   1.969  -3.381  1.00 86.85           H
ATOM   1516  HB  ILE   101      -0.179   4.202  -3.740  1.00 86.85           H
ATOM   1517 1HG1 ILE   101       1.809   3.556  -5.917  1.00 86.85           H
ATOM   1518 2HG1 ILE   101       0.300   2.652  -5.642  1.00 86.85           H
ATOM   1519 1HG2 ILE   101       1.351   6.070  -4.304  1.00 86.85           H
ATOM   1520 2HG2 ILE   101       2.735   5.024  -3.908  1.00 86.85           H
ATOM   1521 3HG2 ILE   101       1.563   5.465  -2.644  1.00 86.85           H
ATOM   1522 1HD1 ILE   101       0.013   4.348  -7.407  1.00 86.85           H
ATOM   1523 2HD1 ILE   101       0.505   5.624  -6.269  1.00 86.85           H
ATOM   1524 3HD1 ILE   101      -1.003   4.721  -5.995  1.00 86.85           H
ATOM   1525  N   LEU   102       2.968   1.091  -3.532  1.00 93.53           N
ATOM   1526  CA  LEU   102       4.264   0.567  -3.849  1.00 96.94           C
ATOM   1527  C   LEU   102       4.498   0.522  -5.329  1.00102.62           C
ATOM   1528  O   LEU   102       5.585   0.846  -5.806  1.00105.97           O
ATOM   1529  CB  LEU   102       4.491  -0.842  -3.268  1.00 95.73           C
ATOM   1530  CG  LEU   102       5.954  -1.326  -3.345  1.00 96.37           C
ATOM   1531  CD1 LEU   102       6.397  -1.655  -4.780  1.00 99.63           C
ATOM   1532  CD2 LEU   102       6.885  -0.315  -2.649  1.00 91.63           C
ATOM   1533  HN  LEU   102       2.188   0.414  -3.255  1.00 97.80           H
ATOM   1534  HA  LEU   102       5.009   1.233  -3.413  1.00 97.80           H
ATOM   1535  HB1 LEU   102       4.188  -0.833  -2.221  1.00 97.80           H
ATOM   1536  HB2 LEU   102       3.868  -1.545  -3.821  1.00 97.80           H
ATOM   1537  HG  LEU   102       6.011  -2.253  -2.775  1.00 97.80           H
ATOM   1538 1HD1 LEU   102       7.434  -1.990  -4.772  1.00 97.80           H
ATOM   1539 2HD1 LEU   102       6.308  -0.764  -5.401  1.00 97.80           H
ATOM   1540 3HD1 LEU   102       5.763  -2.444  -5.184  1.00 97.80           H
ATOM   1541 1HD2 LEU   102       7.915  -0.668  -2.710  1.00 97.80           H
ATOM   1542 2HD2 LEU   102       6.597  -0.216  -1.602  1.00 97.80           H
ATOM   1543 3HD2 LEU   102       6.803   0.654  -3.141  1.00 97.80           H
ATOM   1544  N   ASP   103       3.488   0.111  -6.122  1.00103.73           N
ATOM   1545  CA  ASP   103       3.839  -0.078  -7.499  1.00109.27           C
ATOM   1546  C   ASP   103       2.828   0.511  -8.426  1.00109.52           C
ATOM   1547  O   ASP   103       2.398  -0.157  -9.363  1.00113.05           O
ATOM   1548  CB  ASP   103       3.976  -1.570  -7.852  1.00113.59           C
ATOM   1549  CG  ASP   103       2.639  -2.256  -7.615  1.00116.43           C
ATOM   1550  OD1 ASP   103       1.724  -1.597  -7.054  1.00114.34           O
ATOM   1551  OD2 ASP   103       2.519  -3.453  -7.987  1.00120.44           O
ATOM   1552  HN  ASP   103       2.500  -0.062  -5.752  1.00112.55           H
ATOM   1553  HA  ASP   103       4.798   0.408  -7.680  1.00112.55           H
ATOM   1554  HB1 ASP   103       4.260  -1.673  -8.899  1.00112.55           H
ATOM   1555  HB2 ASP   103       4.739  -2.026  -7.221  1.00112.55           H
ATOM   1556  N   ASP   104       2.389   1.765  -8.210  1.00116.00           N
ATOM   1557  CA  ASP   104       1.539   2.279  -9.241  1.00117.33           C
ATOM   1558  C   ASP   104       2.416   2.364 -10.438  1.00124.91           C
ATOM   1559  O   ASP   104       2.070   1.898 -11.522  1.00127.91           O
ATOM   1560  CB  ASP   104       1.023   3.698  -8.963  1.00120.00           C
ATOM   1561  CG  ASP   104       0.061   4.073 -10.082  1.00121.74           C
ATOM   1562  OD1 ASP   104      -0.127   3.237 -11.007  1.00  0.00           O
ATOM   1563  OD2 ASP   104      -0.498   5.200 -10.029  1.00  0.00           O
ATOM   1564  HN  ASP   104       2.653   2.330  -7.340  1.00121.32           H
ATOM   1565  HA  ASP   104       0.707   1.599  -9.425  1.00121.32           H
ATOM   1566  HB1 ASP   104       0.503   3.722  -8.005  1.00121.32           H
ATOM   1567  HB2 ASP   104       1.858   4.398  -8.941  1.00121.31           H
ATOM   1568  N   LYS   105       3.616   2.938 -10.223  1.00120.72           N
ATOM   1569  CA  LYS   105       4.591   3.120 -11.250  1.00123.40           C
ATOM   1570  C   LYS   105       5.066   1.783 -11.696  1.00126.72           C
ATOM   1571  O   LYS   105       5.226   1.553 -12.891  1.00123.36           O
ATOM   1572  CB  LYS   105       5.798   3.970 -10.795  1.00126.44           C
ATOM   1573  CG  LYS   105       6.732   3.310  -9.776  1.00133.71           C
ATOM   1574  CD  LYS   105       7.694   2.289 -10.388  1.00  0.00           C
ATOM   1575  CE  LYS   105       8.626   1.631  -9.369  1.00  0.00           C
ATOM   1576  NZ  LYS   105       9.499   0.647 -10.047  1.00  0.00           N
ATOM   1577  HN  LYS   105       3.850   3.274  -9.234  1.00125.72           H
ATOM   1578  HA  LYS   105       4.115   3.618 -12.094  1.00125.72           H
ATOM   1579  HB1 LYS   105       6.387   4.214 -11.680  1.00125.72           H
ATOM   1580  HB2 LYS   105       5.413   4.887 -10.351  1.00125.72           H
ATOM   1581  HG1 LYS   105       7.321   4.090  -9.295  1.00125.72           H
ATOM   1582  HG2 LYS   105       6.122   2.801  -9.030  1.00125.72           H
ATOM   1583  HD1 LYS   105       7.106   1.508 -10.870  1.00125.72           H
ATOM   1584  HD2 LYS   105       8.305   2.796 -11.135  1.00125.72           H
ATOM   1585  HE1 LYS   105       9.243   2.397  -8.898  1.00125.72           H
ATOM   1586  HE2 LYS   105       8.031   1.125  -8.610  1.00125.72           H
ATOM   1587  HZ1 LYS   105      10.148   0.191  -9.328  1.00125.72           H
ATOM   1588  HZ2 LYS   105      10.085   1.142 -10.792  1.00125.72           H
ATOM   1589  HZ3 LYS   105       8.896  -0.106 -10.510  1.00125.72           H
ATOM   1590  N   GLN   106       5.289   0.862 -10.737  1.00126.63           N
ATOM   1591  CA  GLN   106       5.804  -0.436 -11.060  1.00127.53           C
ATOM   1592  C   GLN   106       4.811  -1.173 -11.888  1.00128.52           C
ATOM   1593  O   GLN   106       5.192  -1.855 -12.834  1.00126.78           O
ATOM   1594  CB  GLN   106       6.140  -1.286  -9.821  1.00  0.00           C
ATOM   1595  CG  GLN   106       6.685  -2.684 -10.131  1.00  0.00           C
ATOM   1596  CD  GLN   106       5.549  -3.698 -10.008  1.00  0.00           C
ATOM   1597  NE2 GLN   106       5.774  -4.736  -9.160  1.00  0.00           N
ATOM   1598  OE1 GLN   106       4.495  -3.585 -10.630  1.00  0.00           O
ATOM   1599  HN  GLN   106       5.078   1.105  -9.717  1.00127.36           H
ATOM   1600  HA  GLN   106       6.713  -0.309 -11.646  1.00127.37           H
ATOM   1601  HB1 GLN   106       6.890  -0.752  -9.236  1.00127.36           H
ATOM   1602  HB2 GLN   106       5.231  -1.399  -9.230  1.00127.36           H
ATOM   1603  HG1 GLN   106       7.084  -2.704 -11.145  1.00127.36           H
ATOM   1604  HG2 GLN   106       7.475  -2.934  -9.424  1.00127.37           H
ATOM   1605 1HE2 GLN   106       6.702  -4.803  -8.630  1.00127.37           H
ATOM   1606 2HE2 GLN   106       5.024  -5.486  -9.021  1.00127.36           H
ATOM   1607  N   ARG   107       3.512  -1.065 -11.551  1.00123.65           N
ATOM   1608  CA  ARG   107       2.486  -1.774 -12.263  1.00120.83           C
ATOM   1609  C   ARG   107       2.426  -1.293 -13.674  1.00121.54           C
ATOM   1610  O   ARG   107       2.264  -2.100 -14.591  1.00119.53           O
ATOM   1611  CB  ARG   107       1.089  -1.590 -11.644  1.00122.87           C
ATOM   1612  CG  ARG   107       0.906  -2.350 -10.329  1.00127.41           C
ATOM   1613  CD  ARG   107       0.490  -3.810 -10.527  1.00141.92           C
ATOM   1614  NE  ARG   107       0.347  -4.431  -9.180  1.00  0.00           N
ATOM   1615  CZ  ARG   107      -0.824  -4.312  -8.489  1.00  0.00           C
ATOM   1616  NH1 ARG   107      -1.870  -3.619  -9.028  1.00  0.00           N
ATOM   1617  NH2 ARG   107      -0.950  -4.888  -7.257  1.00  0.00           N
ATOM   1618  HN  ARG   107       3.237  -0.434 -10.731  1.00125.39           H
ATOM   1619  HA  ARG   107       2.731  -2.836 -12.265  1.00125.39           H
ATOM   1620  HB1 ARG   107       0.931  -0.528 -11.454  1.00125.39           H
ATOM   1621  HB2 ARG   107       0.345  -1.947 -12.356  1.00125.39           H
ATOM   1622  HG1 ARG   107       1.849  -2.329  -9.783  1.00125.39           H
ATOM   1623  HG2 ARG   107       0.136  -1.847  -9.743  1.00125.39           H
ATOM   1624  HD1 ARG   107      -0.460  -3.856 -11.059  1.00125.39           H
ATOM   1625  HD2 ARG   107       1.253  -4.338 -11.099  1.00125.39           H
ATOM   1626  HE  ARG   107       1.166  -4.972  -8.753  1.00125.39           H
ATOM   1627 1HH1 ARG   107      -1.772  -3.169  -9.994  1.00125.39           H
ATOM   1628 2HH1 ARG   107      -2.787  -3.527  -8.485  1.00125.39           H
ATOM   1629 1HH2 ARG   107      -0.131  -5.432  -6.835  1.00125.39           H
ATOM   1630 2HH2 ARG   107      -1.868  -4.795  -6.715  1.00125.39           H
ATOM   1631  N   LYS   108       2.545   0.035 -13.884  1.00117.13           N
ATOM   1632  CA  LYS   108       2.457   0.584 -15.212  1.00113.49           C
ATOM   1633  C   LYS   108       3.585   0.077 -16.047  1.00117.81           C
ATOM   1634  O   LYS   108       3.386  -0.260 -17.213  1.00115.01           O
ATOM   1635  CB  LYS   108       2.541   2.121 -15.239  1.00114.00           C
ATOM   1636  CG  LYS   108       1.343   2.830 -14.605  1.00119.48           C
ATOM   1637  CD  LYS   108       1.576   4.326 -14.377  1.00141.01           C
ATOM   1638  CE  LYS   108       0.385   5.053 -13.749  1.00  0.00           C
ATOM   1639  NZ  LYS   108       0.711   6.484 -13.560  1.00  0.00           N
ATOM   1640  HN  LYS   108       2.706   0.689 -13.052  1.00119.70           H
ATOM   1641  HA  LYS   108       1.515   0.272 -15.662  1.00119.70           H
ATOM   1642  HB1 LYS   108       3.440   2.423 -14.701  1.00119.70           H
ATOM   1643  HB2 LYS   108       2.615   2.440 -16.279  1.00119.70           H
ATOM   1644  HG1 LYS   108       0.482   2.710 -15.263  1.00119.70           H
ATOM   1645  HG2 LYS   108       1.133   2.362 -13.643  1.00119.70           H
ATOM   1646  HD1 LYS   108       2.435   4.442 -13.716  1.00119.70           H
ATOM   1647  HD2 LYS   108       1.791   4.790 -15.339  1.00119.70           H
ATOM   1648  HE1 LYS   108      -0.480   4.964 -14.405  1.00119.70           H
ATOM   1649  HE2 LYS   108       0.156   4.604 -12.782  1.00119.70           H
ATOM   1650  HZ1 LYS   108      -0.125   6.987 -13.121  1.00119.70           H
ATOM   1651  HZ2 LYS   108       0.935   6.928 -14.508  1.00119.70           H
ATOM   1652  HZ3 LYS   108       1.560   6.575 -12.915  1.00119.70           H
ATOM   1653  N   TYR   109       4.800   0.013 -15.467  1.00117.33           N
ATOM   1654  CA  TYR   109       5.937  -0.433 -16.224  1.00116.94           C
ATOM   1655  C   TYR   109       5.763  -1.856 -16.646  1.00118.56           C
ATOM   1656  O   TYR   109       6.117  -2.206 -17.770  1.00115.41           O
ATOM   1657  CB  TYR   109       7.285  -0.289 -15.494  1.00123.79           C
ATOM   1658  CG  TYR   109       7.674   1.149 -15.584  1.00  0.00           C
ATOM   1659  CD1 TYR   109       7.256   2.068 -14.652  1.00139.09           C
ATOM   1660  CD2 TYR   109       8.463   1.581 -16.625  1.00  0.00           C
ATOM   1661  CE1 TYR   109       7.618   3.391 -14.750  1.00  0.00           C
ATOM   1662  CE2 TYR   109       8.830   2.902 -16.731  1.00  0.00           C
ATOM   1663  CZ  TYR   109       8.408   3.809 -15.791  1.00  0.00           C
ATOM   1664  OH  TYR   109       8.783   5.166 -15.896  1.00  0.00           O
ATOM   1665  HN  TYR   109       4.918   0.294 -14.442  1.00121.85           H
ATOM   1666  HA  TYR   109       5.987   0.174 -17.129  1.00121.85           H
ATOM   1667  HB1 TYR   109       7.179  -0.584 -14.450  1.00121.85           H
ATOM   1668  HB2 TYR   109       8.039  -0.912 -15.974  1.00121.85           H
ATOM   1669  HD1 TYR   109       6.628   1.743 -13.822  1.00121.85           H
ATOM   1670  HD2 TYR   109       8.801   0.866 -17.375  1.00121.85           H
ATOM   1671  HE1 TYR   109       7.278   4.106 -14.001  1.00121.85           H
ATOM   1672  HE2 TYR   109       9.456   3.228 -17.562  1.00121.85           H
ATOM   1673  HH  TYR   109       7.923   5.762 -15.977  1.00121.85           H
ATOM   1674  N   ASP   110       5.237  -2.717 -15.753  1.00116.78           N
ATOM   1675  CA  ASP   110       5.079  -4.108 -16.087  1.00116.42           C
ATOM   1676  C   ASP   110       4.112  -4.267 -17.222  1.00115.83           C
ATOM   1677  O   ASP   110       4.331  -5.095 -18.106  1.00112.78           O
ATOM   1678  CB  ASP   110       4.545  -4.941 -14.906  1.00120.79           C
ATOM   1679  CG  ASP   110       5.646  -5.029 -13.860  1.00141.00           C
ATOM   1680  OD1 ASP   110       6.823  -5.230 -14.260  1.00  0.00           O
ATOM   1681  OD2 ASP   110       5.325  -4.905 -12.649  1.00  0.00           O
ATOM   1682  HN  ASP   110       4.935  -2.365 -14.789  1.00120.60           H
ATOM   1683  HA  ASP   110       6.046  -4.509 -16.391  1.00120.60           H
ATOM   1684  HB1 ASP   110       3.667  -4.456 -14.479  1.00120.60           H
ATOM   1685  HB2 ASP   110       4.279  -5.940 -15.249  1.00120.60           H
ATOM   1686  N   LEU   111       3.014  -3.482 -17.224  1.00111.45           N
ATOM   1687  CA  LEU   111       2.011  -3.605 -18.248  1.00107.87           C
ATOM   1688  C   LEU   111       2.603  -3.241 -19.573  1.00108.85           C
ATOM   1689  O   LEU   111       2.323  -3.895 -20.576  1.00106.03           O
ATOM   1690  CB  LEU   111       0.793  -2.693 -17.987  1.00111.41           C
ATOM   1691  CG  LEU   111      -0.364  -2.816 -19.004  1.00  0.00           C
ATOM   1692  CD1 LEU   111      -0.029  -2.211 -20.376  1.00  0.00           C
ATOM   1693  CD2 LEU   111      -0.851  -4.273 -19.100  1.00  0.00           C
ATOM   1694  HN  LEU   111       2.887  -2.756 -16.449  1.00109.12           H
ATOM   1695  HA  LEU   111       1.673  -4.640 -18.287  1.00109.12           H
ATOM   1696  HB1 LEU   111       0.399  -2.935 -17.000  1.00109.12           H
ATOM   1697  HB2 LEU   111       1.140  -1.660 -17.998  1.00109.12           H
ATOM   1698  HG  LEU   111      -1.195  -2.236 -18.602  1.00109.12           H
ATOM   1699 1HD1 LEU   111      -0.882  -2.330 -21.044  1.00109.12           H
ATOM   1700 2HD1 LEU   111       0.836  -2.723 -20.798  1.00109.12           H
ATOM   1701 3HD1 LEU   111       0.197  -1.151 -20.261  1.00109.12           H
ATOM   1702 1HD2 LEU   111      -1.665  -4.338 -19.821  1.00109.12           H
ATOM   1703 2HD2 LEU   111      -1.203  -4.604 -18.123  1.00109.12           H
ATOM   1704 3HD2 LEU   111      -0.028  -4.911 -19.424  1.00109.12           H
ATOM   1705  N   HIS   112       3.429  -2.179 -19.611  1.00106.38           N
ATOM   1706  CA  HIS   112       4.013  -1.732 -20.845  1.00104.84           C
ATOM   1707  C   HIS   112       4.923  -2.785 -21.404  1.00109.10           C
ATOM   1708  O   HIS   112       4.953  -3.008 -22.614  1.00106.88           O
ATOM   1709  CB  HIS   112       4.808  -0.425 -20.689  1.00107.79           C
ATOM   1710  CG  HIS   112       3.904   0.769 -20.598  1.00114.39           C
ATOM   1711  CD2 HIS   112       3.625   1.722 -21.530  1.00  0.00           C
ATOM   1712  ND1 HIS   112       3.156   1.099 -19.491  1.00  0.00           N
ATOM   1713  CE1 HIS   112       2.467   2.225 -19.804  1.00  0.00           C
ATOM   1714  NE2 HIS   112       2.719   2.640 -21.032  1.00121.05           N
ATOM   1715  HN  HIS   112       3.654  -1.657 -18.705  1.00110.06           H
ATOM   1716  HA  HIS   112       3.210  -1.560 -21.561  1.00110.06           H
ATOM   1717  HB1 HIS   112       5.407  -0.483 -19.781  1.00110.06           H
ATOM   1718  HB2 HIS   112       5.463  -0.306 -21.552  1.00110.06           H
ATOM   1719  HD1 HIS   112       3.124   0.570 -18.562  1.00110.06           H
ATOM   1720  HD2 HIS   112       4.056   1.755 -22.531  1.00110.06           H
ATOM   1721  HE1 HIS   112       1.784   2.730 -19.120  1.00110.06           H
ATOM   1722  N   TYR   113       5.707  -3.456 -20.541  1.00108.13           N
ATOM   1723  CA  TYR   113       6.606  -4.470 -21.019  1.00108.03           C
ATOM   1724  C   TYR   113       5.847  -5.614 -21.617  1.00111.47           C
ATOM   1725  O   TYR   113       6.272  -6.163 -22.634  1.00109.28           O
ATOM   1726  CB  TYR   113       7.575  -5.002 -19.950  1.00113.42           C
ATOM   1727  CG  TYR   113       8.643  -3.971 -19.802  1.00133.70           C
ATOM   1728  CD1 TYR   113       8.466  -2.861 -19.010  1.00  0.00           C
ATOM   1729  CD2 TYR   113       9.833  -4.118 -20.474  1.00  0.00           C
ATOM   1730  CE1 TYR   113       9.457  -1.916 -18.884  1.00  0.00           C
ATOM   1731  CE2 TYR   113      10.830  -3.178 -20.355  1.00  0.00           C
ATOM   1732  CZ  TYR   113      10.644  -2.074 -19.560  1.00  0.00           C
ATOM   1733  OH  TYR   113      11.666  -1.109 -19.436  1.00  0.00           O
ATOM   1734  HN  TYR   113       5.661  -3.234 -19.495  1.00114.01           H
ATOM   1735  HA  TYR   113       7.207  -4.026 -21.812  1.00114.01           H
ATOM   1736  HB1 TYR   113       7.052  -5.142 -19.003  1.00114.01           H
ATOM   1737  HB2 TYR   113       8.007  -5.950 -20.270  1.00114.01           H
ATOM   1738  HD1 TYR   113       7.527  -2.729 -18.472  1.00114.01           H
ATOM   1739  HD2 TYR   113       9.989  -4.990 -21.108  1.00114.01           H
ATOM   1740  HE1 TYR   113       9.301  -1.043 -18.251  1.00114.01           H
ATOM   1741  HE2 TYR   113      11.769  -3.310 -20.892  1.00114.01           H
ATOM   1742  HH  TYR   113      11.310  -0.178 -19.768  1.00114.01           H
ATOM   1743  N   ARG   114       4.724  -6.021 -20.987  1.00108.62           N
ATOM   1744  CA  ARG   114       3.948  -7.128 -21.476  1.00106.81           C
ATOM   1745  C   ARG   114       3.412  -6.814 -22.838  1.00 98.04           C
ATOM   1746  O   ARG   114       3.408  -7.675 -23.715  1.00 95.31           O
ATOM   1747  CB  ARG   114       2.726  -7.434 -20.586  1.00111.43           C
ATOM   1748  CG  ARG   114       3.056  -7.955 -19.183  1.00127.64           C
ATOM   1749  CD  ARG   114       1.808  -8.219 -18.333  1.00169.78           C
ATOM   1750  NE  ARG   114       2.252  -8.713 -17.000  1.00  0.00           N
ATOM   1751  CZ  ARG   114       1.342  -8.888 -15.996  1.00  0.00           C
ATOM   1752  NH1 ARG   114       0.025  -8.596 -16.205  1.00  0.00           N
ATOM   1753  NH2 ARG   114       1.750  -9.371 -14.787  1.00  0.00           N
ATOM   1754  HN  ARG   114       4.404  -5.508 -20.105  1.00116.80           H
ATOM   1755  HA  ARG   114       4.582  -8.013 -21.534  1.00116.80           H
ATOM   1756  HB1 ARG   114       2.148  -6.516 -20.479  1.00116.80           H
ATOM   1757  HB2 ARG   114       2.121  -8.187 -21.092  1.00116.80           H
ATOM   1758  HG1 ARG   114       3.614  -8.886 -19.280  1.00116.80           H
ATOM   1759  HG2 ARG   114       3.673  -7.213 -18.674  1.00116.80           H
ATOM   1760  HD1 ARG   114       1.241  -7.296 -18.215  1.00116.80           H
ATOM   1761  HD2 ARG   114       1.184  -8.970 -18.817  1.00116.80           H
ATOM   1762  HE  ARG   114       3.285  -8.933 -16.829  1.00116.80           H
ATOM   1763 1HH1 ARG   114      -0.297  -8.230 -17.158  1.00116.80           H
ATOM   1764 2HH1 ARG   114      -0.685  -8.734 -15.417  1.00116.80           H
ATOM   1765 1HH2 ARG   114       2.780  -9.613 -14.627  1.00116.80           H
ATOM   1766 2HH2 ARG   114       1.040  -9.509 -13.999  1.00116.80           H
ATOM   1767  N   ILE   115       2.929  -5.571 -23.048  1.00 94.48           N
ATOM   1768  CA  ILE   115       2.348  -5.198 -24.310  1.00 90.44           C
ATOM   1769  C   ILE   115       3.395  -5.254 -25.383  1.00 92.26           C
ATOM   1770  O   ILE   115       3.115  -5.700 -26.493  1.00 88.08           O
ATOM   1771  CB  ILE   115       1.705  -3.834 -24.288  1.00 92.59           C
ATOM   1772  CG1 ILE   115       0.707  -3.662 -25.446  1.00 91.98           C
ATOM   1773  CG2 ILE   115       2.811  -2.776 -24.296  1.00 98.08           C
ATOM   1774  CD1 ILE   115       1.340  -3.649 -26.835  1.00  0.00           C
ATOM   1775  HN  ILE   115       2.979  -4.850 -22.259  1.00 92.56           H
ATOM   1776  HA  ILE   115       1.578  -5.929 -24.555  1.00 92.56           H
ATOM   1777  HB  ILE   115       1.154  -3.738 -23.352  1.00 92.56           H
ATOM   1778 1HG1 ILE   115      -0.007  -4.485 -25.405  1.00 92.56           H
ATOM   1779 2HG1 ILE   115       0.181  -2.718 -25.304  1.00 92.56           H
ATOM   1780 1HG2 ILE   115       2.363  -1.782 -24.280  1.00 92.56           H
ATOM   1781 2HG2 ILE   115       3.415  -2.888 -25.197  1.00 92.56           H
ATOM   1782 3HG2 ILE   115       3.443  -2.903 -23.417  1.00 92.56           H
ATOM   1783 1HD1 ILE   115       0.562  -3.523 -27.588  1.00 92.56           H
ATOM   1784 2HD1 ILE   115       1.861  -4.591 -27.005  1.00 92.56           H
ATOM   1785 3HD1 ILE   115       2.049  -2.824 -26.903  1.00 92.56           H
ATOM   1786  N   ALA   116       4.625  -4.783 -25.095  1.00 94.12           N
ATOM   1787  CA  ALA   116       5.674  -4.784 -26.082  1.00 89.74           C
ATOM   1788  C   ALA   116       6.005  -6.191 -26.487  1.00 86.58           C
ATOM   1789  O   ALA   116       6.254  -6.462 -27.660  1.00 86.93           O
ATOM   1790  CB  ALA   116       6.970  -4.130 -25.569  1.00 89.80           C
ATOM   1791  HN  ALA   116       4.826  -4.402 -24.115  1.00 89.43           H
ATOM   1792  HA  ALA   116       5.329  -4.238 -26.960  1.00 89.43           H
ATOM   1793  HB1 ALA   116       7.726  -4.158 -26.354  1.00 89.43           H
ATOM   1794  HB2 ALA   116       7.332  -4.674 -24.697  1.00 89.43           H
ATOM   1795  HB3 ALA   116       6.771  -3.094 -25.294  1.00 89.43           H
ATOM   1796  N   LEU   117       6.040  -7.128 -25.520  1.00 85.47           N
ATOM   1797  CA  LEU   117       6.393  -8.491 -25.822  1.00 83.93           C
ATOM   1798  C   LEU   117       5.361  -9.070 -26.736  1.00 83.44           C
ATOM   1799  O   LEU   117       5.704  -9.809 -27.658  1.00 81.78           O
ATOM   1800  CB  LEU   117       6.456  -9.353 -24.536  1.00 89.30           C
ATOM   1801  CG  LEU   117       7.021 -10.792 -24.658  1.00123.29           C
ATOM   1802  CD1 LEU   117       7.005 -11.487 -23.289  1.00  0.00           C
ATOM   1803  CD2 LEU   117       6.321 -11.654 -25.723  1.00  0.00           C
ATOM   1804  HN  LEU   117       5.803  -6.855 -24.513  1.00 91.20           H
ATOM   1805  HA  LEU   117       7.364  -8.510 -26.317  1.00 91.20           H
ATOM   1806  HB1 LEU   117       7.077  -8.819 -23.817  1.00 91.20           H
ATOM   1807  HB2 LEU   117       5.440  -9.434 -24.149  1.00 91.20           H
ATOM   1808  HG  LEU   117       8.065 -10.701 -24.958  1.00 91.20           H
ATOM   1809 1HD1 LEU   117       7.405 -12.496 -23.389  1.00 91.20           H
ATOM   1810 2HD1 LEU   117       5.982 -11.537 -22.918  1.00 91.20           H
ATOM   1811 3HD1 LEU   117       7.619 -10.922 -22.587  1.00 91.20           H
ATOM   1812 1HD2 LEU   117       6.775 -12.645 -25.745  1.00 91.20           H
ATOM   1813 2HD2 LEU   117       6.429 -11.183 -26.700  1.00 91.20           H
ATOM   1814 3HD2 LEU   117       5.263 -11.745 -25.479  1.00 91.20           H
ATOM   1815  N   VAL   118       4.070  -8.775 -26.484  1.00 81.71           N
ATOM   1816  CA  VAL   118       3.030  -9.345 -27.293  1.00 78.35           C
ATOM   1817  C   VAL   118       3.151  -8.840 -28.704  1.00 82.34           C
ATOM   1818  O   VAL   118       2.940  -9.607 -29.642  1.00 80.53           O
ATOM   1819  CB  VAL   118       1.636  -9.063 -26.806  1.00 80.95           C
ATOM   1820  CG1 VAL   118       1.259  -7.610 -27.124  1.00 64.12           C
ATOM   1821  CG2 VAL   118       0.692 -10.098 -27.434  1.00 63.70           C
ATOM   1822  HN  VAL   118       3.820  -8.115 -25.680  1.00 75.96           H
ATOM   1823  HA  VAL   118       3.169 -10.426 -27.309  1.00 75.96           H
ATOM   1824  HB  VAL   118       1.618  -9.194 -25.724  1.00 75.96           H
ATOM   1825 1HG1 VAL   118       0.248  -7.411 -26.769  1.00 75.96           H
ATOM   1826 2HG1 VAL   118       1.304  -7.450 -28.201  1.00 75.96           H
ATOM   1827 3HG1 VAL   118       1.958  -6.936 -26.627  1.00 75.96           H
ATOM   1828 1HG2 VAL   118      -0.327  -9.914 -27.095  1.00 75.96           H
ATOM   1829 2HG2 VAL   118       0.999 -11.100 -27.133  1.00 75.96           H
ATOM   1830 3HG2 VAL   118       0.733 -10.017 -28.520  1.00 75.96           H
ATOM   1831  N   VAL   119       3.476  -7.540 -28.897  1.00 82.85           N
ATOM   1832  CA  VAL   119       3.542  -7.003 -30.225  1.00 78.53           C
ATOM   1833  C   VAL   119       4.637  -7.669 -30.980  1.00 79.83           C
ATOM   1834  O   VAL   119       4.470  -7.965 -32.158  1.00 80.07           O
ATOM   1835  CB  VAL   119       3.759  -5.521 -30.305  1.00 82.37           C
ATOM   1836  CG1 VAL   119       5.180  -5.196 -29.830  1.00 77.33           C
ATOM   1837  CG2 VAL   119       3.475  -5.077 -31.753  1.00 71.87           C
ATOM   1838  HN  VAL   119       3.683  -6.912 -28.057  1.00 78.98           H
ATOM   1839  HA  VAL   119       2.602  -7.231 -30.726  1.00 78.98           H
ATOM   1840  HB  VAL   119       3.048  -5.028 -29.642  1.00 78.98           H
ATOM   1841 1HG1 VAL   119       5.345  -4.120 -29.885  1.00 78.98           H
ATOM   1842 2HG1 VAL   119       5.903  -5.707 -30.466  1.00 78.98           H
ATOM   1843 3HG1 VAL   119       5.305  -5.529 -28.799  1.00 78.98           H
ATOM   1844 1HG2 VAL   119       3.625  -4.001 -31.840  1.00 78.98           H
ATOM   1845 2HG2 VAL   119       2.445  -5.322 -32.013  1.00 78.98           H
ATOM   1846 3HG2 VAL   119       4.153  -5.594 -32.432  1.00 78.98           H
ATOM   1847  N   ASN   120       5.788  -7.909 -30.325  1.00 79.57           N
ATOM   1848  CA  ASN   120       6.920  -8.514 -30.963  1.00 79.12           C
ATOM   1849  C   ASN   120       6.576  -9.909 -31.406  1.00 81.68           C
ATOM   1850  O   ASN   120       6.966 -10.326 -32.492  1.00 82.64           O
ATOM   1851  CB  ASN   120       8.126  -8.622 -30.018  1.00 82.64           C
ATOM   1852  CG  ASN   120       9.366  -8.845 -30.863  1.00 68.42           C
ATOM   1853  ND2 ASN   120      10.497  -9.209 -30.197  1.00 70.61           N
ATOM   1854  OD1 ASN   120       9.320  -8.712 -32.084  1.00 68.74           O
ATOM   1855  HN  ASN   120       5.861  -7.639 -29.292  1.00 76.68           H
ATOM   1856  HA  ASN   120       7.200  -7.920 -31.834  1.00 76.68           H
ATOM   1857  HB1 ASN   120       8.230  -7.701 -29.444  1.00 76.68           H
ATOM   1858  HB2 ASN   120       7.988  -9.462 -29.337  1.00 76.68           H
ATOM   1859 1HD2 ASN   120      10.478  -9.324 -29.134  1.00 76.68           H
ATOM   1860 2HD2 ASN   120      11.404  -9.381 -30.738  1.00 76.68           H
ATOM   1861  N   TYR   121       5.847 -10.679 -30.576  1.00 79.78           N
ATOM   1862  CA  TYR   121       5.514 -12.049 -30.897  1.00 78.61           C
ATOM   1863  C   TYR   121       4.627 -12.084 -32.101  1.00 80.35           C
ATOM   1864  O   TYR   121       4.807 -12.916 -32.993  1.00 78.26           O
ATOM   1865  CB  TYR   121       4.778 -12.731 -29.726  1.00 81.08           C
ATOM   1866  CG  TYR   121       4.437 -14.145 -30.062  1.00 59.36           C
ATOM   1867  CD1 TYR   121       5.387 -15.136 -29.950  1.00 57.94           C
ATOM   1868  CD2 TYR   121       3.167 -14.488 -30.460  1.00 62.79           C
ATOM   1869  CE1 TYR   121       5.081 -16.442 -30.248  1.00 60.26           C
ATOM   1870  CE2 TYR   121       2.854 -15.794 -30.759  1.00 76.13           C
ATOM   1871  CZ  TYR   121       3.812 -16.774 -30.657  1.00 71.21           C
ATOM   1872  OH  TYR   121       3.499 -18.116 -30.963  1.00 73.34           O
ATOM   1873  HN  TYR   121       5.503 -10.265 -29.652  1.00 71.59           H
ATOM   1874  HA  TYR   121       6.430 -12.599 -31.112  1.00 71.59           H
ATOM   1875  HB1 TYR   121       5.420 -12.719 -28.846  1.00 71.59           H
ATOM   1876  HB2 TYR   121       3.859 -12.184 -29.515  1.00 71.59           H
ATOM   1877  HD1 TYR   121       6.395 -14.880 -29.621  1.00 71.59           H
ATOM   1878  HD2 TYR   121       2.400 -13.718 -30.540  1.00 71.59           H
ATOM   1879  HE1 TYR   121       5.845 -17.215 -30.160  1.00 71.59           H
ATOM   1880  HE2 TYR   121       1.844 -16.052 -31.078  1.00 71.59           H
ATOM   1881  HH  TYR   121       4.113 -18.449 -31.746  1.00 71.59           H
ATOM   1882  N   LEU   122       3.629 -11.178 -32.150  1.00 80.04           N
ATOM   1883  CA  LEU   122       2.708 -11.181 -33.249  1.00 78.17           C
ATOM   1884  C   LEU   122       3.399 -10.858 -34.527  1.00 79.21           C
ATOM   1885  O   LEU   122       3.115 -11.474 -35.555  1.00 78.17           O
ATOM   1886  CB  LEU   122       1.526 -10.211 -33.081  1.00 79.23           C
ATOM   1887  CG  LEU   122       0.430 -10.767 -32.153  1.00 83.25           C
ATOM   1888  CD1 LEU   122      -0.310 -11.934 -32.826  1.00 84.11           C
ATOM   1889  CD2 LEU   122       0.989 -11.156 -30.778  1.00 84.43           C
ATOM   1890  HN  LEU   122       3.524 -10.457 -31.367  1.00 80.83           H
ATOM   1891  HA  LEU   122       2.300 -12.188 -33.338  1.00 80.83           H
ATOM   1892  HB1 LEU   122       1.899  -9.277 -32.660  1.00 80.83           H
ATOM   1893  HB2 LEU   122       1.090 -10.019 -34.061  1.00 80.83           H
ATOM   1894  HG  LEU   122      -0.296  -9.970 -31.995  1.00 80.83           H
ATOM   1895 1HD1 LEU   122      -1.080 -12.313 -32.154  1.00 80.83           H
ATOM   1896 2HD1 LEU   122       0.398 -12.732 -33.052  1.00 80.83           H
ATOM   1897 3HD1 LEU   122      -0.773 -11.587 -33.750  1.00 80.83           H
ATOM   1898 1HD2 LEU   122       0.184 -11.544 -30.154  1.00 80.83           H
ATOM   1899 2HD2 LEU   122       1.427 -10.279 -30.302  1.00 80.83           H
ATOM   1900 3HD2 LEU   122       1.754 -11.923 -30.901  1.00 80.83           H
ATOM   1901  N   GLY   123       4.317  -9.876 -34.489  1.00 77.64           N
ATOM   1902  CA  GLY   123       5.007  -9.458 -35.671  1.00 77.64           C
ATOM   1903  C   GLY   123       5.824 -10.587 -36.193  1.00 79.53           C
ATOM   1904  O   GLY   123       5.883 -10.757 -37.406  1.00 77.04           O
ATOM   1905  HN  GLY   123       4.536  -9.397 -33.558  1.00 77.96           H
ATOM   1906  HA1 GLY   123       4.283  -9.154 -36.426  1.00 77.96           H
ATOM   1907  HA2 GLY   123       5.660  -8.618 -35.433  1.00 77.96           H
ATOM   1908  N   HIS   124       6.488 -11.365 -35.306  1.00 80.14           N
ATOM   1909  CA  HIS   124       7.328 -12.462 -35.727  1.00 77.43           C
ATOM   1910  C   HIS   124       6.510 -13.511 -36.404  1.00 78.00           C
ATOM   1911  O   HIS   124       6.966 -14.091 -37.387  1.00 78.32           O
ATOM   1912  CB  HIS   124       8.138 -13.109 -34.595  1.00 78.21           C
ATOM   1913  CG  HIS   124       9.368 -12.315 -34.266  1.00 46.39           C
ATOM   1914  CD2 HIS   124      10.628 -12.439 -34.765  1.00 49.75           C
ATOM   1915  ND1 HIS   124       9.419 -11.270 -33.372  1.00 46.90           N
ATOM   1916  CE1 HIS   124      10.699 -10.818 -33.373  1.00 49.82           C
ATOM   1917  NE2 HIS   124      11.468 -11.498 -34.203  1.00 48.00           N
ATOM   1918  HN  HIS   124       6.388 -11.160 -34.261  1.00 63.30           H
ATOM   1919  HA  HIS   124       8.037 -12.073 -36.458  1.00 63.30           H
ATOM   1920  HB1 HIS   124       7.511 -13.175 -33.706  1.00 63.30           H
ATOM   1921  HB2 HIS   124       8.437 -14.111 -34.904  1.00 63.30           H
ATOM   1922  HD1 HIS   124       8.607 -10.888 -32.788  1.00 63.30           H
ATOM   1923  HD2 HIS   124      10.931 -13.179 -35.506  1.00 63.30           H
ATOM   1924  HE1 HIS   124      11.052  -9.989 -32.760  1.00 63.30           H
ATOM   1925  N   CYS   125       5.297 -13.806 -35.895  1.00 77.68           N
ATOM   1926  CA  CYS   125       4.467 -14.822 -36.494  1.00 76.13           C
ATOM   1927  C   CYS   125       4.083 -14.419 -37.885  1.00 76.06           C
ATOM   1928  O   CYS   125       4.116 -15.231 -38.813  1.00 73.40           O
ATOM   1929  CB  CYS   125       3.160 -15.022 -35.713  1.00 76.93           C
ATOM   1930  SG  CYS   125       3.468 -15.472 -33.982  1.00 70.41           S
ATOM   1931  HN  CYS   125       4.946 -13.279 -35.033  1.00 75.10           H
ATOM   1932  HA  CYS   125       5.015 -15.763 -36.528  1.00 75.10           H
ATOM   1933  HB1 CYS   125       2.588 -14.094 -35.739  1.00 75.10           H
ATOM   1934  HB2 CYS   125       2.584 -15.817 -36.187  1.00 75.10           H
ATOM   1935  HG  CYS   125       4.164 -16.616 -33.934  1.00 75.10           H
ATOM   1936  N   VAL   126       3.708 -13.138 -38.059  1.00 72.92           N
ATOM   1937  CA  VAL   126       3.272 -12.658 -39.339  1.00 71.22           C
ATOM   1938  C   VAL   126       4.387 -12.759 -40.330  1.00 74.55           C
ATOM   1939  O   VAL   126       4.159 -13.137 -41.475  1.00 74.62           O
ATOM   1940  CB  VAL   126       2.866 -11.211 -39.312  1.00 73.01           C
ATOM   1941  CG1 VAL   126       2.544 -10.766 -40.750  1.00 52.14           C
ATOM   1942  CG2 VAL   126       1.697 -11.039 -38.326  1.00 54.94           C
ATOM   1943  HN  VAL   126       3.734 -12.465 -37.227  1.00 67.63           H
ATOM   1944  HA  VAL   126       2.431 -13.261 -39.682  1.00 67.63           H
ATOM   1945  HB  VAL   126       3.711 -10.624 -38.951  1.00 67.63           H
ATOM   1946 1HG1 VAL   126       2.248  -9.717 -40.748  1.00 67.63           H
ATOM   1947 2HG1 VAL   126       1.729 -11.373 -41.144  1.00 67.63           H
ATOM   1948 3HG1 VAL   126       3.427 -10.893 -41.376  1.00 67.63           H
ATOM   1949 1HG2 VAL   126       1.396  -9.991 -38.299  1.00 67.63           H
ATOM   1950 2HG2 VAL   126       2.011 -11.351 -37.330  1.00 67.63           H
ATOM   1951 3HG2 VAL   126       0.855 -11.650 -38.650  1.00 67.63           H
ATOM   1952  N   SER   127       5.618 -12.401 -39.920  1.00 72.13           N
ATOM   1953  CA  SER   127       6.771 -12.384 -40.791  1.00 69.43           C
ATOM   1954  C   SER   127       7.074 -13.766 -41.240  1.00 68.58           C
ATOM   1955  O   SER   127       7.462 -13.955 -42.384  1.00 68.93           O
ATOM   1956  CB  SER   127       8.052 -12.017 -40.060  1.00 72.93           C
ATOM   1957  OG  SER   127       7.756 -10.978 -39.157  1.00 54.48           O
ATOM   1958  HN  SER   127       5.750 -12.115 -38.897  1.00 67.75           H
ATOM   1959  HA  SER   127       6.606 -11.724 -41.643  1.00 67.75           H
ATOM   1960  HB1 SER   127       8.428 -12.883 -39.515  1.00 67.75           H
ATOM   1961  HB2 SER   127       8.803 -11.682 -40.775  1.00 67.75           H
ATOM   1962  HG  SER   127       7.390 -10.148 -39.687  1.00 67.75           H
ATOM   1963  N   VAL   128       6.977 -14.755 -40.329  1.00 64.70           N
ATOM   1964  CA  VAL   128       7.317 -16.105 -40.681  1.00 65.79           C
ATOM   1965  C   VAL   128       6.361 -16.617 -41.695  1.00 68.41           C
ATOM   1966  O   VAL   128       6.772 -17.275 -42.649  1.00 66.67           O
ATOM   1967  CB  VAL   128       7.352 -17.049 -39.516  1.00 66.17           C
ATOM   1968  CG1 VAL   128       5.931 -17.277 -38.981  1.00 86.38           C
ATOM   1969  CG2 VAL   128       8.070 -18.327 -39.976  1.00 88.34           C
ATOM   1970  HN  VAL   128       6.645 -14.532 -39.336  1.00 72.35           H
ATOM   1971  HA  VAL   128       8.309 -16.094 -41.133  1.00 72.35           H
ATOM   1972  HB  VAL   128       7.945 -16.591 -38.725  1.00 72.35           H
ATOM   1973 1HG1 VAL   128       5.966 -17.963 -38.135  1.00 72.35           H
ATOM   1974 2HG1 VAL   128       5.309 -17.703 -39.768  1.00 72.35           H
ATOM   1975 3HG1 VAL   128       5.506 -16.326 -38.659  1.00 72.35           H
ATOM   1976 1HG2 VAL   128       8.114 -19.037 -39.151  1.00 72.35           H
ATOM   1977 2HG2 VAL   128       9.083 -18.081 -40.297  1.00 72.35           H
ATOM   1978 3HG2 VAL   128       7.524 -18.771 -40.809  1.00 72.35           H
ATOM   1979  N   ALA   129       5.058 -16.327 -41.515  1.00 65.13           N
ATOM   1980  CA  ALA   129       4.084 -16.816 -42.446  1.00 63.58           C
ATOM   1981  C   ALA   129       4.328 -16.235 -43.802  1.00 65.72           C
ATOM   1982  O   ALA   129       4.253 -16.942 -44.806  1.00 66.74           O
ATOM   1983  CB  ALA   129       2.639 -16.455 -42.048  1.00 44.70           C
ATOM   1984  HN  ALA   129       4.751 -15.734 -40.679  1.00 61.17           H
ATOM   1985  HA  ALA   129       4.171 -17.901 -42.508  1.00 61.17           H
ATOM   1986  HB1 ALA   129       1.947 -16.852 -42.790  1.00 61.17           H
ATOM   1987  HB2 ALA   129       2.535 -15.371 -41.997  1.00 61.17           H
ATOM   1988  HB3 ALA   129       2.412 -16.887 -41.073  1.00 61.17           H
ATOM   1989  N   ALA   130       4.625 -14.923 -43.865  1.00 62.96           N
ATOM   1990  CA  ALA   130       4.816 -14.260 -45.131  1.00 61.86           C
ATOM   1991  C   ALA   130       6.002 -14.818 -45.844  1.00 63.40           C
ATOM   1992  O   ALA   130       5.935 -15.028 -47.050  1.00 65.64           O
ATOM   1993  CB  ALA   130       5.049 -12.750 -44.973  1.00 63.92           C
ATOM   1994  HN  ALA   130       4.721 -14.362 -42.958  1.00 63.56           H
ATOM   1995  HA  ALA   130       3.930 -14.416 -45.746  1.00 63.56           H
ATOM   1996  HB1 ALA   130       5.187 -12.299 -45.956  1.00 63.56           H
ATOM   1997  HB2 ALA   130       5.939 -12.581 -44.368  1.00 63.56           H
ATOM   1998  HB3 ALA   130       4.186 -12.298 -44.484  1.00 63.56           H
ATOM   1999  N   LEU   131       7.114 -15.070 -45.126  1.00 60.00           N
ATOM   2000  CA  LEU   131       8.303 -15.590 -45.746  1.00 58.53           C
ATOM   2001  C   LEU   131       8.052 -16.954 -46.299  1.00 59.12           C
ATOM   2002  O   LEU   131       8.563 -17.267 -47.369  1.00 60.11           O
ATOM   2003  CB  LEU   131       9.512 -15.685 -44.803  1.00 59.63           C
ATOM   2004  CG  LEU   131      10.310 -14.379 -44.647  1.00 41.32           C
ATOM   2005  CD1 LEU   131       9.473 -13.222 -44.090  1.00 42.71           C
ATOM   2006  CD2 LEU   131      11.567 -14.644 -43.814  1.00 40.35           C
ATOM   2007  HN  LEU   131       7.112 -14.879 -44.073  1.00 52.72           H
ATOM   2008  HA  LEU   131       8.570 -14.932 -46.573  1.00 52.72           H
ATOM   2009  HB1 LEU   131       9.152 -15.982 -43.818  1.00 52.72           H
ATOM   2010  HB2 LEU   131      10.186 -16.449 -45.190  1.00 52.72           H
ATOM   2011  HG  LEU   131      10.642 -14.085 -45.642  1.00 52.72           H
ATOM   2012 1HD1 LEU   131      10.095 -12.331 -44.005  1.00 52.72           H
ATOM   2013 2HD1 LEU   131       9.088 -13.492 -43.107  1.00 52.72           H
ATOM   2014 3HD1 LEU   131       8.639 -13.019 -44.763  1.00 52.72           H
ATOM   2015 1HD2 LEU   131      12.132 -13.718 -43.704  1.00 52.72           H
ATOM   2016 2HD2 LEU   131      12.185 -15.389 -44.316  1.00 52.72           H
ATOM   2017 3HD2 LEU   131      11.280 -15.013 -42.830  1.00 52.72           H
ATOM   2018  N   VAL   132       7.299 -17.815 -45.583  1.00 56.42           N
ATOM   2019  CA  VAL   132       7.036 -19.154 -46.071  1.00 57.06           C
ATOM   2020  C   VAL   132       6.243 -19.103 -47.345  1.00 59.51           C
ATOM   2021  O   VAL   132       6.489 -19.866 -48.284  1.00 55.40           O
ATOM   2022  CB  VAL   132       6.261 -19.987 -45.091  1.00 55.84           C
ATOM   2023  CG1 VAL   132       6.004 -21.372 -45.712  1.00  0.00           C
ATOM   2024  CG2 VAL   132       7.032 -20.031 -43.761  1.00  0.00           C
ATOM   2025  HN  VAL   132       6.892 -17.505 -44.643  1.00 56.85           H
ATOM   2026  HA  VAL   132       7.988 -19.646 -46.271  1.00 56.85           H
ATOM   2027  HB  VAL   132       5.299 -19.506 -44.915  1.00 56.85           H
ATOM   2028 1HG1 VAL   132       5.441 -21.987 -45.010  1.00 56.85           H
ATOM   2029 2HG1 VAL   132       6.956 -21.853 -45.934  1.00 56.85           H
ATOM   2030 3HG1 VAL   132       5.432 -21.257 -46.633  1.00 56.85           H
ATOM   2031 1HG2 VAL   132       6.480 -20.634 -43.040  1.00 56.85           H
ATOM   2032 2HG2 VAL   132       7.148 -19.019 -43.374  1.00 56.85           H
ATOM   2033 3HG2 VAL   132       8.015 -20.472 -43.925  1.00 56.85           H
ATOM   2034  N   ALA   133       5.238 -18.211 -47.396  1.00 61.06           N
ATOM   2035  CA  ALA   133       4.418 -18.135 -48.578  1.00 59.14           C
ATOM   2036  C   ALA   133       5.237 -17.706 -49.752  1.00 61.24           C
ATOM   2037  O   ALA   133       5.082 -18.232 -50.857  1.00 60.96           O
ATOM   2038  CB  ALA   133       3.262 -17.126 -48.440  1.00 56.71           C
ATOM   2039  HN  ALA   133       5.049 -17.563 -46.566  1.00 59.82           H
ATOM   2040  HA  ALA   133       4.002 -19.121 -48.781  1.00 59.82           H
ATOM   2041  HB1 ALA   133       2.680 -17.112 -49.361  1.00 59.82           H
ATOM   2042  HB2 ALA   133       3.668 -16.132 -48.252  1.00 59.82           H
ATOM   2043  HB3 ALA   133       2.621 -17.420 -47.609  1.00 59.82           H
ATOM   2044  N   ALA   134       6.130 -16.724 -49.527  1.00 56.89           N
ATOM   2045  CA  ALA   134       6.951 -16.193 -50.581  1.00 58.47           C
ATOM   2046  C   ALA   134       7.838 -17.280 -51.095  1.00 63.05           C
ATOM   2047  O   ALA   134       8.026 -17.326 -52.296  1.00 62.56           O
ATOM   2048  CB  ALA   134       7.854 -15.040 -50.109  1.00 61.77           C
ATOM   2049  HN  ALA   134       6.231 -16.329 -48.538  1.00 60.55           H
ATOM   2050  HA  ALA   134       6.311 -15.839 -51.390  1.00 60.55           H
ATOM   2051  HB1 ALA   134       8.451 -14.679 -50.947  1.00 60.55           H
ATOM   2052  HB2 ALA   134       8.516 -15.396 -49.320  1.00 60.55           H
ATOM   2053  HB3 ALA   134       7.237 -14.227 -49.726  1.00 60.55           H
ATOM   2054  N   PHE   135       8.395 -18.168 -50.233  1.00 64.90           N
ATOM   2055  CA  PHE   135       9.284 -19.280 -50.570  1.00 64.25           C
ATOM   2056  C   PHE   135       8.549 -20.219 -51.488  1.00 66.18           C
ATOM   2057  O   PHE   135       9.116 -20.724 -52.455  1.00 66.72           O
ATOM   2058  CB  PHE   135       9.587 -20.031 -49.260  1.00 49.82           C
ATOM   2059  CG  PHE   135      10.332 -21.302 -49.434  1.00 52.41           C
ATOM   2060  CD1 PHE   135       9.638 -22.465 -49.659  1.00 55.02           C
ATOM   2061  CD2 PHE   135      11.706 -21.334 -49.340  1.00 53.61           C
ATOM   2062  CE1 PHE   135      10.325 -23.643 -49.798  1.00 49.62           C
ATOM   2063  CE2 PHE   135      12.396 -22.513 -49.486  1.00 60.25           C
ATOM   2064  CZ  PHE   135      11.696 -23.671 -49.718  1.00 50.92           C
ATOM   2065  HN  PHE   135       8.159 -18.042 -49.197  1.00 57.61           H
ATOM   2066  HA  PHE   135      10.202 -18.919 -51.035  1.00 57.61           H
ATOM   2067  HB1 PHE   135      10.178 -19.375 -48.622  1.00 57.61           H
ATOM   2068  HB2 PHE   135       8.639 -20.256 -48.772  1.00 57.61           H
ATOM   2069  HD1 PHE   135       8.550 -22.452 -49.727  1.00 57.61           H
ATOM   2070  HD2 PHE   135      12.253 -20.411 -49.148  1.00 57.61           H
ATOM   2071  HE1 PHE   135       9.777 -24.569 -49.975  1.00 57.61           H
ATOM   2072  HE2 PHE   135      13.484 -22.529 -49.417  1.00 57.61           H
ATOM   2073  HZ  PHE   135      12.229 -24.614 -49.840  1.00 57.61           H
ATOM   2074  N   LEU   136       7.268 -20.520 -51.196  1.00 64.61           N
ATOM   2075  CA  LEU   136       6.552 -21.449 -52.041  1.00 62.47           C
ATOM   2076  C   LEU   136       6.353 -20.902 -53.436  1.00 67.79           C
ATOM   2077  O   LEU   136       6.492 -21.575 -54.476  1.00 69.17           O
ATOM   2078  CB  LEU   136       5.159 -21.793 -51.485  1.00 61.08           C
ATOM   2079  CG  LEU   136       4.368 -22.782 -52.362  1.00  0.00           C
ATOM   2080  CD1 LEU   136       5.061 -24.154 -52.421  1.00  0.00           C
ATOM   2081  CD2 LEU   136       2.899 -22.878 -51.918  1.00  0.00           C
ATOM   2082  HN  LEU   136       6.787 -20.077 -50.349  1.00 65.02           H
ATOM   2083  HA  LEU   136       7.132 -22.369 -52.112  1.00 65.02           H
ATOM   2084  HB1 LEU   136       5.283 -22.234 -50.496  1.00 65.02           H
ATOM   2085  HB2 LEU   136       4.584 -20.870 -51.403  1.00 65.02           H
ATOM   2086  HG  LEU   136       4.369 -22.381 -53.376  1.00 65.02           H
ATOM   2087 1HD1 LEU   136       4.479 -24.830 -53.047  1.00 65.02           H
ATOM   2088 2HD1 LEU   136       5.137 -24.567 -51.415  1.00 65.02           H
ATOM   2089 3HD1 LEU   136       6.060 -24.040 -52.842  1.00 65.02           H
ATOM   2090 1HD2 LEU   136       2.371 -23.584 -52.559  1.00 65.02           H
ATOM   2091 2HD2 LEU   136       2.431 -21.896 -51.997  1.00 65.02           H
ATOM   2092 3HD2 LEU   136       2.853 -23.220 -50.885  1.00 65.02           H
ATOM   2093  N   LEU   137       6.001 -19.608 -53.465  1.00 64.35           N
ATOM   2094  CA  LEU   137       5.713 -18.991 -54.722  1.00 63.83           C
ATOM   2095  C   LEU   137       6.946 -18.999 -55.546  1.00 69.32           C
ATOM   2096  O   LEU   137       6.856 -19.215 -56.750  1.00 72.46           O
ATOM   2097  CB  LEU   137       5.265 -17.529 -54.589  1.00 61.02           C
ATOM   2098  CG  LEU   137       3.927 -17.346 -53.844  1.00 60.49           C
ATOM   2099  CD1 LEU   137       3.526 -15.864 -53.766  1.00 60.38           C
ATOM   2100  CD2 LEU   137       2.824 -18.227 -54.452  1.00 65.71           C
ATOM   2101  HN  LEU   137       5.937 -19.044 -52.558  1.00 64.69           H
ATOM   2102  HA  LEU   137       4.936 -19.561 -55.233  1.00 64.69           H
ATOM   2103  HB1 LEU   137       6.037 -16.983 -54.045  1.00 64.69           H
ATOM   2104  HB2 LEU   137       5.160 -17.110 -55.590  1.00 64.69           H
ATOM   2105  HG  LEU   137       4.082 -17.689 -52.821  1.00 64.69           H
ATOM   2106 1HD1 LEU   137       2.579 -15.771 -53.235  1.00 64.69           H
ATOM   2107 2HD1 LEU   137       3.418 -15.462 -54.773  1.00 64.69           H
ATOM   2108 3HD1 LEU   137       4.297 -15.306 -53.233  1.00 64.69           H
ATOM   2109 1HD2 LEU   137       1.894 -18.075 -53.905  1.00 64.69           H
ATOM   2110 2HD2 LEU   137       3.117 -19.275 -54.385  1.00 64.69           H
ATOM   2111 3HD2 LEU   137       2.678 -17.958 -55.498  1.00 64.69           H
ATOM   2112  N   PHE   138       8.110 -18.747 -54.906  1.00 64.60           N
ATOM   2113  CA  PHE   138       9.402 -18.718 -55.537  1.00 66.12           C
ATOM   2114  C   PHE   138       9.708 -20.097 -56.061  1.00 70.94           C
ATOM   2115  O   PHE   138      10.392 -20.199 -57.063  1.00 72.59           O
ATOM   2116  CB  PHE   138      10.574 -18.212 -54.672  1.00 66.66           C
ATOM   2117  CG  PHE   138      10.714 -16.735 -54.878  1.00 71.60           C
ATOM   2118  CD1 PHE   138      11.383 -16.267 -55.991  1.00 74.67           C
ATOM   2119  CD2 PHE   138      10.207 -15.816 -53.987  1.00 75.57           C
ATOM   2120  CE1 PHE   138      11.543 -14.920 -56.223  1.00 58.65           C
ATOM   2121  CE2 PHE   138      10.365 -14.465 -54.213  1.00 58.41           C
ATOM   2122  CZ  PHE   138      11.030 -14.012 -55.328  1.00 55.67           C
ATOM   2123  HN  PHE   138       8.067 -18.554 -53.854  1.00 66.86           H
ATOM   2124  HA  PHE   138       9.326 -18.055 -56.399  1.00 66.86           H
ATOM   2125  HB1 PHE   138      10.372 -18.419 -53.621  1.00 66.86           H
ATOM   2126  HB2 PHE   138      11.495 -18.713 -54.971  1.00 66.86           H
ATOM   2127  HD1 PHE   138      11.795 -16.982 -56.703  1.00 66.86           H
ATOM   2128  HD2 PHE   138       9.679 -16.159 -53.098  1.00 66.86           H
ATOM   2129  HE1 PHE   138      12.073 -14.575 -57.111  1.00 66.86           H
ATOM   2130  HE2 PHE   138       9.957 -13.748 -53.500  1.00 66.86           H
ATOM   2131  HZ  PHE   138      11.149 -12.943 -55.500  1.00 66.86           H
ATOM   2132  N   LEU   139       9.317 -21.215 -55.412  1.00 66.40           N
ATOM   2133  CA  LEU   139       9.629 -22.496 -56.027  1.00 64.36           C
ATOM   2134  C   LEU   139       8.928 -22.614 -57.350  1.00 71.53           C
ATOM   2135  O   LEU   139       9.480 -23.047 -58.377  1.00 76.08           O
ATOM   2136  CB  LEU   139       9.188 -23.692 -55.181  1.00 67.63           C
ATOM   2137  CG  LEU   139      10.043 -23.812 -53.917  1.00 70.62           C
ATOM   2138  CD1 LEU   139       9.685 -25.058 -53.096  1.00 66.71           C
ATOM   2139  CD2 LEU   139      11.532 -23.741 -54.286  1.00 65.23           C
ATOM   2140  HN  LEU   139       8.795 -21.161 -54.479  1.00 68.57           H
ATOM   2141  HA  LEU   139      10.705 -22.556 -56.190  1.00 68.57           H
ATOM   2142  HB1 LEU   139       8.144 -23.562 -54.895  1.00 68.57           H
ATOM   2143  HB2 LEU   139       9.292 -24.603 -55.771  1.00 68.57           H
ATOM   2144  HG  LEU   139       9.823 -22.943 -53.297  1.00 68.57           H
ATOM   2145 1HD1 LEU   139      10.316 -25.103 -52.209  1.00 68.57           H
ATOM   2146 2HD1 LEU   139       9.845 -25.950 -53.701  1.00 68.57           H
ATOM   2147 3HD1 LEU   139       8.638 -25.006 -52.795  1.00 68.57           H
ATOM   2148 1HD2 LEU   139      12.135 -23.826 -53.382  1.00 68.57           H
ATOM   2149 2HD2 LEU   139      11.741 -22.788 -54.772  1.00 68.57           H
ATOM   2150 3HD2 LEU   139      11.778 -24.557 -54.965  1.00 68.57           H
ATOM   2151  N   ALA   140       7.649 -22.217 -57.365  1.00 71.04           N
ATOM   2152  CA  ALA   140       7.006 -22.430 -58.621  1.00 72.98           C
ATOM   2153  C   ALA   140       7.594 -21.629 -59.765  1.00 78.08           C
ATOM   2154  O   ALA   140       7.898 -22.032 -60.904  1.00 77.10           O
ATOM   2155  CB  ALA   140       5.500 -22.115 -58.577  1.00 76.09           C
ATOM   2156  HN  ALA   140       7.159 -21.783 -56.519  1.00 75.06           H
ATOM   2157  HA  ALA   140       7.114 -23.486 -58.870  1.00 75.06           H
ATOM   2158  HB1 ALA   140       5.062 -22.295 -59.559  1.00 75.06           H
ATOM   2159  HB2 ALA   140       5.354 -21.071 -58.300  1.00 75.06           H
ATOM   2160  HB3 ALA   140       5.015 -22.757 -57.841  1.00 75.06           H
ATOM   2161  N   LEU   141       7.832 -20.394 -59.425  1.00 79.38           N
ATOM   2162  CA  LEU   141       8.369 -19.474 -60.353  1.00 80.10           C
ATOM   2163  C   LEU   141       9.788 -19.872 -60.799  1.00 84.19           C
ATOM   2164  O   LEU   141      10.140 -19.315 -61.835  1.00 84.01           O
ATOM   2165  CB  LEU   141       8.466 -18.061 -59.745  1.00 77.17           C
ATOM   2166  CG  LEU   141       9.320 -17.951 -58.452  1.00 87.96           C
ATOM   2167  CD1 LEU   141      10.827 -18.062 -58.721  1.00 89.55           C
ATOM   2168  CD2 LEU   141       8.978 -16.693 -57.643  1.00 91.54           C
ATOM   2169  HN  LEU   141       7.617 -20.072 -58.428  1.00 84.24           H
ATOM   2170  HA  LEU   141       7.721 -19.438 -61.229  1.00 84.24           H
ATOM   2171  HB1 LEU   141       8.903 -17.402 -60.495  1.00 84.24           H
ATOM   2172  HB2 LEU   141       7.455 -17.725 -59.511  1.00 84.24           H
ATOM   2173  HG  LEU   141       9.051 -18.804 -57.829  1.00 84.24           H
ATOM   2174 1HD1 LEU   141      11.372 -17.978 -57.781  1.00 84.24           H
ATOM   2175 2HD1 LEU   141      11.137 -17.261 -59.392  1.00 84.24           H
ATOM   2176 3HD1 LEU   141      11.044 -19.026 -59.181  1.00 84.24           H
ATOM   2177 1HD2 LEU   141       9.598 -16.656 -56.748  1.00 84.24           H
ATOM   2178 2HD2 LEU   141       7.927 -16.720 -57.355  1.00 84.24           H
ATOM   2179 3HD2 LEU   141       9.165 -15.808 -58.251  1.00 84.24           H
ATOM   2180  N   ARG   142      10.646 -20.644 -59.997  1.00 83.81           N
ATOM   2181  CA  ARG   142      12.053 -21.147 -60.215  1.00 85.92           C
ATOM   2182  C   ARG   142      11.958 -22.041 -61.306  1.00 87.03           C
ATOM   2183  O   ARG   142      12.885 -22.251 -62.104  1.00 86.48           O
ATOM   2184  CB  ARG   142      12.690 -21.897 -59.018  1.00 91.88           C
ATOM   2185  CG  ARG   142      12.166 -23.287 -58.676  1.00107.71           C
ATOM   2186  CD  ARG   142      12.684 -24.380 -59.608  1.00126.11           C
ATOM   2187  NE  ARG   142      14.173 -24.345 -59.535  1.00131.23           N
ATOM   2188  CZ  ARG   142      14.894 -25.504 -59.510  1.00127.45           C
ATOM   2189  NH1 ARG   142      14.256 -26.709 -59.546  1.00121.55           N
ATOM   2190  NH2 ARG   142      16.257 -25.457 -59.449  1.00130.65           N
ATOM   2191  HN  ARG   142      10.224 -20.929 -59.056  1.00107.26           H
ATOM   2192  HA  ARG   142      12.693 -20.309 -60.494  1.00107.26           H
ATOM   2193  HB1 ARG   142      13.755 -21.997 -59.229  1.00107.26           H
ATOM   2194  HB2 ARG   142      12.551 -21.274 -58.135  1.00107.26           H
ATOM   2195  HG1 ARG   142      12.470 -23.530 -57.658  1.00107.26           H
ATOM   2196  HG2 ARG   142      11.077 -23.270 -58.736  1.00107.26           H
ATOM   2197  HD1 ARG   142      12.316 -25.354 -59.285  1.00107.26           H
ATOM   2198  HD2 ARG   142      12.355 -24.188 -60.630  1.00107.26           H
ATOM   2199  HE  ARG   142      14.680 -23.404 -59.501  1.00107.26           H
ATOM   2200 1HH1 ARG   142      13.188 -26.748 -59.594  1.00107.26           H
ATOM   2201 2HH1 ARG   142      14.823 -27.616 -59.526  1.00107.26           H
ATOM   2202 1HH2 ARG   142      16.758 -24.512 -59.421  1.00107.26           H
ATOM   2203 2HH2 ARG   142      16.823 -26.365 -59.429  1.00107.26           H
ATOM   2204  N   SER   143      10.785 -22.653 -61.272  1.00 81.69           N
ATOM   2205  CA  SER   143      10.659 -23.461 -62.384  1.00 78.54           C
ATOM   2206  C   SER   143      10.648 -22.563 -63.568  1.00 81.25           C
ATOM   2207  O   SER   143      11.250 -22.844 -64.611  1.00 80.81           O
ATOM   2208  CB  SER   143       9.346 -24.254 -62.466  1.00 76.28           C
ATOM   2209  OG  SER   143       8.329 -23.417 -62.994  1.00 86.16           O
ATOM   2210  HN  SER   143      10.051 -22.540 -60.502  1.00 80.79           H
ATOM   2211  HA  SER   143      11.507 -24.142 -62.444  1.00 80.79           H
ATOM   2212  HB1 SER   143       9.482 -25.118 -63.116  1.00 80.79           H
ATOM   2213  HB2 SER   143       9.061 -24.590 -61.469  1.00 80.79           H
ATOM   2214  HG  SER   143       8.199 -22.585 -62.367  1.00 80.79           H
ATOM   2215  N   ILE   144       9.989 -21.411 -63.399  1.00 81.40           N
ATOM   2216  CA  ILE   144       9.862 -20.708 -64.637  1.00 82.51           C
ATOM   2217  C   ILE   144      11.240 -20.214 -65.096  1.00 87.13           C
ATOM   2218  O   ILE   144      11.600 -20.342 -66.271  1.00 86.69           O
ATOM   2219  CB  ILE   144       9.030 -19.495 -64.366  1.00 79.76           C
ATOM   2220  CG1 ILE   144       7.763 -19.912 -63.598  1.00 67.27           C
ATOM   2221  CG2 ILE   144       8.762 -18.785 -65.696  1.00 66.82           C
ATOM   2222  CD1 ILE   144       7.067 -18.757 -62.880  1.00 82.14           C
ATOM   2223  HN  ILE   144       9.607 -21.062 -62.463  1.00 79.22           H
ATOM   2224  HA  ILE   144       9.400 -21.337 -65.398  1.00 79.22           H
ATOM   2225  HB  ILE   144       9.606 -18.822 -63.731  1.00 79.22           H
ATOM   2226 1HG1 ILE   144       7.060 -20.348 -64.308  1.00 79.22           H
ATOM   2227 2HG1 ILE   144       8.042 -20.660 -62.856  1.00 79.22           H
ATOM   2228 1HG2 ILE   144       8.155 -17.897 -65.518  1.00 79.22           H
ATOM   2229 2HG2 ILE   144       8.230 -19.459 -66.367  1.00 79.22           H
ATOM   2230 3HG2 ILE   144       9.708 -18.493 -66.150  1.00 79.22           H
ATOM   2231 1HD1 ILE   144       6.184 -19.130 -62.362  1.00 79.22           H
ATOM   2232 2HD1 ILE   144       6.770 -18.002 -63.608  1.00 79.22           H
ATOM   2233 3HD1 ILE   144       7.752 -18.314 -62.156  1.00 79.21           H
ATOM   2234  N   ARG   145      11.962 -19.558 -64.148  1.00 88.69           N
ATOM   2235  CA  ARG   145      13.163 -18.808 -64.403  1.00 93.63           C
ATOM   2236  C   ARG   145      14.606 -19.160 -64.738  1.00 90.61           C
ATOM   2237  O   ARG   145      14.931 -19.320 -65.908  1.00 91.02           O
ATOM   2238  CB  ARG   145      13.195 -17.765 -63.256  1.00 98.69           C
ATOM   2239  CG  ARG   145      13.050 -18.376 -61.836  1.00 99.70           C
ATOM   2240  CD  ARG   145      14.396 -18.848 -61.309  1.00106.45           C
ATOM   2241  NE  ARG   145      14.425 -19.609 -60.032  1.00116.42           N
ATOM   2242  CZ  ARG   145      15.210 -20.725 -59.946  1.00116.71           C
ATOM   2243  NH1 ARG   145      15.697 -21.316 -61.077  1.00103.23           N
ATOM   2244  NH2 ARG   145      15.472 -21.270 -58.722  1.00112.68           N
ATOM   2245  HN  ARG   145      11.612 -19.605 -63.138  1.00101.62           H
ATOM   2246  HA  ARG   145      12.873 -18.197 -65.258  1.00101.62           H
ATOM   2247  HB1 ARG   145      14.146 -17.234 -63.303  1.00101.62           H
ATOM   2248  HB2 ARG   145      12.378 -17.061 -63.410  1.00101.62           H
ATOM   2249  HG1 ARG   145      12.648 -17.620 -61.161  1.00101.62           H
ATOM   2250  HG2 ARG   145      12.366 -19.224 -61.880  1.00101.62           H
ATOM   2251  HD1 ARG   145      14.837 -19.486 -62.075  1.00101.62           H
ATOM   2252  HD2 ARG   145      15.017 -17.963 -61.172  1.00101.62           H
ATOM   2253  HE  ARG   145      13.841 -19.288 -59.194  1.00101.62           H
ATOM   2254 1HH1 ARG   145      15.465 -20.905 -62.038  1.00101.62           H
ATOM   2255 2HH1 ARG   145      16.311 -22.189 -61.003  1.00101.62           H
ATOM   2256 1HH2 ARG   145      15.063 -20.824 -57.839  1.00101.62           H
ATOM   2257 2HH2 ARG   145      16.085 -22.144 -58.645  1.00101.62           H
ATOM   2258  N   CYS   146      15.426 -19.561 -63.741  1.00 98.78           N
ATOM   2259  CA  CYS   146      16.859 -19.284 -63.858  1.00 95.79           C
ATOM   2260  C   CYS   146      17.536 -18.817 -62.537  1.00 94.52           C
ATOM   2261  O   CYS   146      17.063 -19.068 -61.432  1.00 94.13           O
ATOM   2262  CB  CYS   146      17.238 -18.240 -64.941  1.00 91.63           C
ATOM   2263  SG  CYS   146      16.360 -16.645 -64.849  1.00 93.99           S
ATOM   2264  HN  CYS   146      15.036 -20.070 -62.885  1.00 94.81           H
ATOM   2265  HA  CYS   146      17.338 -20.221 -64.143  1.00 94.81           H
ATOM   2266  HB1 CYS   146      18.305 -18.040 -64.852  1.00 94.81           H
ATOM   2267  HB2 CYS   146      17.029 -18.680 -65.916  1.00 94.81           H
ATOM   2268  HG  CYS   146      15.042 -16.852 -64.974  1.00 94.81           H
ATOM   2269  N   LEU   147      18.721 -18.134 -62.611  1.00 93.29           N
ATOM   2270  CA  LEU   147      19.587 -17.792 -61.469  1.00 89.80           C
ATOM   2271  C   LEU   147      19.064 -16.773 -60.476  1.00 89.37           C
ATOM   2272  O   LEU   147      19.163 -16.988 -59.270  1.00 90.87           O
ATOM   2273  CB  LEU   147      20.973 -17.244 -61.892  1.00 98.46           C
ATOM   2274  CG  LEU   147      22.107 -17.135 -60.818  1.00 60.97           C
ATOM   2275  CD1 LEU   147      21.800 -16.244 -59.591  1.00 69.57           C
ATOM   2276  CD2 LEU   147      22.604 -18.536 -60.470  1.00 58.95           C
ATOM   2277  HN  LEU   147      19.045 -17.822 -63.581  1.00 81.41           H
ATOM   2278  HA  LEU   147      19.764 -18.715 -60.916  1.00 81.41           H
ATOM   2279  HB1 LEU   147      21.345 -17.893 -62.685  1.00 81.41           H
ATOM   2280  HB2 LEU   147      20.812 -16.241 -62.288  1.00 81.41           H
ATOM   2281  HG  LEU   147      22.941 -16.650 -61.326  1.00 81.41           H
ATOM   2282 1HD1 LEU   147      22.657 -16.245 -58.917  1.00 81.41           H
ATOM   2283 2HD1 LEU   147      20.926 -16.633 -59.069  1.00 81.41           H
ATOM   2284 3HD1 LEU   147      21.601 -15.225 -59.923  1.00 81.41           H
ATOM   2285 1HD2 LEU   147      23.394 -18.466 -59.722  1.00 81.41           H
ATOM   2286 2HD2 LEU   147      22.995 -19.017 -61.366  1.00 81.41           H
ATOM   2287 3HD2 LEU   147      21.779 -19.126 -60.071  1.00 81.41           H
ATOM   2288  N   ARG   148      18.508 -15.628 -60.907  1.00 88.40           N
ATOM   2289  CA  ARG   148      18.203 -14.590 -59.933  1.00 86.73           C
ATOM   2290  C   ARG   148      17.220 -15.090 -58.944  1.00 85.05           C
ATOM   2291  O   ARG   148      17.295 -14.802 -57.745  1.00 84.94           O
ATOM   2292  CB  ARG   148      17.576 -13.357 -60.602  1.00 90.95           C
ATOM   2293  CG  ARG   148      17.158 -12.250 -59.633  1.00 96.58           C
ATOM   2294  CD  ARG   148      16.304 -11.171 -60.308  1.00101.04           C
ATOM   2295  NE  ARG   148      14.975 -11.768 -60.645  1.00113.01           N
ATOM   2296  CZ  ARG   148      14.791 -12.384 -61.849  1.00116.82           C
ATOM   2297  NH1 ARG   148      15.845 -12.471 -62.703  1.00102.92           N
ATOM   2298  NH2 ARG   148      13.582 -12.902 -62.216  1.00107.43           N
ATOM   2299  HN  ARG   148      18.293 -15.482 -61.945  1.00 97.62           H
ATOM   2300  HA  ARG   148      19.118 -14.297 -59.418  1.00 97.62           H
ATOM   2301  HB1 ARG   148      18.304 -12.941 -61.299  1.00 97.62           H
ATOM   2302  HB2 ARG   148      16.691 -13.680 -61.150  1.00 97.62           H
ATOM   2303  HG1 ARG   148      16.582 -12.695 -58.822  1.00 97.62           H
ATOM   2304  HG2 ARG   148      18.055 -11.783 -59.228  1.00 97.62           H
ATOM   2305  HD1 ARG   148      16.169 -10.330 -59.628  1.00 97.62           H
ATOM   2306  HD2 ARG   148      16.796 -10.828 -61.218  1.00 97.62           H
ATOM   2307  HE  ARG   148      14.169 -11.711 -59.943  1.00 97.62           H
ATOM   2308 1HH1 ARG   148      16.793 -12.061 -62.426  1.00 97.62           H
ATOM   2309 2HH1 ARG   148      15.725 -12.949 -63.653  1.00 97.62           H
ATOM   2310 1HH2 ARG   148      12.745 -12.831 -61.552  1.00 97.62           H
ATOM   2311 2HH2 ARG   148      13.470 -13.379 -63.167  1.00 97.62           H
ATOM   2312  N   ASN   149      16.255 -15.860 -59.449  1.00 83.62           N
ATOM   2313  CA  ASN   149      15.274 -16.315 -58.554  1.00 81.04           C
ATOM   2314  C   ASN   149      15.891 -17.250 -57.554  1.00 81.60           C
ATOM   2315  O   ASN   149      15.382 -17.318 -56.451  1.00 77.87           O
ATOM   2316  CB  ASN   149      14.010 -16.958 -59.133  1.00 86.46           C
ATOM   2317  CG  ASN   149      13.263 -16.023 -60.061  1.00 99.25           C
ATOM   2318  ND2 ASN   149      12.035 -15.620 -59.639  1.00 95.54           N
ATOM   2319  OD1 ASN   149      13.732 -15.701 -61.149  1.00100.22           O
ATOM   2320  HN  ASN   149      16.230 -16.119 -60.487  1.00 88.20           H
ATOM   2321  HA  ASN   149      14.944 -15.441 -57.992  1.00 88.20           H
ATOM   2322  HB1 ASN   149      14.295 -17.851 -59.690  1.00 88.20           H
ATOM   2323  HB2 ASN   149      13.351 -17.236 -58.311  1.00 88.20           H
ATOM   2324 1HD2 ASN   149      11.652 -15.963 -58.701  1.00 88.20           H
ATOM   2325 2HD2 ASN   149      11.452 -14.959 -60.246  1.00 88.20           H
ATOM   2326  N   VAL   150      16.943 -18.033 -57.895  1.00 79.87           N
ATOM   2327  CA  VAL   150      17.542 -18.990 -56.975  1.00 80.43           C
ATOM   2328  C   VAL   150      18.096 -18.271 -55.790  1.00 81.59           C
ATOM   2329  O   VAL   150      17.953 -18.698 -54.648  1.00 79.21           O
ATOM   2330  CB  VAL   150      18.693 -19.727 -57.586  1.00 82.01           C
ATOM   2331  CG1 VAL   150      19.297 -20.667 -56.529  1.00 59.26           C
ATOM   2332  CG2 VAL   150      18.212 -20.441 -58.860  1.00 57.70           C
ATOM   2333  HN  VAL   150      17.350 -17.944 -58.881  1.00 74.30           H
ATOM   2334  HA  VAL   150      16.785 -19.704 -56.647  1.00 74.30           H
ATOM   2335  HB  VAL   150      19.453 -18.999 -57.869  1.00 74.30           H
ATOM   2336 1HG1 VAL   150      20.138 -21.210 -56.962  1.00 74.30           H
ATOM   2337 2HG1 VAL   150      18.539 -21.377 -56.198  1.00 74.30           H
ATOM   2338 3HG1 VAL   150      19.644 -20.082 -55.677  1.00 74.30           H
ATOM   2339 1HG2 VAL   150      19.045 -20.980 -59.311  1.00 74.30           H
ATOM   2340 2HG2 VAL   150      17.831 -19.704 -59.567  1.00 74.30           H
ATOM   2341 3HG2 VAL   150      17.420 -21.144 -58.605  1.00 74.30           H
ATOM   2342  N   ILE   151      18.770 -17.145 -56.056  1.00 78.18           N
ATOM   2343  CA  ILE   151      19.422 -16.378 -55.042  1.00 76.94           C
ATOM   2344  C   ILE   151      18.380 -15.815 -54.116  1.00 73.26           C
ATOM   2345  O   ILE   151      18.546 -15.810 -52.894  1.00 75.51           O
ATOM   2346  CB  ILE   151      20.289 -15.321 -55.680  1.00 80.05           C
ATOM   2347  CG1 ILE   151      21.468 -14.951 -54.785  1.00 78.15           C
ATOM   2348  CG2 ILE   151      19.416 -14.122 -56.044  1.00 81.32           C
ATOM   2349  CD1 ILE   151      22.574 -14.207 -55.534  1.00 87.25           C
ATOM   2350  HN  ILE   151      18.824 -16.806 -57.070  1.00 78.83           H
ATOM   2351  HA  ILE   151      20.064 -17.046 -54.468  1.00 78.83           H
ATOM   2352  HB  ILE   151      20.691 -15.734 -56.605  1.00 78.83           H
ATOM   2353 1HG1 ILE   151      21.106 -14.315 -53.978  1.00 78.83           H
ATOM   2354 2HG1 ILE   151      21.887 -15.866 -54.367  1.00 78.83           H
ATOM   2355 1HG2 ILE   151      20.032 -13.350 -56.507  1.00 78.83           H
ATOM   2356 2HG2 ILE   151      18.951 -13.723 -55.143  1.00 78.83           H
ATOM   2357 3HG2 ILE   151      18.641 -14.435 -56.744  1.00 78.83           H
ATOM   2358 1HD1 ILE   151      23.385 -13.971 -54.845  1.00 78.83           H
ATOM   2359 2HD1 ILE   151      22.173 -13.283 -55.952  1.00 78.83           H
ATOM   2360 3HD1 ILE   151      22.954 -14.834 -56.340  1.00 78.83           H
ATOM   2361  N   HIS   152      17.259 -15.335 -54.684  1.00 69.96           N
ATOM   2362  CA  HIS   152      16.200 -14.776 -53.886  1.00 70.70           C
ATOM   2363  C   HIS   152      15.607 -15.819 -52.984  1.00 67.49           C
ATOM   2364  O   HIS   152      15.277 -15.531 -51.839  1.00 64.18           O
ATOM   2365  CB  HIS   152      15.040 -14.254 -54.755  1.00 73.08           C
ATOM   2366  CG  HIS   152      15.299 -12.937 -55.423  1.00 74.85           C
ATOM   2367  CD2 HIS   152      14.510 -11.833 -55.510  1.00 77.50           C
ATOM   2368  ND1 HIS   152      16.455 -12.620 -56.096  1.00 77.51           N
ATOM   2369  CE1 HIS   152      16.309 -11.352 -56.545  1.00 78.90           C
ATOM   2370  NE2 HIS   152      15.146 -10.830 -56.214  1.00 80.33           N
ATOM   2371  HN  HIS   152      17.152 -15.370 -55.748  1.00 73.45           H
ATOM   2372  HA  HIS   152      16.595 -13.958 -53.283  1.00 73.45           H
ATOM   2373  HB1 HIS   152      14.837 -14.994 -55.530  1.00 73.45           H
ATOM   2374  HB2 HIS   152      14.162 -14.145 -54.118  1.00 73.45           H
ATOM   2375  HD1 HIS   152      17.305 -13.254 -56.239  1.00 73.45           H
ATOM   2376  HD2 HIS   152      13.511 -11.750 -55.082  1.00 73.45           H
ATOM   2377  HE1 HIS   152      17.070 -10.821 -57.117  1.00 73.45           H
ATOM   2378  N   TRP   153      15.422 -17.053 -53.486  1.00 68.01           N
ATOM   2379  CA  TRP   153      14.822 -18.127 -52.732  1.00 69.13           C
ATOM   2380  C   TRP   153      15.705 -18.447 -51.564  1.00 70.51           C
ATOM   2381  O   TRP   153      15.191 -18.662 -50.470  1.00 68.00           O
ATOM   2382  CB  TRP   153      14.633 -19.349 -53.656  1.00 72.10           C
ATOM   2383  CG  TRP   153      13.903 -20.533 -53.091  1.00  0.00           C
ATOM   2384  CD1 TRP   153      12.583 -20.656 -52.771  1.00  0.00           C
ATOM   2385  CD2 TRP   153      14.507 -21.808 -52.847  1.00  0.00           C
ATOM   2386  CE2 TRP   153      13.501 -22.650 -52.378  1.00  0.00           C
ATOM   2387  CE3 TRP   153      15.788 -22.251 -53.024  1.00  0.00           C
ATOM   2388  NE1 TRP   153      12.328 -21.927 -52.330  1.00  0.00           N
ATOM   2389  CZ2 TRP   153      13.762 -23.954 -52.072  1.00  0.00           C
ATOM   2390  CZ3 TRP   153      16.051 -23.562 -52.692  1.00  0.00           C
ATOM   2391  CH2 TRP   153      15.054 -24.393 -52.225  1.00  0.00           C
ATOM   2392  HN  TRP   153      15.733 -17.247 -54.491  1.00 69.55           H
ATOM   2393  HA  TRP   153      13.848 -17.804 -52.365  1.00 69.55           H
ATOM   2394  HB1 TRP   153      14.082 -19.013 -54.534  1.00 69.55           H
ATOM   2395  HB2 TRP   153      15.624 -19.689 -53.956  1.00 69.55           H
ATOM   2396  HD1 TRP   153      11.842 -19.861 -52.853  1.00 69.55           H
ATOM   2397  HE1 TRP   153      11.378 -22.296 -52.003  1.00 69.55           H
ATOM   2398  HE3 TRP   153      16.568 -21.595 -53.411  1.00 69.55           H
ATOM   2399  HZ2 TRP   153      12.976 -24.621 -51.720  1.00 69.55           H
ATOM   2400  HZ3 TRP   153      17.064 -23.949 -52.801  1.00 69.55           H
ATOM   2401  HH2 TRP   153      15.298 -25.425 -51.970  1.00 69.55           H
ATOM   2402  N   ASN   154      17.046 -18.482 -51.755  1.00 73.51           N
ATOM   2403  CA  ASN   154      17.963 -18.754 -50.665  1.00 69.98           C
ATOM   2404  C   ASN   154      17.896 -17.687 -49.596  1.00 69.06           C
ATOM   2405  O   ASN   154      17.956 -17.985 -48.398  1.00 71.68           O
ATOM   2406  CB  ASN   154      19.438 -18.869 -51.079  1.00 70.87           C
ATOM   2407  CG  ASN   154      19.715 -20.318 -51.450  1.00 87.63           C
ATOM   2408  ND2 ASN   154      18.893 -21.249 -50.893  1.00 83.91           N
ATOM   2409  OD1 ASN   154      20.653 -20.619 -52.186  1.00 88.18           O
ATOM   2410  HN  ASN   154      17.438 -18.305 -52.735  1.00 76.85           H
ATOM   2411  HA  ASN   154      17.669 -19.700 -50.211  1.00 76.85           H
ATOM   2412  HB1 ASN   154      19.632 -18.225 -51.937  1.00 76.85           H
ATOM   2413  HB2 ASN   154      20.078 -18.572 -50.249  1.00 76.85           H
ATOM   2414 1HD2 ASN   154      18.107 -20.943 -50.235  1.00 76.85           H
ATOM   2415 2HD2 ASN   154      19.034 -22.286 -51.113  1.00 76.85           H
ATOM   2416  N   LEU   155      17.790 -16.403 -49.993  1.00 67.72           N
ATOM   2417  CA  LEU   155      17.701 -15.349 -49.003  1.00 66.93           C
ATOM   2418  C   LEU   155      16.463 -15.501 -48.162  1.00 68.26           C
ATOM   2419  O   LEU   155      16.487 -15.277 -46.949  1.00 66.78           O
ATOM   2420  CB  LEU   155      17.523 -13.921 -49.575  1.00 68.07           C
ATOM   2421  CG  LEU   155      18.781 -13.173 -50.026  1.00 68.78           C
ATOM   2422  CD1 LEU   155      19.517 -13.942 -51.115  1.00 69.75           C
ATOM   2423  CD2 LEU   155      18.458 -11.728 -50.438  1.00 71.82           C
ATOM   2424  HN  LEU   155      17.772 -16.163 -51.035  1.00 68.51           H
ATOM   2425  HA  LEU   155      18.582 -15.377 -48.362  1.00 68.51           H
ATOM   2426  HB1 LEU   155      16.862 -13.996 -50.438  1.00 68.51           H
ATOM   2427  HB2 LEU   155      17.046 -13.319 -48.802  1.00 68.51           H
ATOM   2428  HG  LEU   155      19.448 -13.119 -49.165  1.00 68.51           H
ATOM   2429 1HD1 LEU   155      20.405 -13.386 -51.415  1.00 68.51           H
ATOM   2430 2HD1 LEU   155      18.861 -14.070 -51.976  1.00 68.51           H
ATOM   2431 3HD1 LEU   155      19.811 -14.920 -50.734  1.00 68.51           H
ATOM   2432 1HD2 LEU   155      19.373 -11.226 -50.752  1.00 68.51           H
ATOM   2433 2HD2 LEU   155      18.025 -11.196 -49.590  1.00 68.51           H
ATOM   2434 3HD2 LEU   155      17.746 -11.736 -51.263  1.00 68.51           H
ATOM   2435  N   ILE   156      15.335 -15.848 -48.802  1.00 66.94           N
ATOM   2436  CA  ILE   156      14.065 -15.980 -48.140  1.00 65.80           C
ATOM   2437  C   ILE   156      14.182 -17.068 -47.122  1.00 70.39           C
ATOM   2438  O   ILE   156      13.678 -16.929 -46.009  1.00 70.41           O
ATOM   2439  CB  ILE   156      12.989 -16.441 -49.103  1.00 67.65           C
ATOM   2440  CG1 ILE   156      12.739 -15.427 -50.236  1.00 36.52           C
ATOM   2441  CG2 ILE   156      11.740 -16.762 -48.263  1.00 40.72           C
ATOM   2442  CD1 ILE   156      12.121 -14.112 -49.768  1.00 73.82           C
ATOM   2443  HN  ILE   156      15.383 -16.036 -49.854  1.00 61.53           H
ATOM   2444  HA  ILE   156      13.780 -15.041 -47.666  1.00 61.53           H
ATOM   2445  HB  ILE   156      13.329 -17.371 -49.560  1.00 61.53           H
ATOM   2446 1HG1 ILE   156      13.693 -15.206 -50.715  1.00 61.53           H
ATOM   2447 2HG1 ILE   156      12.065 -15.883 -50.961  1.00 61.53           H
ATOM   2448 1HG2 ILE   156      10.937 -17.099 -48.918  1.00 61.53           H
ATOM   2449 2HG2 ILE   156      11.421 -15.867 -47.729  1.00 61.53           H
ATOM   2450 3HG2 ILE   156      11.976 -17.548 -47.545  1.00 61.53           H
ATOM   2451 1HD1 ILE   156      11.976 -13.453 -50.624  1.00 61.53           H
ATOM   2452 2HD1 ILE   156      12.786 -13.633 -49.049  1.00 61.53           H
ATOM   2453 3HD1 ILE   156      11.159 -14.310 -49.295  1.00 61.53           H
ATOM   2454  N   THR   157      14.838 -18.190 -47.499  1.00 68.93           N
ATOM   2455  CA  THR   157      14.935 -19.324 -46.621  1.00 68.19           C
ATOM   2456  C   THR   157      15.744 -18.947 -45.409  1.00 72.42           C
ATOM   2457  O   THR   157      15.421 -19.366 -44.302  1.00 72.57           O
ATOM   2458  CB  THR   157      15.526 -20.550 -47.259  1.00 69.10           C
ATOM   2459  CG2 THR   157      17.038 -20.361 -47.402  1.00  0.00           C
ATOM   2460  OG1 THR   157      15.262 -21.695 -46.461  1.00  0.00           O
ATOM   2461  HN  THR   157      15.291 -18.234 -48.467  1.00 70.24           H
ATOM   2462  HA  THR   157      13.928 -19.575 -46.286  1.00 70.24           H
ATOM   2463  HB  THR   157      15.086 -20.691 -48.246  1.00 70.24           H
ATOM   2464  HG1 THR   157      15.687 -21.564 -45.509  1.00 70.24           H
ATOM   2465 1HG2 THR   157      17.473 -21.247 -47.864  1.00 70.24           H
ATOM   2466 2HG2 THR   157      17.480 -20.211 -46.417  1.00 70.24           H
ATOM   2467 3HG2 THR   157      17.238 -19.490 -48.026  1.00 70.24           H
ATOM   2468  N   THR   158      16.829 -18.156 -45.564  1.00 68.92           N
ATOM   2469  CA  THR   158      17.647 -17.794 -44.428  1.00 74.10           C
ATOM   2470  C   THR   158      16.854 -16.968 -43.452  1.00 75.93           C
ATOM   2471  O   THR   158      16.947 -17.145 -42.239  1.00 76.88           O
ATOM   2472  CB  THR   158      18.842 -17.027 -44.857  1.00 76.57           C
ATOM   2473  CG2 THR   158      19.490 -17.887 -45.951  1.00  0.00           C
ATOM   2474  OG1 THR   158      18.463 -15.761 -45.380  1.00  0.00           O
ATOM   2475  HN  THR   158      17.085 -17.793 -46.538  1.00 74.48           H
ATOM   2476  HA  THR   158      17.977 -18.705 -43.929  1.00 74.48           H
ATOM   2477  HB  THR   158      19.530 -16.899 -44.021  1.00 74.48           H
ATOM   2478  HG1 THR   158      17.832 -15.898 -46.208  1.00 74.48           H
ATOM   2479 1HG2 THR   158      20.385 -17.389 -46.324  1.00 74.48           H
ATOM   2480 2HG2 THR   158      18.785 -18.027 -46.771  1.00 74.48           H
ATOM   2481 3HG2 THR   158      19.762 -18.859 -45.537  1.00 74.48           H
ATOM   2482  N   PHE   159      16.037 -16.035 -43.966  1.00 70.66           N
ATOM   2483  CA  PHE   159      15.226 -15.192 -43.120  1.00 68.29           C
ATOM   2484  C   PHE   159      14.215 -16.016 -42.344  1.00 71.58           C
ATOM   2485  O   PHE   159      13.923 -15.728 -41.181  1.00 72.57           O
ATOM   2486  CB  PHE   159      14.455 -14.100 -43.884  1.00 66.60           C
ATOM   2487  CG  PHE   159      15.363 -12.981 -44.270  1.00 67.53           C
ATOM   2488  CD1 PHE   159      16.206 -13.070 -45.359  1.00 71.96           C
ATOM   2489  CD2 PHE   159      15.353 -11.821 -43.533  1.00 70.70           C
ATOM   2490  CE1 PHE   159      17.023 -12.018 -45.708  1.00 72.57           C
ATOM   2491  CE2 PHE   159      16.166 -10.769 -43.876  1.00 75.76           C
ATOM   2492  CZ  PHE   159      17.004 -10.864 -44.961  1.00 71.26           C
ATOM   2493  HN  PHE   159      15.985 -15.913 -45.028  1.00 70.86           H
ATOM   2494  HA  PHE   159      15.883 -14.701 -42.402  1.00 70.86           H
ATOM   2495  HB1 PHE   159      14.019 -14.534 -44.784  1.00 70.86           H
ATOM   2496  HB2 PHE   159      13.660 -13.712 -43.246  1.00 70.86           H
ATOM   2497  HD1 PHE   159      16.225 -13.985 -45.950  1.00 70.86           H
ATOM   2498  HD2 PHE   159      14.693 -11.736 -42.669  1.00 70.86           H
ATOM   2499  HE1 PHE   159      17.681 -12.100 -46.573  1.00 70.86           H
ATOM   2500  HE2 PHE   159      16.146  -9.854 -43.284  1.00 70.86           H
ATOM   2501  HZ  PHE   159      17.651 -10.028 -45.228  1.00 70.86           H
ATOM   2502  N   ILE   160      13.603 -17.034 -42.986  1.00 69.73           N
ATOM   2503  CA  ILE   160      12.603 -17.853 -42.333  1.00 68.88           C
ATOM   2504  C   ILE   160      13.231 -18.606 -41.210  1.00 70.53           C
ATOM   2505  O   ILE   160      12.645 -18.732 -40.131  1.00 70.18           O
ATOM   2506  CB  ILE   160      12.030 -18.872 -43.272  1.00 67.78           C
ATOM   2507  CG1 ILE   160      11.481 -18.181 -44.533  1.00 67.71           C
ATOM   2508  CG2 ILE   160      10.965 -19.677 -42.503  1.00 67.49           C
ATOM   2509  CD1 ILE   160      11.198 -19.135 -45.691  1.00 37.75           C
ATOM   2510  HN  ILE   160      13.863 -17.240 -44.003  1.00 65.01           H
ATOM   2511  HA  ILE   160      11.805 -17.219 -41.948  1.00 65.01           H
ATOM   2512  HB  ILE   160      12.827 -19.553 -43.571  1.00 65.01           H
ATOM   2513 1HG1 ILE   160      10.552 -17.676 -44.270  1.00 65.01           H
ATOM   2514 2HG1 ILE   160      12.213 -17.445 -44.867  1.00 65.01           H
ATOM   2515 1HG2 ILE   160      10.530 -20.427 -43.163  1.00 65.01           H
ATOM   2516 2HG2 ILE   160      10.182 -19.003 -42.154  1.00 65.01           H
ATOM   2517 3HG2 ILE   160      11.428 -20.170 -41.649  1.00 65.01           H
ATOM   2518 1HD1 ILE   160      10.814 -18.572 -46.541  1.00 65.01           H
ATOM   2519 2HD1 ILE   160      10.458 -19.873 -45.381  1.00 65.01           H
ATOM   2520 3HD1 ILE   160      12.119 -19.643 -45.977  1.00 65.01           H
ATOM   2521  N   LEU   161      14.440 -19.152 -41.459  1.00 70.62           N
ATOM   2522  CA  LEU   161      15.065 -19.914 -40.429  1.00 70.19           C
ATOM   2523  C   LEU   161      15.374 -19.049 -39.251  1.00 71.70           C
ATOM   2524  O   LEU   161      15.214 -19.510 -38.131  1.00 73.61           O
ATOM   2525  CB  LEU   161      16.302 -20.732 -40.824  1.00 70.45           C
ATOM   2526  CG  LEU   161      15.953 -22.035 -41.579  1.00 74.26           C
ATOM   2527  CD1 LEU   161      15.576 -21.785 -43.044  1.00 74.21           C
ATOM   2528  CD2 LEU   161      17.028 -23.110 -41.403  1.00 73.03           C
ATOM   2529  HN  LEU   161      14.917 -19.015 -42.407  1.00 72.26           H
ATOM   2530  HA  LEU   161      14.320 -20.634 -40.090  1.00 72.26           H
ATOM   2531  HB1 LEU   161      16.934 -20.118 -41.466  1.00 72.26           H
ATOM   2532  HB2 LEU   161      16.849 -20.993 -39.917  1.00 72.26           H
ATOM   2533  HG  LEU   161      15.055 -22.427 -41.101  1.00 72.26           H
ATOM   2534 1HD1 LEU   161      15.340 -22.734 -43.526  1.00 72.26           H
ATOM   2535 2HD1 LEU   161      16.413 -21.315 -43.560  1.00 72.26           H
ATOM   2536 3HD1 LEU   161      14.707 -21.129 -43.090  1.00 72.26           H
ATOM   2537 1HD2 LEU   161      16.739 -24.007 -41.951  1.00 72.26           H
ATOM   2538 2HD2 LEU   161      17.133 -23.349 -40.344  1.00 72.26           H
ATOM   2539 3HD2 LEU   161      17.978 -22.740 -41.787  1.00 72.26           H
ATOM   2540  N   ARG   162      15.807 -17.791 -39.455  1.00 68.44           N
ATOM   2541  CA  ARG   162      16.103 -16.837 -38.410  1.00 68.98           C
ATOM   2542  C   ARG   162      14.853 -16.562 -37.588  1.00 71.04           C
ATOM   2543  O   ARG   162      14.921 -16.454 -36.364  1.00 74.23           O
ATOM   2544  CB  ARG   162      16.528 -15.522 -39.081  1.00 70.37           C
ATOM   2545  CG  ARG   162      16.600 -14.285 -38.192  1.00 76.57           C
ATOM   2546  CD  ARG   162      17.777 -14.285 -37.229  1.00 77.02           C
ATOM   2547  NE  ARG   162      17.947 -12.887 -36.752  1.00 66.88           N
ATOM   2548  CZ  ARG   162      17.082 -12.369 -35.833  1.00 65.26           C
ATOM   2549  NH1 ARG   162      15.954 -13.059 -35.497  1.00 58.90           N
ATOM   2550  NH2 ARG   162      17.347 -11.169 -35.245  1.00 62.97           N
ATOM   2551  HN  ARG   162      15.943 -17.473 -40.468  1.00 69.15           H
ATOM   2552  HA  ARG   162      16.903 -17.211 -37.770  1.00 69.15           H
ATOM   2553  HB1 ARG   162      17.517 -15.676 -39.512  1.00 69.15           H
ATOM   2554  HB2 ARG   162      15.813 -15.313 -39.877  1.00 69.15           H
ATOM   2555  HG1 ARG   162      16.682 -13.406 -38.833  1.00 69.15           H
ATOM   2556  HG2 ARG   162      15.681 -14.226 -37.610  1.00 69.15           H
ATOM   2557  HD1 ARG   162      17.572 -14.946 -36.387  1.00 69.15           H
ATOM   2558  HD2 ARG   162      18.680 -14.618 -37.741  1.00 69.15           H
ATOM   2559  HE  ARG   162      18.748 -12.286 -37.130  1.00 69.15           H
ATOM   2560 1HH1 ARG   162      15.749 -14.004 -35.955  1.00 69.15           H
ATOM   2561 2HH1 ARG   162      15.274 -12.655 -34.776  1.00 69.15           H
ATOM   2562 1HH2 ARG   162      18.235 -10.631 -35.505  1.00 69.15           H
ATOM   2563 2HH2 ARG   162      16.668 -10.765 -34.524  1.00 69.15           H
ATOM   2564  N   ASN   163      13.666 -16.404 -38.216  1.00 68.33           N
ATOM   2565  CA  ASN   163      12.475 -16.111 -37.443  1.00 68.72           C
ATOM   2566  C   ASN   163      12.096 -17.260 -36.548  1.00 71.79           C
ATOM   2567  O   ASN   163      11.727 -17.109 -35.370  1.00 76.58           O
ATOM   2568  CB  ASN   163      11.266 -15.752 -38.329  1.00 71.90           C
ATOM   2569  CG  ASN   163      11.570 -14.432 -39.044  1.00 59.43           C
ATOM   2570  ND2 ASN   163      11.210 -14.377 -40.359  1.00 61.77           N
ATOM   2571  OD1 ASN   163      12.099 -13.488 -38.470  1.00 63.77           O
ATOM   2572  HN  ASN   163      13.607 -16.496 -39.280  1.00 67.79           H
ATOM   2573  HA  ASN   163      12.691 -15.251 -36.810  1.00 67.79           H
ATOM   2574  HB1 ASN   163      11.101 -16.540 -39.064  1.00 67.79           H
ATOM   2575  HB2 ASN   163      10.376 -15.639 -37.710  1.00 67.79           H
ATOM   2576 1HD2 ASN   163      10.748 -15.222 -40.824  1.00 67.79           H
ATOM   2577 2HD2 ASN   163      11.390 -13.487 -40.926  1.00 67.79           H
ATOM   2578  N   VAL   164      12.191 -18.472 -37.113  1.00 69.12           N
ATOM   2579  CA  VAL   164      11.827 -19.611 -36.324  1.00 70.25           C
ATOM   2580  C   VAL   164      12.741 -19.753 -35.134  1.00 73.90           C
ATOM   2581  O   VAL   164      12.321 -20.114 -34.029  1.00 71.82           O
ATOM   2582  CB  VAL   164      11.850 -20.909 -37.088  1.00 69.08           C
ATOM   2583  CG1 VAL   164      13.304 -21.330 -37.358  1.00  0.00           C
ATOM   2584  CG2 VAL   164      11.039 -21.947 -36.295  1.00  0.00           C
ATOM   2585  HN  VAL   164      12.529 -18.585 -38.123  1.00 70.83           H
ATOM   2586  HA  VAL   164      10.813 -19.455 -35.954  1.00 70.83           H
ATOM   2587  HB  VAL   164      11.356 -20.750 -38.047  1.00 70.83           H
ATOM   2588 1HG1 VAL   164      13.314 -22.269 -37.911  1.00 70.83           H
ATOM   2589 2HG1 VAL   164      13.826 -21.461 -36.410  1.00 70.83           H
ATOM   2590 3HG1 VAL   164      13.803 -20.559 -37.944  1.00 70.83           H
ATOM   2591 1HG2 VAL   164      11.041 -22.896 -36.830  1.00 70.83           H
ATOM   2592 2HG2 VAL   164      10.013 -21.597 -36.181  1.00 70.83           H
ATOM   2593 3HG2 VAL   164      11.487 -22.083 -35.311  1.00 70.83           H
ATOM   2594  N   MET   165      14.037 -19.479 -35.355  1.00 70.09           N
ATOM   2595  CA  MET   165      15.062 -19.614 -34.345  1.00 69.01           C
ATOM   2596  C   MET   165      14.789 -18.602 -33.253  1.00 72.09           C
ATOM   2597  O   MET   165      15.124 -18.863 -32.100  1.00 74.19           O
ATOM   2598  CB  MET   165      16.471 -19.378 -34.920  1.00 71.84           C
ATOM   2599  CG  MET   165      17.575 -19.946 -34.034  1.00  0.00           C
ATOM   2600  SD  MET   165      17.485 -21.755 -33.889  1.00  0.00           S
ATOM   2601  CE  MET   165      17.438 -22.059 -35.681  1.00  0.00           C
ATOM   2602  HN  MET   165      14.326 -19.145 -36.330  1.00 71.44           H
ATOM   2603  HA  MET   165      15.013 -20.617 -33.921  1.00 71.44           H
ATOM   2604  HB1 MET   165      16.531 -19.855 -35.899  1.00 71.44           H
ATOM   2605  HB2 MET   165      16.628 -18.305 -35.028  1.00 71.44           H
ATOM   2606  HG1 MET   165      18.540 -19.676 -34.462  1.00 71.44           H
ATOM   2607  HG2 MET   165      17.484 -19.510 -33.039  1.00 71.44           H
ATOM   2608  HE1 MET   165      17.379 -23.131 -35.867  1.00 71.44           H
ATOM   2609  HE2 MET   165      18.341 -21.659 -36.141  1.00 71.44           H
ATOM   2610  HE3 MET   165      16.564 -21.568 -36.110  1.00 71.44           H
ATOM   2611  N   TRP   166      14.235 -17.402 -33.580  1.00 69.38           N
ATOM   2612  CA  TRP   166      13.933 -16.392 -32.575  1.00 69.63           C
ATOM   2613  C   TRP   166      12.912 -16.960 -31.651  1.00 73.70           C
ATOM   2614  O   TRP   166      12.986 -16.775 -30.432  1.00 74.03           O
ATOM   2615  CB  TRP   166      13.341 -15.104 -33.188  1.00 68.49           C
ATOM   2616  CG  TRP   166      12.960 -14.024 -32.193  1.00 44.00           C
ATOM   2617  CD1 TRP   166      13.690 -12.972 -31.718  1.00 47.20           C
ATOM   2618  CD2 TRP   166      11.670 -13.936 -31.568  1.00 39.72           C
ATOM   2619  CE2 TRP   166      11.689 -12.817 -30.735  1.00 40.45           C
ATOM   2620  CE3 TRP   166      10.558 -14.722 -31.684  1.00 43.41           C
ATOM   2621  NE1 TRP   166      12.933 -12.235 -30.838  1.00 47.18           N
ATOM   2622  CZ2 TRP   166      10.590 -12.465 -30.004  1.00 42.01           C
ATOM   2623  CZ3 TRP   166       9.455 -14.371 -30.937  1.00 46.36           C
ATOM   2624  CH2 TRP   166       9.474 -13.265 -30.116  1.00 42.85           C
ATOM   2625  HN  TRP   166      14.014 -17.195 -34.606  1.00 53.46           H
ATOM   2626  HA  TRP   166      14.838 -16.150 -32.017  1.00 53.46           H
ATOM   2627  HB1 TRP   166      14.082 -14.685 -33.870  1.00 53.46           H
ATOM   2628  HB2 TRP   166      12.446 -15.377 -33.746  1.00 53.46           H
ATOM   2629  HD1 TRP   166      14.720 -12.748 -31.997  1.00 53.46           H
ATOM   2630  HE1 TRP   166      13.256 -11.357 -30.319  1.00 53.46           H
ATOM   2631  HE3 TRP   166      10.544 -15.591 -32.341  1.00 53.46           H
ATOM   2632  HZ2 TRP   166      10.596 -11.587 -29.358  1.00 53.46           H
ATOM   2633  HZ3 TRP   166       8.552 -14.978 -30.997  1.00 53.46           H
ATOM   2634  HH2 TRP   166       8.583 -13.016 -29.539  1.00 53.46           H
ATOM   2635  N   PHE   167      11.918 -17.671 -32.220  1.00 72.43           N
ATOM   2636  CA  PHE   167      10.917 -18.225 -31.357  1.00 70.47           C
ATOM   2637  C   PHE   167      11.530 -19.202 -30.377  1.00 74.27           C
ATOM   2638  O   PHE   167      11.259 -19.201 -29.165  1.00 78.19           O
ATOM   2639  CB  PHE   167       9.836 -19.025 -32.107  1.00 67.60           C
ATOM   2640  CG  PHE   167       8.961 -18.097 -32.880  1.00 70.78           C
ATOM   2641  CD1 PHE   167       7.916 -17.447 -32.265  1.00 68.15           C
ATOM   2642  CD2 PHE   167       9.175 -17.890 -34.223  1.00 75.82           C
ATOM   2643  CE1 PHE   167       7.104 -16.594 -32.976  1.00 52.17           C
ATOM   2644  CE2 PHE   167       8.366 -17.039 -34.938  1.00 48.97           C
ATOM   2645  CZ  PHE   167       7.329 -16.387 -34.316  1.00 52.50           C
ATOM   2646  HN  PHE   167      11.878 -17.817 -33.279  1.00 66.49           H
ATOM   2647  HA  PHE   167      10.440 -17.418 -30.801  1.00 66.49           H
ATOM   2648  HB1 PHE   167      10.314 -19.724 -32.793  1.00 66.49           H
ATOM   2649  HB2 PHE   167       9.231 -19.577 -31.388  1.00 66.49           H
ATOM   2650  HD1 PHE   167       7.729 -17.609 -31.203  1.00 66.49           H
ATOM   2651  HD2 PHE   167       9.994 -18.406 -34.725  1.00 66.49           H
ATOM   2652  HE1 PHE   167       6.282 -16.081 -32.477  1.00 66.49           H
ATOM   2653  HE2 PHE   167       8.548 -16.882 -36.001  1.00 66.49           H
ATOM   2654  HZ  PHE   167       6.689 -15.711 -34.881  1.00 66.49           H
ATOM   2655  N   LEU   168      12.401 -20.076 -30.906  1.00 74.43           N
ATOM   2656  CA  LEU   168      12.973 -21.105 -30.091  1.00 75.65           C
ATOM   2657  C   LEU   168      13.811 -20.496 -28.975  1.00 81.68           C
ATOM   2658  O   LEU   168      13.799 -21.013 -27.860  1.00 86.17           O
ATOM   2659  CB  LEU   168      13.881 -22.054 -30.890  1.00 75.28           C
ATOM   2660  CG  LEU   168      13.121 -22.863 -31.956  1.00  0.00           C
ATOM   2661  CD1 LEU   168      14.059 -23.820 -32.708  1.00  0.00           C
ATOM   2662  CD2 LEU   168      11.902 -23.576 -31.346  1.00  0.00           C
ATOM   2663  HN  LEU   168      12.668 -20.004 -31.940  1.00 78.64           H
ATOM   2664  HA  LEU   168      12.166 -21.686 -29.645  1.00 78.64           H
ATOM   2665  HB1 LEU   168      14.650 -21.463 -31.386  1.00 78.64           H
ATOM   2666  HB2 LEU   168      14.350 -22.751 -30.195  1.00 78.64           H
ATOM   2667  HG  LEU   168      12.740 -22.149 -32.686  1.00 78.64           H
ATOM   2668 1HD1 LEU   168      13.490 -24.376 -33.453  1.00 78.64           H
ATOM   2669 2HD1 LEU   168      14.509 -24.518 -32.002  1.00 78.64           H
ATOM   2670 3HD1 LEU   168      14.843 -23.248 -33.203  1.00 78.64           H
ATOM   2671 1HD2 LEU   168      11.384 -24.140 -32.122  1.00 78.64           H
ATOM   2672 2HD2 LEU   168      11.223 -22.837 -30.920  1.00 78.64           H
ATOM   2673 3HD2 LEU   168      12.234 -24.258 -30.562  1.00 78.64           H
ATOM   2674  N   LEU   169      14.568 -19.401 -29.238  1.00 79.27           N
ATOM   2675  CA  LEU   169      15.448 -18.720 -28.298  1.00 79.86           C
ATOM   2676  C   LEU   169      14.634 -18.141 -27.172  1.00 85.53           C
ATOM   2677  O   LEU   169      15.078 -18.127 -26.022  1.00 86.84           O
ATOM   2678  CB  LEU   169      16.240 -17.601 -29.008  1.00 77.58           C
ATOM   2679  CG  LEU   169      17.354 -16.899 -28.198  1.00  0.00           C
ATOM   2680  CD1 LEU   169      18.107 -15.903 -29.093  1.00120.26           C
ATOM   2681  CD2 LEU   169      16.837 -16.213 -26.925  1.00  0.00           C
ATOM   2682  HN  LEU   169      14.514 -19.000 -30.229  1.00 88.22           H
ATOM   2683  HA  LEU   169      16.152 -19.443 -27.887  1.00 88.22           H
ATOM   2684  HB1 LEU   169      16.704 -18.038 -29.892  1.00 88.22           H
ATOM   2685  HB2 LEU   169      15.525 -16.836 -29.313  1.00 88.22           H
ATOM   2686  HG  LEU   169      18.066 -17.665 -27.891  1.00 88.22           H
ATOM   2687 1HD1 LEU   169      18.890 -15.414 -28.513  1.00 88.22           H
ATOM   2688 2HD1 LEU   169      17.411 -15.153 -29.469  1.00 88.22           H
ATOM   2689 3HD1 LEU   169      18.555 -16.435 -29.932  1.00 88.22           H
ATOM   2690 1HD2 LEU   169      17.669 -15.740 -26.404  1.00 88.22           H
ATOM   2691 2HD2 LEU   169      16.375 -16.955 -26.274  1.00 88.22           H
ATOM   2692 3HD2 LEU   169      16.100 -15.456 -27.193  1.00 88.22           H
ATOM   2693  N   GLN   170      13.422 -17.641 -27.485  1.00 83.94           N
ATOM   2694  CA  GLN   170      12.515 -17.053 -26.528  1.00 85.62           C
ATOM   2695  C   GLN   170      12.148 -18.097 -25.543  1.00 92.61           C
ATOM   2696  O   GLN   170      11.929 -17.829 -24.366  1.00 97.67           O
ATOM   2697  CB  GLN   170      11.204 -16.574 -27.166  1.00 83.12           C
ATOM   2698  CG  GLN   170      11.345 -15.269 -27.943  1.00 87.10           C
ATOM   2699  CD  GLN   170      11.352 -14.139 -26.922  1.00 50.74           C
ATOM   2700  NE2 GLN   170      10.550 -13.075 -27.194  1.00 45.06           N
ATOM   2701  OE1 GLN   170      12.042 -14.201 -25.904  1.00 62.98           O
ATOM   2702  HN  GLN   170      13.113 -17.683 -28.509  1.00 76.54           H
ATOM   2703  HA  GLN   170      13.003 -16.221 -26.020  1.00 76.54           H
ATOM   2704  HB1 GLN   170      10.852 -17.346 -27.850  1.00 76.54           H
ATOM   2705  HB2 GLN   170      10.470 -16.426 -26.374  1.00 76.54           H
ATOM   2706  HG1 GLN   170      12.278 -15.268 -28.508  1.00 76.54           H
ATOM   2707  HG2 GLN   170      10.506 -15.148 -28.628  1.00 76.54           H
ATOM   2708 1HE2 GLN   170       9.958 -13.066 -28.086  1.00 76.54           H
ATOM   2709 2HE2 GLN   170      10.509 -12.249 -26.516  1.00 76.54           H
ATOM   2710  N   LEU   171      12.129 -19.347 -26.000  1.00 90.06           N
ATOM   2711  CA  LEU   171      11.741 -20.433 -25.158  1.00 88.17           C
ATOM   2712  C   LEU   171      12.679 -20.430 -23.953  1.00 95.69           C
ATOM   2713  O   LEU   171      12.364 -21.139 -23.020  1.00103.69           O
ATOM   2714  CB  LEU   171      11.885 -21.800 -25.850  1.00 60.70           C
ATOM   2715  CG  LEU   171      11.481 -22.994 -24.964  1.00 71.90           C
ATOM   2716  CD1 LEU   171       9.982 -22.961 -24.624  1.00 69.52           C
ATOM   2717  CD2 LEU   171      11.927 -24.325 -25.590  1.00 65.08           C
ATOM   2718  HN  LEU   171      12.408 -19.541 -27.015  1.00 80.60           H
ATOM   2719  HA  LEU   171      10.712 -20.294 -24.826  1.00 80.60           H
ATOM   2720  HB1 LEU   171      11.253 -21.803 -26.738  1.00 80.60           H
ATOM   2721  HB2 LEU   171      12.927 -21.928 -26.143  1.00 80.60           H
ATOM   2722  HG  LEU   171      12.022 -22.888 -24.024  1.00 80.60           H
ATOM   2723 1HD1 LEU   171       9.732 -23.818 -23.998  1.00 80.60           H
ATOM   2724 2HD1 LEU   171       9.398 -23.001 -25.544  1.00 80.60           H
ATOM   2725 3HD1 LEU   171       9.750 -22.040 -24.088  1.00 80.60           H
ATOM   2726 1HD2 LEU   171      11.629 -25.149 -24.943  1.00 80.60           H
ATOM   2727 2HD2 LEU   171      13.011 -24.327 -25.704  1.00 80.60           H
ATOM   2728 3HD2 LEU   171      11.459 -24.442 -26.567  1.00 80.60           H
ATOM   2729  N   VAL   172      13.866 -19.761 -23.940  1.00 77.69           N
ATOM   2730  CA  VAL   172      14.899 -19.868 -22.916  1.00 84.22           C
ATOM   2731  C   VAL   172      14.635 -19.742 -21.420  1.00 87.40           C
ATOM   2732  O   VAL   172      14.939 -20.700 -20.717  1.00 85.48           O
ATOM   2733  CB  VAL   172      16.079 -19.000 -23.211  1.00 82.29           C
ATOM   2734  CG1 VAL   172      16.985 -19.031 -21.967  1.00  0.00           C
ATOM   2735  CG2 VAL   172      16.805 -19.554 -24.449  1.00  0.00           C
ATOM   2736  HN  VAL   172      14.058 -19.095 -24.756  1.00 83.42           H
ATOM   2737  HA  VAL   172      15.282 -20.882 -23.033  1.00 83.42           H
ATOM   2738  HB  VAL   172      15.748 -17.979 -23.402  1.00 83.42           H
ATOM   2739 1HG1 VAL   172      17.862 -18.408 -22.140  1.00 83.42           H
ATOM   2740 2HG1 VAL   172      17.301 -20.056 -21.773  1.00 83.42           H
ATOM   2741 3HG1 VAL   172      16.434 -18.652 -21.106  1.00 83.42           H
ATOM   2742 1HG2 VAL   172      17.668 -18.928 -24.674  1.00 83.42           H
ATOM   2743 2HG2 VAL   172      16.124 -19.553 -25.300  1.00 83.42           H
ATOM   2744 3HG2 VAL   172      17.137 -20.573 -24.250  1.00 83.42           H
ATOM   2745  N   ASP   173      14.130 -18.633 -20.834  1.00106.51           N
ATOM   2746  CA  ASP   173      13.921 -18.611 -19.391  1.00104.89           C
ATOM   2747  C   ASP   173      15.221 -18.579 -18.605  1.00109.76           C
ATOM   2748  O   ASP   173      16.267 -19.029 -19.069  1.00107.89           O
ATOM   2749  CB  ASP   173      13.060 -19.781 -18.880  1.00100.65           C
ATOM   2750  CG  ASP   173      11.638 -19.572 -19.390  1.00125.39           C
ATOM   2751  OD1 ASP   173      11.391 -18.527 -20.050  1.00  0.00           O
ATOM   2752  OD2 ASP   173      10.780 -20.457 -19.128  1.00  0.00           O
ATOM   2753  HN  ASP   173      13.886 -17.776 -21.426  1.00109.18           H
ATOM   2754  HA  ASP   173      13.383 -17.691 -19.159  1.00109.18           H
ATOM   2755  HB1 ASP   173      13.454 -20.723 -19.259  1.00109.18           H
ATOM   2756  HB2 ASP   173      13.064 -19.796 -17.791  1.00109.18           H
ATOM   2757  N   HIS   174      15.148 -18.030 -17.363  1.00111.50           N
ATOM   2758  CA  HIS   174      16.226 -17.779 -16.426  1.00112.72           C
ATOM   2759  C   HIS   174      16.901 -19.034 -15.959  1.00116.22           C
ATOM   2760  O   HIS   174      18.126 -19.066 -15.819  1.00113.40           O
ATOM   2761  CB  HIS   174      15.743 -17.013 -15.183  1.00109.21           C
ATOM   2762  CG  HIS   174      14.468 -17.568 -14.622  1.00110.75           C
ATOM   2763  CD2 HIS   174      13.183 -17.182 -14.848  1.00  0.00           C
ATOM   2764  ND1 HIS   174      14.394 -18.625 -13.743  1.00  0.00           N
ATOM   2765  CE1 HIS   174      13.077 -18.825 -13.482  1.00  0.00           C
ATOM   2766  NE2 HIS   174      12.304 -17.973 -14.131  1.00  0.00           N
ATOM   2767  HN  HIS   174      14.170 -17.746 -17.035  1.00112.30           H
ATOM   2768  HA  HIS   174      16.972 -17.164 -16.929  1.00112.30           H
ATOM   2769  HB1 HIS   174      16.515 -17.070 -14.417  1.00112.30           H
ATOM   2770  HB2 HIS   174      15.578 -15.971 -15.458  1.00112.30           H
ATOM   2771  HD1 HIS   174      15.216 -19.181 -13.342  1.00112.30           H
ATOM   2772  HD2 HIS   174      12.887 -16.363 -15.503  1.00112.30           H
ATOM   2773  HE1 HIS   174      12.700 -19.601 -12.815  1.00112.30           H
ATOM   2774  N   GLU   175      16.116 -20.092 -15.682  1.00114.14           N
ATOM   2775  CA  GLU   175      16.658 -21.322 -15.176  1.00129.01           C
ATOM   2776  C   GLU   175      17.581 -21.907 -16.198  1.00144.48           C
ATOM   2777  O   GLU   175      18.656 -22.411 -15.864  1.00123.10           O
ATOM   2778  CB  GLU   175      15.557 -22.364 -14.923  1.00138.29           C
ATOM   2779  CG  GLU   175      14.566 -21.955 -13.832  1.00117.63           C
ATOM   2780  CD  GLU   175      13.398 -22.932 -13.864  1.00118.32           C
ATOM   2781  OE1 GLU   175      13.230 -23.621 -14.906  1.00116.36           O
ATOM   2782  OE2 GLU   175      12.656 -22.998 -12.849  1.00121.29           O
ATOM   2783  HN  GLU   175      15.061 -20.014 -15.843  1.00124.74           H
ATOM   2784  HA  GLU   175      17.203 -21.131 -14.252  1.00124.74           H
ATOM   2785  HB1 GLU   175      15.005 -22.515 -15.851  1.00124.74           H
ATOM   2786  HB2 GLU   175      16.030 -23.300 -14.626  1.00124.74           H
ATOM   2787  HG1 GLU   175      15.052 -21.994 -12.858  1.00124.74           H
ATOM   2788  HG2 GLU   175      14.206 -20.944 -14.020  1.00124.74           H
ATOM   2789  N   VAL   176      17.171 -21.850 -17.478  1.00145.43           N
ATOM   2790  CA  VAL   176      17.931 -22.406 -18.560  1.00141.15           C
ATOM   2791  C   VAL   176      19.239 -21.682 -18.682  1.00139.63           C
ATOM   2792  O   VAL   176      20.264 -22.311 -18.913  1.00137.12           O
ATOM   2793  CB  VAL   176      17.221 -22.312 -19.877  1.00139.39           C
ATOM   2794  CG1 VAL   176      18.160 -22.834 -20.977  1.00 85.89           C
ATOM   2795  CG2 VAL   176      15.898 -23.093 -19.773  1.00 85.44           C
ATOM   2796  HN  VAL   176      16.240 -21.371 -17.698  1.00124.86           H
ATOM   2797  HA  VAL   176      18.131 -23.456 -18.344  1.00124.86           H
ATOM   2798  HB  VAL   176      16.994 -21.265 -20.079  1.00124.86           H
ATOM   2799 1HG1 VAL   176      17.659 -22.773 -21.943  1.00124.86           H
ATOM   2800 2HG1 VAL   176      18.423 -23.871 -20.770  1.00124.86           H
ATOM   2801 3HG1 VAL   176      19.066 -22.228 -20.999  1.00124.86           H
ATOM   2802 1HG2 VAL   176      15.366 -23.036 -20.723  1.00124.86           H
ATOM   2803 2HG2 VAL   176      15.281 -22.660 -18.985  1.00124.86           H
ATOM   2804 3HG2 VAL   176      16.109 -24.136 -19.536  1.00124.86           H
ATOM   2805  N   HIS   177      19.252 -20.343 -18.540  1.00140.32           N
ATOM   2806  CA  HIS   177      20.473 -19.586 -18.666  1.00141.76           C
ATOM   2807  C   HIS   177      21.424 -19.983 -17.588  1.00142.73           C
ATOM   2808  O   HIS   177      22.624 -20.100 -17.830  1.00135.93           O
ATOM   2809  CB  HIS   177      20.273 -18.063 -18.558  1.00145.54           C
ATOM   2810  CG  HIS   177      19.693 -17.457 -19.800  1.00106.13           C
ATOM   2811  CD2 HIS   177      18.403 -17.159 -20.114  1.00113.09           C
ATOM   2812  ND1 HIS   177      20.447 -17.081 -20.889  1.00100.24           N
ATOM   2813  CE1 HIS   177      19.580 -16.576 -21.803  1.00106.49           C
ATOM   2814  NE2 HIS   177      18.330 -16.601 -21.378  1.00116.69           N
ATOM   2815  HN  HIS   177      18.337 -19.830 -18.329  1.00124.89           H
ATOM   2816  HA  HIS   177      20.926 -19.812 -19.631  1.00124.89           H
ATOM   2817  HB1 HIS   177      19.600 -17.860 -17.725  1.00124.89           H
ATOM   2818  HB2 HIS   177      21.241 -17.600 -18.365  1.00124.89           H
ATOM   2819  HD1 HIS   177      21.508 -17.169 -20.994  1.00124.89           H
ATOM   2820  HD2 HIS   177      17.548 -17.336 -19.462  1.00124.89           H
ATOM   2821  HE1 HIS   177      19.882 -16.193 -22.778  1.00124.89           H
ATOM   2822  N   GLU   178      20.906 -20.220 -16.369  1.00141.10           N
ATOM   2823  CA  GLU   178      21.775 -20.526 -15.268  1.00139.22           C
ATOM   2824  C   GLU   178      22.533 -21.782 -15.580  1.00140.54           C
ATOM   2825  O   GLU   178      23.705 -21.889 -15.232  1.00143.12           O
ATOM   2826  CB  GLU   178      21.016 -20.772 -13.957  1.00144.13           C
ATOM   2827  CG  GLU   178      21.943 -21.095 -12.786  1.00149.93           C
ATOM   2828  CD  GLU   178      21.084 -21.213 -11.535  1.00106.16           C
ATOM   2829  OE1 GLU   178      19.837 -21.082 -11.662  1.00112.14           O
ATOM   2830  OE2 GLU   178      21.663 -21.436 -10.438  1.00  0.00           O
ATOM   2831  HN  GLU   178      19.847 -20.179 -16.220  1.00134.54           H
ATOM   2832  HA  GLU   178      22.480 -19.706 -15.128  1.00134.54           H
ATOM   2833  HB1 GLU   178      20.446 -19.876 -13.712  1.00134.54           H
ATOM   2834  HB2 GLU   178      20.334 -21.609 -14.102  1.00134.54           H
ATOM   2835  HG1 GLU   178      22.460 -22.036 -12.971  1.00134.54           H
ATOM   2836  HG2 GLU   178      22.674 -20.296 -12.660  1.00134.54           H
ATOM   2837  N   SER   179      21.910 -22.789 -16.222  1.00138.14           N
ATOM   2838  CA  SER   179      22.654 -23.990 -16.507  1.00137.51           C
ATOM   2839  C   SER   179      23.153 -23.891 -17.917  1.00132.48           C
ATOM   2840  O   SER   179      22.386 -23.639 -18.839  1.00131.27           O
ATOM   2841  CB  SER   179      21.798 -25.266 -16.417  1.00 95.75           C
ATOM   2842  OG  SER   179      20.751 -25.214 -17.374  1.00 90.16           O
ATOM   2843  HN  SER   179      20.884 -22.700 -16.513  1.00120.89           H
ATOM   2844  HA  SER   179      23.499 -24.067 -15.824  1.00120.89           H
ATOM   2845  HB1 SER   179      22.425 -26.136 -16.613  1.00120.89           H
ATOM   2846  HB2 SER   179      21.370 -25.344 -15.417  1.00120.88           H
ATOM   2847  HG  SER   179      20.145 -24.377 -17.186  1.00120.88           H
ATOM   2848  N   ASN   180      24.463 -24.097 -18.152  1.00127.39           N
ATOM   2849  CA  ASN   180      24.903 -23.939 -19.509  1.00123.75           C
ATOM   2850  C   ASN   180      24.850 -25.281 -20.167  1.00125.57           C
ATOM   2851  O   ASN   180      25.881 -25.899 -20.425  1.00124.43           O
ATOM   2852  CB  ASN   180      26.347 -23.421 -19.631  1.00123.07           C
ATOM   2853  CG  ASN   180      26.517 -22.835 -21.023  1.00 71.74           C
ATOM   2854  ND2 ASN   180      27.751 -22.360 -21.338  1.00 68.45           N
ATOM   2855  OD1 ASN   180      25.575 -22.787 -21.811  1.00 74.69           O
ATOM   2856  HN  ASN   180      25.140 -24.364 -17.368  1.00104.89           H
ATOM   2857  HA  ASN   180      24.231 -23.256 -20.029  1.00104.89           H
ATOM   2858  HB1 ASN   180      26.530 -22.652 -18.880  1.00104.89           H
ATOM   2859  HB2 ASN   180      27.049 -24.243 -19.487  1.00104.89           H
ATOM   2860 1HD2 ASN   180      28.543 -22.410 -20.620  1.00104.89           H
ATOM   2861 2HD2 ASN   180      27.931 -21.936 -22.304  1.00104.89           H
ATOM   2862  N   GLU   181      23.629 -25.739 -20.505  1.00122.93           N
ATOM   2863  CA  GLU   181      23.440 -27.035 -21.090  1.00119.18           C
ATOM   2864  C   GLU   181      23.888 -26.970 -22.511  1.00120.06           C
ATOM   2865  O   GLU   181      23.957 -25.902 -23.112  1.00119.99           O
ATOM   2866  CB  GLU   181      21.970 -27.488 -21.098  1.00123.56           C
ATOM   2867  CG  GLU   181      21.377 -27.714 -19.705  1.00  0.00           C
ATOM   2868  CD  GLU   181      21.836 -29.078 -19.209  1.00  0.00           C
ATOM   2869  OE1 GLU   181      21.523 -30.090 -19.891  1.00  0.00           O
ATOM   2870  OE2 GLU   181      22.502 -29.127 -18.141  1.00  0.00           O
ATOM   2871  HN  GLU   181      22.775 -25.117 -20.333  1.00121.14           H
ATOM   2872  HA  GLU   181      24.043 -27.767 -20.552  1.00121.14           H
ATOM   2873  HB1 GLU   181      21.379 -26.722 -21.600  1.00121.14           H
ATOM   2874  HB2 GLU   181      21.903 -28.423 -21.654  1.00121.14           H
ATOM   2875  HG1 GLU   181      21.726 -26.937 -19.025  1.00121.14           H
ATOM   2876  HG2 GLU   181      20.289 -27.688 -19.759  1.00121.14           H
ATOM   2877  N   VAL   182      24.220 -28.141 -23.078  1.00120.32           N
ATOM   2878  CA  VAL   182      24.708 -28.231 -24.421  1.00115.84           C
ATOM   2879  C   VAL   182      23.673 -27.779 -25.394  1.00114.07           C
ATOM   2880  O   VAL   182      24.018 -27.130 -26.374  1.00112.37           O
ATOM   2881  CB  VAL   182      25.096 -29.626 -24.803  1.00171.99           C
ATOM   2882  CG1 VAL   182      26.251 -30.085 -23.894  1.00  0.00           C
ATOM   2883  CG2 VAL   182      23.845 -30.520 -24.742  1.00  0.00           C
ATOM   2884  HN  VAL   182      24.118 -29.039 -22.505  1.00126.92           H
ATOM   2885  HA  VAL   182      25.582 -27.587 -24.518  1.00126.92           H
ATOM   2886  HB  VAL   182      25.457 -29.611 -25.831  1.00126.92           H
ATOM   2887 1HG1 VAL   182      26.544 -31.100 -24.161  1.00126.92           H
ATOM   2888 2HG1 VAL   182      25.926 -30.064 -22.854  1.00126.92           H
ATOM   2889 3HG1 VAL   182      27.102 -29.416 -24.021  1.00126.92           H
ATOM   2890 1HG2 VAL   182      24.113 -31.540 -25.018  1.00126.92           H
ATOM   2891 2HG2 VAL   182      23.094 -30.142 -25.436  1.00126.92           H
ATOM   2892 3HG2 VAL   182      23.441 -30.512 -23.730  1.00126.92           H
ATOM   2893  N   TRP   183      22.389 -28.127 -25.176  1.00111.87           N
ATOM   2894  CA  TRP   183      21.352 -27.785 -26.110  1.00113.11           C
ATOM   2895  C   TRP   183      21.177 -26.287 -26.184  1.00112.71           C
ATOM   2896  O   TRP   183      20.878 -25.736 -27.242  1.00111.38           O
ATOM   2897  CB  TRP   183      20.005 -28.488 -25.856  1.00 63.92           C
ATOM   2898  CG  TRP   183      19.344 -28.212 -24.532  1.00 71.10           C
ATOM   2899  CD1 TRP   183      19.529 -28.822 -23.328  1.00 75.81           C
ATOM   2900  CD2 TRP   183      18.307 -27.237 -24.344  1.00 75.68           C
ATOM   2901  CE2 TRP   183      17.911 -27.312 -23.009  1.00 73.97           C
ATOM   2902  CE3 TRP   183      17.725 -26.362 -25.213  1.00 70.18           C
ATOM   2903  NE1 TRP   183      18.672 -28.286 -22.396  1.00 75.10           N
ATOM   2904  CZ2 TRP   183      16.923 -26.506 -22.521  1.00 76.00           C
ATOM   2905  CZ3 TRP   183      16.734 -25.545 -24.716  1.00 70.90           C
ATOM   2906  CH2 TRP   183      16.340 -25.616 -23.395  1.00 83.18           C
ATOM   2907  HN  TRP   183      22.137 -28.669 -24.289  1.00 84.64           H
ATOM   2908  HA  TRP   183      21.695 -28.110 -27.093  1.00 84.64           H
ATOM   2909  HB1 TRP   183      19.316 -28.177 -26.641  1.00 84.64           H
ATOM   2910  HB2 TRP   183      20.174 -29.562 -25.924  1.00 84.64           H
ATOM   2911  HD1 TRP   183      20.250 -29.616 -23.132  1.00 84.64           H
ATOM   2912  HE1 TRP   183      18.606 -28.576 -21.369  1.00 84.64           H
ATOM   2913  HE3 TRP   183      18.032 -26.312 -26.258  1.00 84.64           H
ATOM   2914  HZ2 TRP   183      16.609 -26.565 -21.479  1.00 84.64           H
ATOM   2915  HZ3 TRP   183      16.251 -24.828 -25.379  1.00 84.64           H
ATOM   2916  HH2 TRP   183      15.552 -24.954 -23.037  1.00 84.64           H
ATOM   2917  N   CYS   184      21.305 -25.575 -25.052  1.00114.59           N
ATOM   2918  CA  CYS   184      21.142 -24.142 -25.027  1.00110.75           C
ATOM   2919  C   CYS   184      22.194 -23.480 -25.864  1.00110.65           C
ATOM   2920  O   CYS   184      21.926 -22.531 -26.609  1.00106.91           O
ATOM   2921  CB  CYS   184      21.271 -23.622 -23.586  1.00111.63           C
ATOM   2922  SG  CYS   184      20.624 -21.950 -23.322  1.00125.07           S
ATOM   2923  HN  CYS   184      21.536 -26.087 -24.141  1.00113.27           H
ATOM   2924  HA  CYS   184      20.157 -23.885 -25.416  1.00113.27           H
ATOM   2925  HB1 CYS   184      20.729 -24.303 -22.929  1.00113.27           H
ATOM   2926  HB2 CYS   184      22.328 -23.623 -23.318  1.00113.27           H
ATOM   2927  HG  CYS   184      19.502 -21.789 -24.029  1.00  0.00           H
ATOM   2928  N   ARG   185      23.438 -23.972 -25.736  1.00107.85           N
ATOM   2929  CA  ARG   185      24.532 -23.425 -26.474  1.00104.68           C
ATOM   2930  C   ARG   185      24.326 -23.657 -27.931  1.00104.84           C
ATOM   2931  O   ARG   185      24.640 -22.788 -28.739  1.00105.34           O
ATOM   2932  CB  ARG   185      25.908 -23.980 -26.069  1.00109.12           C
ATOM   2933  CG  ARG   185      26.443 -23.303 -24.806  1.00 62.49           C
ATOM   2934  CD  ARG   185      27.876 -23.684 -24.421  1.00 69.76           C
ATOM   2935  NE  ARG   185      27.829 -24.955 -23.646  1.00 70.96           N
ATOM   2936  CZ  ARG   185      27.911 -26.160 -24.278  1.00 74.41           C
ATOM   2937  NH1 ARG   185      28.063 -26.219 -25.633  1.00 78.87           N
ATOM   2938  NH2 ARG   185      27.848 -27.308 -23.544  1.00 75.56           N
ATOM   2939  HN  ARG   185      23.612 -24.790 -25.069  1.00 87.63           H
ATOM   2940  HA  ARG   185      24.543 -22.348 -26.306  1.00 87.63           H
ATOM   2941  HB1 ARG   185      25.816 -25.050 -25.883  1.00 87.63           H
ATOM   2942  HB2 ARG   185      26.611 -23.812 -26.885  1.00 87.63           H
ATOM   2943  HG1 ARG   185      26.412 -22.224 -24.963  1.00 87.63           H
ATOM   2944  HG2 ARG   185      25.788 -23.569 -23.977  1.00 87.63           H
ATOM   2945  HD1 ARG   185      28.475 -23.823 -25.322  1.00 87.63           H
ATOM   2946  HD2 ARG   185      28.315 -22.896 -23.810  1.00 87.63           H
ATOM   2947  HE  ARG   185      27.729 -24.921 -22.582  1.00 87.63           H
ATOM   2948 1HH1 ARG   185      28.119 -25.316 -26.204  1.00 87.63           H
ATOM   2949 2HH1 ARG   185      28.128 -27.168 -26.123  1.00 87.63           H
ATOM   2950 1HH2 ARG   185      27.735 -27.259 -22.481  1.00 87.63           H
ATOM   2951 2HH2 ARG   185      27.912 -28.259 -24.031  1.00 87.63           H
ATOM   2952  N   CYS   186      23.807 -24.843 -28.313  1.00103.71           N
ATOM   2953  CA  CYS   186      23.626 -25.114 -29.712  1.00100.44           C
ATOM   2954  C   CYS   186      22.613 -24.169 -30.268  1.00 98.60           C
ATOM   2955  O   CYS   186      22.797 -23.702 -31.384  1.00 96.96           O
ATOM   2956  CB  CYS   186      23.175 -26.556 -30.034  1.00101.21           C
ATOM   2957  SG  CYS   186      21.401 -26.875 -29.807  1.00  0.00           S
ATOM   2958  HN  CYS   186      23.534 -25.574 -27.581  1.00100.18           H
ATOM   2959  HA  CYS   186      24.574 -24.933 -30.219  1.00100.18           H
ATOM   2960  HB1 CYS   186      23.426 -26.764 -31.074  1.00100.18           H
ATOM   2961  HB2 CYS   186      23.727 -27.236 -29.384  1.00100.18           H
ATOM   2962  HG  CYS   186      21.065 -26.645 -28.530  1.00100.18           H
ATOM   2963  N   ILE   187      21.521 -23.854 -29.533  1.00 95.14           N
ATOM   2964  CA  ILE   187      20.512 -22.991 -30.082  1.00 89.28           C
ATOM   2965  C   ILE   187      21.088 -21.632 -30.320  1.00 90.73           C
ATOM   2966  O   ILE   187      20.776 -21.003 -31.331  1.00 90.93           O
ATOM   2967  CB  ILE   187      19.275 -22.850 -29.235  1.00 89.98           C
ATOM   2968  CG1 ILE   187      19.556 -22.121 -27.915  1.00 52.40           C
ATOM   2969  CG2 ILE   187      18.699 -24.262 -29.044  1.00 41.44           C
ATOM   2970  CD1 ILE   187      18.286 -21.669 -27.197  1.00  0.00           C
ATOM   2971  HN  ILE   187      21.410 -24.248 -28.545  1.00 78.56           H
ATOM   2972  HA  ILE   187      20.211 -23.400 -31.046  1.00 78.56           H
ATOM   2973  HB  ILE   187      18.547 -22.263 -29.796  1.00 78.56           H
ATOM   2974 1HG1 ILE   187      20.105 -22.795 -27.257  1.00 78.56           H
ATOM   2975 2HG1 ILE   187      20.165 -21.242 -28.126  1.00 78.56           H
ATOM   2976 1HG2 ILE   187      17.798 -24.209 -28.433  1.00 78.56           H
ATOM   2977 2HG2 ILE   187      19.438 -24.891 -28.546  1.00 78.56           H
ATOM   2978 3HG2 ILE   187      18.455 -24.691 -30.016  1.00 78.56           H
ATOM   2979 1HD1 ILE   187      18.553 -21.161 -26.270  1.00 78.56           H
ATOM   2980 2HD1 ILE   187      17.668 -22.538 -26.969  1.00 78.56           H
ATOM   2981 3HD1 ILE   187      17.729 -20.986 -27.838  1.00 78.56           H
ATOM   2982  N   THR   188      21.926 -21.124 -29.389  1.00 90.96           N
ATOM   2983  CA  THR   188      22.469 -19.797 -29.556  1.00 89.10           C
ATOM   2984  C   THR   188      23.352 -19.712 -30.767  1.00 91.56           C
ATOM   2985  O   THR   188      23.307 -18.728 -31.514  1.00 91.57           O
ATOM   2986  CB  THR   188      23.238 -19.302 -28.363  1.00 91.32           C
ATOM   2987  CG2 THR   188      24.612 -19.987 -28.302  1.00 53.80           C
ATOM   2988  OG1 THR   188      23.414 -17.897 -28.454  1.00 48.14           O
ATOM   2989  HN  THR   188      22.187 -21.705 -28.529  1.00 79.49           H
ATOM   2990  HA  THR   188      21.631 -19.117 -29.712  1.00 79.49           H
ATOM   2991  HB  THR   188      22.681 -19.536 -27.455  1.00 79.49           H
ATOM   2992  HG1 THR   188      23.945 -17.666 -29.329  1.00 79.49           H
ATOM   2993 1HG2 THR   188      25.162 -19.623 -27.435  1.00 79.49           H
ATOM   2994 2HG2 THR   188      25.172 -19.759 -29.209  1.00 79.49           H
ATOM   2995 3HG2 THR   188      24.477 -21.066 -28.220  1.00 79.49           H
ATOM   2996  N   THR   189      24.182 -20.752 -30.982  1.00 88.97           N
ATOM   2997  CA  THR   189      25.102 -20.759 -32.074  1.00 88.83           C
ATOM   2998  C   THR   189      24.350 -20.753 -33.357  1.00 90.28           C
ATOM   2999  O   THR   189      24.742 -20.025 -34.262  1.00 88.72           O
ATOM   3000  CB  THR   189      25.981 -21.971 -32.059  1.00 90.57           C
ATOM   3001  CG2 THR   189      26.640 -22.070 -30.673  1.00142.49           C
ATOM   3002  OG1 THR   189      25.208 -23.135 -32.295  1.00  0.00           O
ATOM   3003  HN  THR   189      24.151 -21.591 -30.320  1.00 98.31           H
ATOM   3004  HA  THR   189      25.725 -19.866 -32.021  1.00 98.31           H
ATOM   3005  HB  THR   189      26.750 -21.878 -32.827  1.00 98.31           H
ATOM   3006  HG1 THR   189      24.479 -23.229 -31.545  1.00 98.31           H
ATOM   3007 1HG2 THR   189      27.286 -22.947 -30.639  1.00 98.31           H
ATOM   3008 2HG2 THR   189      25.867 -22.158 -29.909  1.00 98.31           H
ATOM   3009 3HG2 THR   189      27.233 -21.175 -30.487  1.00 98.31           H
ATOM   3010  N   ILE   190      23.257 -21.548 -33.457  1.00 88.42           N
ATOM   3011  CA  ILE   190      22.459 -21.615 -34.657  1.00 81.81           C
ATOM   3012  C   ILE   190      21.829 -20.290 -34.957  1.00 85.44           C
ATOM   3013  O   ILE   190      21.750 -19.924 -36.124  1.00 84.92           O
ATOM   3014  CB  ILE   190      21.422 -22.698 -34.703  1.00 80.47           C
ATOM   3015  CG1 ILE   190      22.097 -24.052 -35.001  1.00  0.00           C
ATOM   3016  CG2 ILE   190      20.385 -22.295 -35.768  1.00  0.00           C
ATOM   3017  CD1 ILE   190      23.090 -24.542 -33.956  1.00139.56           C
ATOM   3018  HN  ILE   190      22.976 -22.147 -32.616  1.00 93.44           H
ATOM   3019  HA  ILE   190      23.150 -21.818 -35.475  1.00 93.44           H
ATOM   3020  HB  ILE   190      20.928 -22.756 -33.733  1.00 93.44           H
ATOM   3021 1HG1 ILE   190      21.312 -24.803 -35.095  1.00 93.44           H
ATOM   3022 2HG1 ILE   190      22.627 -23.960 -35.949  1.00 93.44           H
ATOM   3023 1HG2 ILE   190      19.612 -23.061 -35.831  1.00 93.44           H
ATOM   3024 2HG2 ILE   190      20.877 -22.196 -36.735  1.00 93.44           H
ATOM   3025 3HG2 ILE   190      19.932 -21.343 -35.492  1.00 93.44           H
ATOM   3026 1HD1 ILE   190      23.503 -25.502 -34.267  1.00 93.44           H
ATOM   3027 2HD1 ILE   190      22.583 -24.660 -32.998  1.00 93.44           H
ATOM   3028 3HD1 ILE   190      23.897 -23.817 -33.852  1.00 93.44           H
ATOM   3029  N   PHE   191      21.333 -19.546 -33.947  1.00 83.04           N
ATOM   3030  CA  PHE   191      20.692 -18.269 -34.194  1.00 83.39           C
ATOM   3031  C   PHE   191      21.672 -17.300 -34.783  1.00 82.67           C
ATOM   3032  O   PHE   191      21.376 -16.556 -35.723  1.00 81.93           O
ATOM   3033  CB  PHE   191      20.149 -17.685 -32.881  1.00 84.40           C
ATOM   3034  CG  PHE   191      19.335 -16.475 -33.167  1.00 85.71           C
ATOM   3035  CD1 PHE   191      18.046 -16.599 -33.619  1.00 49.34           C
ATOM   3036  CD2 PHE   191      19.857 -15.223 -32.963  1.00 47.88           C
ATOM   3037  CE1 PHE   191      17.284 -15.486 -33.875  1.00 52.45           C
ATOM   3038  CE2 PHE   191      19.105 -14.104 -33.216  1.00 46.38           C
ATOM   3039  CZ  PHE   191      17.817 -14.236 -33.672  1.00 49.56           C
ATOM   3040  HN  PHE   191      21.414 -19.905 -32.943  1.00 67.89           H
ATOM   3041  HA  PHE   191      19.866 -18.411 -34.891  1.00 67.89           H
ATOM   3042  HB1 PHE   191      19.527 -18.430 -32.383  1.00 67.89           H
ATOM   3043  HB2 PHE   191      20.982 -17.416 -32.232  1.00 67.89           H
ATOM   3044  HD1 PHE   191      17.622 -17.591 -33.776  1.00 67.89           H
ATOM   3045  HD2 PHE   191      20.878 -15.116 -32.597  1.00 67.89           H
ATOM   3046  HE1 PHE   191      16.261 -15.594 -34.237  1.00 67.89           H
ATOM   3047  HE2 PHE   191      19.529 -13.113 -33.056  1.00 67.89           H
ATOM   3048  HZ  PHE   191      17.216 -13.348 -33.873  1.00 67.89           H
ATOM   3049  N   ASN   192      22.883 -17.283 -34.212  1.00 78.81           N
ATOM   3050  CA  ASN   192      23.870 -16.357 -34.676  1.00 78.28           C
ATOM   3051  C   ASN   192      24.260 -16.666 -36.094  1.00 81.33           C
ATOM   3052  O   ASN   192      24.469 -15.754 -36.894  1.00 79.75           O
ATOM   3053  CB  ASN   192      25.135 -16.325 -33.794  1.00 81.60           C
ATOM   3054  CG  ASN   192      24.758 -15.654 -32.478  1.00 87.65           C
ATOM   3055  ND2 ASN   192      25.479 -16.007 -31.378  1.00 54.97           N
ATOM   3056  OD1 ASN   192      23.839 -14.838 -32.435  1.00 46.79           O
ATOM   3057  HN  ASN   192      23.111 -17.957 -33.414  1.00 73.65           H
ATOM   3058  HA  ASN   192      23.427 -15.361 -34.661  1.00 73.65           H
ATOM   3059  HB1 ASN   192      25.485 -17.340 -33.607  1.00 73.65           H
ATOM   3060  HB2 ASN   192      25.921 -15.755 -34.290  1.00 73.65           H
ATOM   3061 1HD2 ASN   192      26.268 -16.724 -31.463  1.00 73.65           H
ATOM   3062 2HD2 ASN   192      25.256 -15.567 -30.428  1.00 73.65           H
ATOM   3063  N   TYR   193      24.368 -17.964 -36.438  1.00 80.22           N
ATOM   3064  CA  TYR   193      24.737 -18.415 -37.758  1.00 80.32           C
ATOM   3065  C   TYR   193      23.684 -17.971 -38.719  1.00 81.18           C
ATOM   3066  O   TYR   193      24.036 -17.609 -39.833  1.00 80.25           O
ATOM   3067  CB  TYR   193      24.813 -19.947 -37.811  1.00 80.21           C
ATOM   3068  CG  TYR   193      24.909 -20.414 -39.219  1.00 83.32           C
ATOM   3069  CD1 TYR   193      26.110 -20.405 -39.883  1.00 81.22           C
ATOM   3070  CD2 TYR   193      23.781 -20.873 -39.855  1.00 87.01           C
ATOM   3071  CE1 TYR   193      26.185 -20.852 -41.174  1.00 81.92           C
ATOM   3072  CE2 TYR   193      23.838 -21.323 -41.140  1.00 85.40           C
ATOM   3073  CZ  TYR   193      25.044 -21.308 -41.789  1.00 86.93           C
ATOM   3074  OH  TYR   193      25.099 -21.774 -43.115  1.00 88.51           O
ATOM   3075  HN  TYR   193      24.169 -18.702 -35.690  1.00 83.04           H
ATOM   3076  HA  TYR   193      25.699 -17.987 -38.040  1.00 83.04           H
ATOM   3077  HB1 TYR   193      25.692 -20.282 -37.261  1.00 83.04           H
ATOM   3078  HB2 TYR   193      23.916 -20.366 -37.354  1.00 83.04           H
ATOM   3079  HD1 TYR   193      27.006 -20.040 -39.381  1.00 83.04           H
ATOM   3080  HD2 TYR   193      22.828 -20.877 -39.325  1.00 83.04           H
ATOM   3081  HE1 TYR   193      27.136 -20.847 -41.707  1.00 83.04           H
ATOM   3082  HE2 TYR   193      22.942 -21.687 -41.642  1.00 83.04           H
ATOM   3083  HH  TYR   193      25.435 -21.002 -43.743  1.00 83.04           H
ATOM   3084  N   PHE   194      22.380 -18.030 -38.359  1.00 78.06           N
ATOM   3085  CA  PHE   194      21.324 -17.586 -39.240  1.00 75.61           C
ATOM   3086  C   PHE   194      21.444 -16.125 -39.525  1.00 78.53           C
ATOM   3087  O   PHE   194      21.191 -15.705 -40.654  1.00 80.01           O
ATOM   3088  CB  PHE   194      19.900 -17.952 -38.826  1.00 39.70           C
ATOM   3089  CG  PHE   194      19.764 -19.245 -39.542  1.00 39.30           C
ATOM   3090  CD1 PHE   194      20.156 -20.440 -38.990  1.00 40.10           C
ATOM   3091  CD2 PHE   194      19.268 -19.237 -40.821  1.00 42.97           C
ATOM   3092  CE1 PHE   194      20.024 -21.608 -39.701  1.00 41.02           C
ATOM   3093  CE2 PHE   194      19.138 -20.400 -41.534  1.00 43.15           C
ATOM   3094  CZ  PHE   194      19.514 -21.592 -40.972  1.00 42.26           C
ATOM   3095  HN  PHE   194      22.124 -18.416 -37.394  1.00 54.61           H
ATOM   3096  HA  PHE   194      21.497 -18.090 -40.191  1.00 54.61           H
ATOM   3097  HB1 PHE   194      19.809 -18.073 -37.747  1.00 54.61           H
ATOM   3098  HB2 PHE   194      19.174 -17.216 -39.173  1.00 54.61           H
ATOM   3099  HD1 PHE   194      20.573 -20.461 -37.983  1.00 54.61           H
ATOM   3100  HD2 PHE   194      18.972 -18.292 -41.276  1.00 54.61           H
ATOM   3101  HE1 PHE   194      20.328 -22.553 -39.251  1.00 54.61           H
ATOM   3102  HE2 PHE   194      18.736 -20.376 -42.547  1.00 54.61           H
ATOM   3103  HZ  PHE   194      19.408 -22.520 -41.533  1.00 54.61           H
ATOM   3104  N   VAL   195      21.788 -15.299 -38.518  1.00 75.86           N
ATOM   3105  CA  VAL   195      21.900 -13.896 -38.818  1.00 76.05           C
ATOM   3106  C   VAL   195      23.024 -13.639 -39.797  1.00 78.82           C
ATOM   3107  O   VAL   195      22.955 -12.831 -40.734  1.00 79.01           O
ATOM   3108  CB  VAL   195      22.100 -13.003 -37.615  1.00 77.18           C
ATOM   3109  CG1 VAL   195      20.949 -13.232 -36.622  1.00  0.00           C
ATOM   3110  CG2 VAL   195      23.510 -13.199 -37.040  1.00  0.00           C
ATOM   3111  HN  VAL   195      21.972 -15.673 -37.532  1.00 77.38           H
ATOM   3112  HA  VAL   195      20.971 -13.590 -39.300  1.00 77.38           H
ATOM   3113  HB  VAL   195      22.030 -11.971 -37.960  1.00 77.38           H
ATOM   3114 1HG1 VAL   195      21.086 -12.590 -35.751  1.00 77.38           H
ATOM   3115 2HG1 VAL   195      20.942 -14.275 -36.307  1.00 77.38           H
ATOM   3116 3HG1 VAL   195      20.000 -12.992 -37.103  1.00 77.38           H
ATOM   3117 1HG2 VAL   195      23.643 -12.550 -36.174  1.00 77.38           H
ATOM   3118 2HG2 VAL   195      24.250 -12.947 -37.799  1.00 77.38           H
ATOM   3119 3HG2 VAL   195      23.638 -14.238 -36.738  1.00 77.38           H
ATOM   3120  N   VAL   196      24.143 -14.330 -39.584  1.00 76.85           N
ATOM   3121  CA  VAL   196      25.242 -14.076 -40.450  1.00 77.44           C
ATOM   3122  C   VAL   196      24.900 -14.526 -41.860  1.00 78.72           C
ATOM   3123  O   VAL   196      25.345 -13.897 -42.815  1.00 80.79           O
ATOM   3124  CB  VAL   196      26.519 -14.647 -39.892  1.00 80.98           C
ATOM   3125  CG1 VAL   196      26.743 -16.074 -40.373  1.00 79.22           C
ATOM   3126  CG2 VAL   196      27.677 -13.664 -40.133  1.00 79.60           C
ATOM   3127  HN  VAL   196      24.212 -15.047 -38.793  1.00 79.09           H
ATOM   3128  HA  VAL   196      25.371 -12.995 -40.488  1.00 79.09           H
ATOM   3129  HB  VAL   196      26.384 -14.704 -38.812  1.00 79.09           H
ATOM   3130 1HG1 VAL   196      27.672 -16.458 -39.953  1.00 79.09           H
ATOM   3131 2HG1 VAL   196      26.804 -16.086 -41.461  1.00 79.09           H
ATOM   3132 3HG1 VAL   196      25.912 -16.701 -40.049  1.00 79.09           H
ATOM   3133 1HG2 VAL   196      28.598 -14.081 -39.727  1.00 79.09           H
ATOM   3134 2HG2 VAL   196      27.459 -12.717 -39.639  1.00 79.09           H
ATOM   3135 3HG2 VAL   196      27.795 -13.496 -41.203  1.00 79.09           H
ATOM   3136  N   THR   197      24.113 -15.622 -42.030  1.00 76.93           N
ATOM   3137  CA  THR   197      23.734 -16.187 -43.316  1.00 77.72           C
ATOM   3138  C   THR   197      22.873 -15.183 -44.025  1.00 77.69           C
ATOM   3139  O   THR   197      22.968 -15.090 -45.235  1.00 76.29           O
ATOM   3140  CB  THR   197      23.003 -17.486 -43.155  1.00 76.12           C
ATOM   3141  CG2 THR   197      21.503 -17.207 -42.973  1.00 45.28           C
ATOM   3142  OG1 THR   197      23.196 -18.293 -44.302  1.00 49.96           O
ATOM   3143  HN  THR   197      23.743 -16.105 -41.150  1.00 68.57           H
ATOM   3144  HA  THR   197      24.635 -16.359 -43.905  1.00 68.57           H
ATOM   3145  HB  THR   197      23.383 -18.008 -42.277  1.00 68.57           H
ATOM   3146  HG1 THR   197      22.830 -17.793 -45.150  1.00 68.57           H
ATOM   3147 1HG2 THR   197      20.969 -18.150 -42.857  1.00 68.57           H
ATOM   3148 2HG2 THR   197      21.122 -16.680 -43.848  1.00 68.57           H
ATOM   3149 3HG2 THR   197      21.352 -16.593 -42.086  1.00 68.57           H
ATOM   3150  N   ASN   198      22.005 -14.423 -43.321  1.00 75.00           N
ATOM   3151  CA  ASN   198      21.138 -13.378 -43.839  1.00 73.47           C
ATOM   3152  C   ASN   198      22.005 -12.294 -44.438  1.00 77.10           C
ATOM   3153  O   ASN   198      21.779 -11.819 -45.554  1.00 79.83           O
ATOM   3154  CB  ASN   198      20.412 -12.859 -42.579  1.00 73.26           C
ATOM   3155  CG  ASN   198      19.202 -12.039 -42.911  1.00 90.33           C
ATOM   3156  ND2 ASN   198      17.993 -12.483 -42.473  1.00 85.88           N
ATOM   3157  OD1 ASN   198      19.351 -11.003 -43.544  1.00 89.38           O
ATOM   3158  HN  ASN   198      21.950 -14.611 -42.269  1.00 80.53           H
ATOM   3159  HA  ASN   198      20.433 -13.773 -44.571  1.00 80.53           H
ATOM   3160  HB1 ASN   198      20.102 -13.713 -41.977  1.00 80.53           H
ATOM   3161  HB2 ASN   198      21.105 -12.242 -42.006  1.00 80.53           H
ATOM   3162 1HD2 ASN   198      17.928 -13.390 -41.910  1.00 80.53           H
ATOM   3163 2HD2 ASN   198      17.107 -11.924 -42.692  1.00 80.53           H
ATOM   3164  N   PHE   199      23.060 -11.891 -43.712  1.00 76.24           N
ATOM   3165  CA  PHE   199      23.891 -10.875 -44.275  1.00 76.62           C
ATOM   3166  C   PHE   199      24.599 -11.332 -45.521  1.00 79.23           C
ATOM   3167  O   PHE   199      24.701 -10.586 -46.493  1.00 80.42           O
ATOM   3168  CB  PHE   199      24.918 -10.286 -43.303  1.00 79.20           C
ATOM   3169  CG  PHE   199      24.279  -9.065 -42.726  1.00 82.26           C
ATOM   3170  CD1 PHE   199      23.362  -9.118 -41.712  1.00 82.43           C
ATOM   3171  CD2 PHE   199      24.615  -7.837 -43.246  1.00 82.53           C
ATOM   3172  CE1 PHE   199      22.816  -7.949 -41.233  1.00 84.21           C
ATOM   3173  CE2 PHE   199      24.076  -6.668 -42.779  1.00 78.23           C
ATOM   3174  CZ  PHE   199      23.167  -6.722 -41.756  1.00 86.68           C
ATOM   3175  HN  PHE   199      23.270 -12.314 -42.752  1.00 80.73           H
ATOM   3176  HA  PHE   199      23.232 -10.058 -44.570  1.00 80.73           H
ATOM   3177  HB1 PHE   199      25.149 -11.002 -42.515  1.00 80.73           H
ATOM   3178  HB2 PHE   199      25.833 -10.020 -43.833  1.00 80.73           H
ATOM   3179  HD1 PHE   199      23.067 -10.077 -41.287  1.00 80.73           H
ATOM   3180  HD2 PHE   199      25.338  -7.792 -44.061  1.00 80.73           H
ATOM   3181  HE1 PHE   199      22.090  -7.994 -40.421  1.00 80.73           H
ATOM   3182  HE2 PHE   199      24.366  -5.711 -43.214  1.00 80.73           H
ATOM   3183  HZ  PHE   199      22.725  -5.807 -41.361  1.00 80.73           H
ATOM   3184  N   PHE   200      25.127 -12.569 -45.522  1.00 77.49           N
ATOM   3185  CA  PHE   200      25.838 -13.107 -46.655  1.00 80.26           C
ATOM   3186  C   PHE   200      24.920 -13.246 -47.861  1.00 82.27           C
ATOM   3187  O   PHE   200      25.358 -13.064 -48.991  1.00 82.68           O
ATOM   3188  CB  PHE   200      26.515 -14.458 -46.362  1.00 81.68           C
ATOM   3189  CG  PHE   200      27.740 -14.121 -45.579  1.00 38.32           C
ATOM   3190  CD1 PHE   200      27.639 -13.632 -44.295  1.00 38.49           C
ATOM   3191  CD2 PHE   200      28.990 -14.314 -46.117  1.00 38.75           C
ATOM   3192  CE1 PHE   200      28.753 -13.319 -43.552  1.00 40.11           C
ATOM   3193  CE2 PHE   200      30.110 -14.001 -45.381  1.00 33.68           C
ATOM   3194  CZ  PHE   200      29.995 -13.504 -44.104  1.00 33.05           C
ATOM   3195  HN  PHE   200      25.014 -13.178 -44.649  1.00 56.98           H
ATOM   3196  HA  PHE   200      26.622 -12.397 -46.918  1.00 56.98           H
ATOM   3197  HB1 PHE   200      25.854 -15.099 -45.780  1.00 56.98           H
ATOM   3198  HB2 PHE   200      26.783 -14.961 -47.292  1.00 56.98           H
ATOM   3199  HD1 PHE   200      26.651 -13.489 -43.857  1.00 56.98           H
ATOM   3200  HD2 PHE   200      29.095 -14.715 -47.126  1.00 56.98           H
ATOM   3201  HE1 PHE   200      28.651 -12.929 -42.539  1.00 56.98           H
ATOM   3202  HE2 PHE   200      31.098 -14.149 -45.816  1.00 56.98           H
ATOM   3203  HZ  PHE   200      30.890 -13.258 -43.532  1.00 56.98           H
ATOM   3204  N   TRP   201      23.643 -13.656 -47.685  1.00 75.38           N
ATOM   3205  CA  TRP   201      22.706 -13.778 -48.788  1.00 76.28           C
ATOM   3206  C   TRP   201      22.420 -12.422 -49.386  1.00 77.61           C
ATOM   3207  O   TRP   201      22.253 -12.277 -50.598  1.00 79.15           O
ATOM   3208  CB  TRP   201      21.448 -14.582 -48.425  1.00 73.03           C
ATOM   3209  CG  TRP   201      21.803 -16.047 -48.255  1.00 73.91           C
ATOM   3210  CD1 TRP   201      21.969 -16.787 -47.125  1.00 73.94           C
ATOM   3211  CD2 TRP   201      22.141 -16.911 -49.342  1.00 77.71           C
ATOM   3212  CE2 TRP   201      22.535 -18.131 -48.787  1.00 79.50           C
ATOM   3213  CE3 TRP   201      22.143 -16.705 -50.691  1.00 77.38           C
ATOM   3214  NE1 TRP   201      22.424 -18.033 -47.426  1.00 74.24           N
ATOM   3215  CZ2 TRP   201      22.926 -19.169 -49.582  1.00 78.61           C
ATOM   3216  CZ3 TRP   201      22.548 -17.762 -51.487  1.00 81.96           C
ATOM   3217  CH2 TRP   201      22.932 -18.960 -50.937  1.00 81.18           C
ATOM   3218  HN  TRP   201      23.311 -13.899 -46.698  1.00 77.13           H
ATOM   3219  HA  TRP   201      23.219 -14.349 -49.562  1.00 77.13           H
ATOM   3220  HB1 TRP   201      21.032 -14.200 -47.492  1.00 77.13           H
ATOM   3221  HB2 TRP   201      20.710 -14.479 -49.221  1.00 77.13           H
ATOM   3222  HD1 TRP   201      21.764 -16.430 -46.115  1.00 77.13           H
ATOM   3223  HE1 TRP   201      22.655 -18.804 -46.722  1.00 77.13           H
ATOM   3224  HE3 TRP   201      21.840 -15.751 -51.122  1.00 77.13           H
ATOM   3225  HZ2 TRP   201      23.223 -20.128 -49.156  1.00 77.13           H
ATOM   3226  HZ3 TRP   201      22.561 -17.642 -52.571  1.00 77.13           H
ATOM   3227  HH2 TRP   201      23.252 -19.767 -51.596  1.00 77.13           H
ATOM   3228  N   MET   202      22.339 -11.374 -48.545  1.00 73.20           N
ATOM   3229  CA  MET   202      22.119 -10.038 -49.061  1.00 73.93           C
ATOM   3230  C   MET   202      23.289  -9.663 -49.938  1.00 76.63           C
ATOM   3231  O   MET   202      23.109  -9.031 -50.978  1.00 77.78           O
ATOM   3232  CB  MET   202      22.098  -8.984 -47.943  1.00 76.85           C
ATOM   3233  CG  MET   202      20.853  -8.956 -47.058  1.00 78.93           C
ATOM   3234  SD  MET   202      19.441  -8.032 -47.744  1.00 57.10           S
ATOM   3235  CE  MET   202      18.684  -9.389 -48.686  1.00 50.57           C
ATOM   3236  HN  MET   202      22.438 -11.528 -47.490  1.00 70.62           H
ATOM   3237  HA  MET   202      21.191 -10.002 -49.632  1.00 70.62           H
ATOM   3238  HB1 MET   202      22.958  -9.167 -47.300  1.00 70.62           H
ATOM   3239  HB2 MET   202      22.195  -8.004 -48.410  1.00 70.62           H
ATOM   3240  HG1 MET   202      20.534  -9.984 -46.889  1.00 70.62           H
ATOM   3241  HG2 MET   202      21.125  -8.499 -46.106  1.00 70.62           H
ATOM   3242  HE1 MET   202      17.788  -9.025 -49.191  1.00 70.62           H
ATOM   3243  HE2 MET   202      18.415 -10.198 -48.007  1.00 70.62           H
ATOM   3244  HE3 MET   202      19.393  -9.757 -49.427  1.00 70.62           H
ATOM   3245  N   PHE   203      24.527 -10.027 -49.519  1.00 75.50           N
ATOM   3246  CA  PHE   203      25.748  -9.731 -50.256  1.00 78.49           C
ATOM   3247  C   PHE   203      25.699 -10.480 -51.581  1.00 82.81           C
ATOM   3248  O   PHE   203      26.193  -9.974 -52.593  1.00 85.79           O
ATOM   3249  CB  PHE   203      27.006 -10.170 -49.485  1.00 77.36           C
ATOM   3250  CG  PHE   203      28.199 -10.047 -50.374  1.00 83.35           C
ATOM   3251  CD1 PHE   203      28.677  -8.820 -50.782  1.00 89.98           C
ATOM   3252  CD2 PHE   203      28.841 -11.188 -50.806  1.00 87.24           C
ATOM   3253  CE1 PHE   203      29.794  -8.749 -51.585  1.00 62.11           C
ATOM   3254  CE2 PHE   203      29.956 -11.124 -51.607  1.00 44.71           C
ATOM   3255  CZ  PHE   203      30.439  -9.894 -51.986  1.00 54.57           C
ATOM   3256  HN  PHE   203      24.612 -10.562 -48.596  1.00 74.72           H
ATOM   3257  HA  PHE   203      25.800  -8.660 -50.450  1.00 74.72           H
ATOM   3258  HB1 PHE   203      27.137  -9.534 -48.610  1.00 74.72           H
ATOM   3259  HB2 PHE   203      26.895 -11.207 -49.167  1.00 74.72           H
ATOM   3260  HD1 PHE   203      28.172  -7.906 -50.470  1.00 74.72           H
ATOM   3261  HD2 PHE   203      28.456 -12.162 -50.506  1.00 74.72           H
ATOM   3262  HE1 PHE   203      30.170  -7.777 -51.905  1.00 74.72           H
ATOM   3263  HE2 PHE   203      30.451 -12.037 -51.937  1.00 74.72           H
ATOM   3264  HZ  PHE   203      31.334  -9.828 -52.605  1.00 74.72           H
ATOM   3265  N   VAL   204      25.172 -11.736 -51.620  1.00 78.47           N
ATOM   3266  CA  VAL   204      25.151 -12.439 -52.889  1.00 78.15           C
ATOM   3267  C   VAL   204      24.259 -11.709 -53.839  1.00 83.57           C
ATOM   3268  O   VAL   204      24.555 -11.647 -55.032  1.00 85.18           O
ATOM   3269  CB  VAL   204      24.633 -13.855 -52.915  1.00110.75           C
ATOM   3270  CG1 VAL   204      25.470 -14.722 -51.985  1.00109.59           C
ATOM   3271  CG2 VAL   204      23.137 -13.898 -52.610  1.00113.05           C
ATOM   3272  HN  VAL   204      24.783 -12.194 -50.734  1.00 94.11           H
ATOM   3273  HA  VAL   204      26.161 -12.437 -53.298  1.00 94.11           H
ATOM   3274  HB  VAL   204      24.771 -14.234 -53.927  1.00 94.11           H
ATOM   3275 1HG1 VAL   204      25.094 -15.745 -52.006  1.00 94.11           H
ATOM   3276 2HG1 VAL   204      25.406 -14.332 -50.969  1.00 94.11           H
ATOM   3277 3HG1 VAL   204      26.509 -14.711 -52.314  1.00 94.11           H
ATOM   3278 1HG2 VAL   204      22.790 -14.932 -52.636  1.00 94.11           H
ATOM   3279 2HG2 VAL   204      22.596 -13.316 -53.357  1.00 94.11           H
ATOM   3280 3HG2 VAL   204      22.954 -13.479 -51.621  1.00 94.11           H
ATOM   3281  N   GLU   205      23.121 -11.166 -53.337  1.00 81.57           N
ATOM   3282  CA  GLU   205      22.159 -10.463 -54.162  1.00 78.99           C
ATOM   3283  C   GLU   205      22.806  -9.261 -54.764  1.00 85.00           C
ATOM   3284  O   GLU   205      22.608  -8.969 -55.946  1.00 88.36           O
ATOM   3285  CB  GLU   205      20.965  -9.956 -53.332  1.00 76.86           C
ATOM   3286  CG  GLU   205      19.660 -10.663 -53.673  1.00 86.02           C
ATOM   3287  CD  GLU   205      18.997  -9.813 -54.748  1.00103.01           C
ATOM   3288  OE1 GLU   205      18.640  -8.647 -54.430  1.00107.47           O
ATOM   3289  OE2 GLU   205      18.847 -10.309 -55.896  1.00100.20           O
ATOM   3290  HN  GLU   205      22.926 -11.261 -52.289  1.00 89.72           H
ATOM   3291  HA  GLU   205      21.803 -11.123 -54.953  1.00 89.72           H
ATOM   3292  HB1 GLU   205      21.182 -10.119 -52.276  1.00 89.72           H
ATOM   3293  HB2 GLU   205      20.841  -8.889 -53.518  1.00 89.72           H
ATOM   3294  HG1 GLU   205      19.858 -11.666 -54.050  1.00 89.72           H
ATOM   3295  HG2 GLU   205      19.021 -10.726 -52.792  1.00 89.72           H
ATOM   3296  N   GLY   206      23.595  -8.536 -53.948  1.00 85.01           N
ATOM   3297  CA  GLY   206      24.222  -7.331 -54.404  1.00 87.51           C
ATOM   3298  C   GLY   206      25.181  -7.659 -55.494  1.00 93.74           C
ATOM   3299  O   GLY   206      25.281  -6.892 -56.448  1.00 96.56           O
ATOM   3300  HN  GLY   206      23.755  -8.864 -52.942  1.00 90.71           H
ATOM   3301  HA1 GLY   206      23.463  -6.646 -54.781  1.00 90.71           H
ATOM   3302  HA2 GLY   206      24.756  -6.863 -53.577  1.00 90.71           H
ATOM   3303  N   CYS   207      25.939  -8.773 -55.359  1.00 91.08           N
ATOM   3304  CA  CYS   207      26.942  -9.071 -56.340  1.00 94.68           C
ATOM   3305  C   CYS   207      26.292  -9.355 -57.638  1.00 97.26           C
ATOM   3306  O   CYS   207      26.797  -8.975 -58.692  1.00 97.84           O
ATOM   3307  CB  CYS   207      27.779 -10.298 -55.978  1.00 93.21           C
ATOM   3308  SG  CYS   207      28.770  -9.936 -54.522  1.00 57.52           S
ATOM   3309  HN  CYS   207      25.790  -9.428 -54.526  1.00 88.60           H
ATOM   3310  HA  CYS   207      27.601  -8.210 -56.451  1.00 88.60           H
ATOM   3311  HB1 CYS   207      27.119 -11.140 -55.768  1.00 88.60           H
ATOM   3312  HB2 CYS   207      28.436 -10.550 -56.811  1.00 88.60           H
ATOM   3313  HG  CYS   207      29.582  -8.901 -54.779  1.00 88.60           H
ATOM   3314  N   TYR   208      25.164 -10.078 -57.588  1.00 93.97           N
ATOM   3315  CA  TYR   208      24.554 -10.478 -58.815  1.00 95.14           C
ATOM   3316  C   TYR   208      24.077  -9.272 -59.555  1.00 97.58           C
ATOM   3317  O   TYR   208      24.272  -9.155 -60.763  1.00 98.69           O
ATOM   3318  CB  TYR   208      23.349 -11.385 -58.549  1.00 95.08           C
ATOM   3319  CG  TYR   208      23.211 -12.260 -59.728  1.00100.10           C
ATOM   3320  CD1 TYR   208      22.521 -11.864 -60.847  1.00101.71           C
ATOM   3321  CD2 TYR   208      23.822 -13.484 -59.707  1.00103.14           C
ATOM   3322  CE1 TYR   208      22.403 -12.704 -61.921  1.00106.60           C
ATOM   3323  CE2 TYR   208      23.709 -14.325 -60.772  1.00108.56           C
ATOM   3324  CZ  TYR   208      22.999 -13.933 -61.868  1.00114.71           C
ATOM   3325  OH  TYR   208      22.908 -14.829 -62.948  1.00119.28           O
ATOM   3326  HN  TYR   208      24.731 -10.349 -56.648  1.00102.88           H
ATOM   3327  HA  TYR   208      25.282 -11.012 -59.425  1.00102.88           H
ATOM   3328  HB1 TYR   208      23.520 -11.985 -57.655  1.00102.88           H
ATOM   3329  HB2 TYR   208      22.448 -10.786 -58.419  1.00102.88           H
ATOM   3330  HD1 TYR   208      22.065 -10.875 -60.881  1.00102.88           H
ATOM   3331  HD2 TYR   208      24.401 -13.786 -58.835  1.00102.88           H
ATOM   3332  HE1 TYR   208      21.842 -12.398 -62.804  1.00102.88           H
ATOM   3333  HE2 TYR   208      24.183 -15.307 -60.749  1.00102.88           H
ATOM   3334  HH  TYR   208      21.900 -15.055 -63.132  1.00102.88           H
ATOM   3335  N   LEU   209      23.446  -8.334 -58.828  1.00 97.48           N
ATOM   3336  CA  LEU   209      22.888  -7.170 -59.449  1.00 98.22           C
ATOM   3337  C   LEU   209      23.940  -6.355 -60.093  1.00106.75           C
ATOM   3338  O   LEU   209      23.772  -5.910 -61.228  1.00111.74           O
ATOM   3339  CB  LEU   209      22.197  -6.271 -58.417  1.00 96.46           C
ATOM   3340  CG  LEU   209      21.579  -4.995 -59.011  1.00 99.83           C
ATOM   3341  CD1 LEU   209      20.607  -5.351 -60.142  1.00105.14           C
ATOM   3342  CD2 LEU   209      20.893  -4.154 -57.923  1.00100.47           C
ATOM   3343  HN  LEU   209      23.360  -8.458 -57.769  1.00102.01           H
ATOM   3344  HA  LEU   209      22.161  -7.478 -60.201  1.00102.01           H
ATOM   3345  HB1 LEU   209      21.404  -6.845 -57.939  1.00102.01           H
ATOM   3346  HB2 LEU   209      22.935  -5.978 -57.670  1.00102.01           H
ATOM   3347  HG  LEU   209      22.386  -4.399 -59.437  1.00102.01           H
ATOM   3348 1HD1 LEU   209      20.177  -4.437 -60.553  1.00102.01           H
ATOM   3349 2HD1 LEU   209      19.809  -5.983 -59.751  1.00102.01           H
ATOM   3350 3HD1 LEU   209      21.142  -5.885 -60.927  1.00102.01           H
ATOM   3351 1HD2 LEU   209      20.465  -3.258 -58.372  1.00102.01           H
ATOM   3352 2HD2 LEU   209      21.625  -3.867 -57.168  1.00102.01           H
ATOM   3353 3HD2 LEU   209      20.101  -4.739 -57.456  1.00102.01           H
ATOM   3354  N   HIS   210      25.060  -6.164 -59.376  1.00105.12           N
ATOM   3355  CA  HIS   210      26.111  -5.320 -59.855  1.00108.29           C
ATOM   3356  C   HIS   210      26.673  -5.859 -61.116  1.00116.76           C
ATOM   3357  O   HIS   210      26.865  -5.098 -62.056  1.00120.65           O
ATOM   3358  CB  HIS   210      27.219  -5.216 -58.792  1.00109.19           C
ATOM   3359  CG  HIS   210      28.354  -4.326 -59.165  1.00115.34           C
ATOM   3360  CD2 HIS   210      29.687  -4.591 -59.226  1.00116.93           C
ATOM   3361  ND1 HIS   210      28.217  -3.001 -59.501  1.00117.77           N
ATOM   3362  CE1 HIS   210      29.466  -2.531 -59.749  1.00120.14           C
ATOM   3363  NE2 HIS   210      30.390  -3.460 -59.594  1.00119.54           N
ATOM   3364  HN  HIS   210      25.168  -6.652 -58.430  1.00114.97           H
ATOM   3365  HA  HIS   210      25.708  -4.325 -60.044  1.00114.97           H
ATOM   3366  HB1 HIS   210      26.775  -4.834 -57.874  1.00114.97           H
ATOM   3367  HB2 HIS   210      27.616  -6.216 -58.615  1.00114.97           H
ATOM   3368  HD1 HIS   210      27.303  -2.448 -59.556  1.00114.97           H
ATOM   3369  HD2 HIS   210      30.137  -5.561 -59.013  1.00114.97           H
ATOM   3370  HE1 HIS   210      29.681  -1.504 -60.042  1.00114.97           H
ATOM   3371  N   THR   211      26.943  -7.177 -61.177  1.00115.29           N
ATOM   3372  CA  THR   211      27.549  -7.760 -62.345  1.00117.91           C
ATOM   3373  C   THR   211      26.657  -7.666 -63.523  1.00121.61           C
ATOM   3374  O   THR   211      27.110  -7.404 -64.642  1.00127.08           O
ATOM   3375  CB  THR   211      27.870  -9.236 -62.187  1.00113.93           C
ATOM   3376  CG2 THR   211      28.667  -9.430 -60.887  1.00 68.83           C
ATOM   3377  OG1 THR   211      26.693 -10.033 -62.151  1.00 70.28           O
ATOM   3378  HN  THR   211      26.702  -7.802 -60.342  1.00104.99           H
ATOM   3379  HA  THR   211      28.473  -7.224 -62.564  1.00104.99           H
ATOM   3380  HB  THR   211      28.486  -9.555 -63.028  1.00104.99           H
ATOM   3381  HG1 THR   211      26.095  -9.738 -61.340  1.00104.99           H
ATOM   3382 1HG2 THR   211      28.904 -10.486 -60.760  1.00104.99           H
ATOM   3383 2HG2 THR   211      28.071  -9.088 -60.041  1.00104.99           H
ATOM   3384 3HG2 THR   211      29.590  -8.854 -60.936  1.00104.99           H
ATOM   3385  N   ALA   212      25.359  -7.928 -63.310  1.00116.02           N
ATOM   3386  CA  ALA   212      24.523  -7.910 -64.465  1.00119.83           C
ATOM   3387  C   ALA   212      24.493  -6.559 -65.072  1.00128.00           C
ATOM   3388  O   ALA   212      24.589  -6.404 -66.293  1.00138.01           O
ATOM   3389  CB  ALA   212      23.075  -8.332 -64.161  1.00116.16           C
ATOM   3390  HN  ALA   212      24.975  -8.138 -62.334  1.00123.60           H
ATOM   3391  HA  ALA   212      24.935  -8.605 -65.197  1.00123.60           H
ATOM   3392  HB1 ALA   212      22.486  -8.299 -65.077  1.00123.60           H
ATOM   3393  HB2 ALA   212      22.644  -7.651 -63.428  1.00123.60           H
ATOM   3394  HB3 ALA   212      23.069  -9.347 -63.761  1.00123.60           H
ATOM   3395  N   ILE   213      24.356  -5.541 -64.212  1.00119.69           N
ATOM   3396  CA  ILE   213      24.202  -4.231 -64.769  1.00119.83           C
ATOM   3397  C   ILE   213      25.443  -3.770 -65.466  1.00126.65           C
ATOM   3398  O   ILE   213      25.427  -3.266 -66.595  1.00129.98           O
ATOM   3399  CB  ILE   213      23.981  -3.197 -63.707  1.00118.32           C
ATOM   3400  CG1 ILE   213      22.931  -3.690 -62.705  1.00 88.87           C
ATOM   3401  CG2 ILE   213      23.605  -1.879 -64.403  1.00 86.61           C
ATOM   3402  CD1 ILE   213      21.671  -4.226 -63.366  1.00123.52           C
ATOM   3403  HN  ILE   213      24.361  -5.701 -63.154  1.00114.18           H
ATOM   3404  HA  ILE   213      23.364  -4.224 -65.466  1.00114.18           H
ATOM   3405  HB  ILE   213      24.920  -3.047 -63.173  1.00114.18           H
ATOM   3406 1HG1 ILE   213      23.372  -4.486 -62.106  1.00114.18           H
ATOM   3407 2HG1 ILE   213      22.654  -2.858 -62.057  1.00114.18           H
ATOM   3408 1HG2 ILE   213      23.438  -1.106 -63.654  1.00114.18           H
ATOM   3409 2HG2 ILE   213      22.695  -2.022 -64.986  1.00114.18           H
ATOM   3410 3HG2 ILE   213      24.416  -1.573 -65.066  1.00114.18           H
ATOM   3411 1HD1 ILE   213      20.970  -4.557 -62.600  1.00114.18           H
ATOM   3412 2HD1 ILE   213      21.928  -5.066 -64.011  1.00114.18           H
ATOM   3413 3HD1 ILE   213      21.210  -3.438 -63.963  1.00114.18           H
ATOM   3414  N   VAL   214      26.558  -3.866 -64.731  1.00127.11           N
ATOM   3415  CA  VAL   214      27.776  -3.344 -65.258  1.00129.11           C
ATOM   3416  C   VAL   214      28.408  -4.118 -66.369  1.00134.07           C
ATOM   3417  O   VAL   214      28.718  -3.594 -67.451  1.00137.07           O
ATOM   3418  CB  VAL   214      28.756  -3.097 -64.127  1.00 80.23           C
ATOM   3419  CG1 VAL   214      29.248  -4.431 -63.536  1.00 95.42           C
ATOM   3420  CG2 VAL   214      29.861  -2.147 -64.597  1.00 79.59           C
ATOM   3421  HN  VAL   214      26.536  -4.326 -63.765  1.00111.80           H
ATOM   3422  HA  VAL   214      27.534  -2.364 -65.670  1.00111.80           H
ATOM   3423  HB  VAL   214      28.208  -2.582 -63.338  1.00111.80           H
ATOM   3424 1HG1 VAL   214      29.950  -4.233 -62.726  1.00111.80           H
ATOM   3425 2HG1 VAL   214      29.745  -5.012 -64.313  1.00111.80           H
ATOM   3426 3HG1 VAL   214      28.398  -4.994 -63.149  1.00111.80           H
ATOM   3427 1HG2 VAL   214      30.562  -1.972 -63.782  1.00111.80           H
ATOM   3428 2HG2 VAL   214      29.419  -1.199 -64.905  1.00111.80           H
ATOM   3429 3HG2 VAL   214      30.388  -2.591 -65.441  1.00111.80           H
ATOM   3430  N   MET   215      28.562  -5.425 -66.084  1.00133.45           N
ATOM   3431  CA  MET   215      29.367  -6.257 -66.914  1.00134.99           C
ATOM   3432  C   MET   215      28.714  -6.335 -68.256  1.00141.96           C
ATOM   3433  O   MET   215      29.316  -5.920 -69.241  1.00150.90           O
ATOM   3434  CB  MET   215      29.450  -7.685 -66.327  1.00138.17           C
ATOM   3435  CG  MET   215      30.798  -8.401 -66.481  1.00138.88           C
ATOM   3436  SD  MET   215      31.415  -8.675 -68.166  1.00  0.00           S
ATOM   3437  CE  MET   215      32.624  -9.922 -67.612  1.00  0.00           C
ATOM   3438  HN  MET   215      28.075  -5.842 -65.228  1.00139.72           H
ATOM   3439  HA  MET   215      30.367  -5.834 -67.009  1.00139.72           H
ATOM   3440  HB1 MET   215      29.227  -7.621 -65.262  1.00139.72           H
ATOM   3441  HB2 MET   215      28.692  -8.293 -66.821  1.00139.72           H
ATOM   3442  HG1 MET   215      31.544  -7.808 -65.953  1.00139.72           H
ATOM   3443  HG2 MET   215      30.705  -9.377 -66.005  1.00139.72           H
ATOM   3444  HE1 MET   215      33.183 -10.293 -68.471  1.00139.72           H
ATOM   3445  HE2 MET   215      32.100 -10.750 -67.135  1.00139.72           H
ATOM   3446  HE3 MET   215      33.313  -9.470 -66.899  1.00139.72           H
ATOM   3447  N   THR   216      27.463  -6.845 -68.286  1.00137.12           N
ATOM   3448  CA  THR   216      26.546  -6.893 -69.418  1.00138.35           C
ATOM   3449  C   THR   216      26.285  -8.279 -69.914  1.00139.93           C
ATOM   3450  O   THR   216      25.435  -8.997 -69.391  1.00136.13           O
ATOM   3451  CB  THR   216      26.760  -5.942 -70.582  1.00137.61           C
ATOM   3452  CG2 THR   216      26.804  -4.510 -70.022  1.00 99.45           C
ATOM   3453  OG1 THR   216      27.920  -6.230 -71.351  1.00 95.28           O
ATOM   3454  HN  THR   216      27.102  -7.264 -67.370  1.00126.27           H
ATOM   3455  HA  THR   216      25.591  -6.580 -68.995  1.00126.27           H
ATOM   3456  HB  THR   216      25.894  -6.018 -71.240  1.00126.27           H
ATOM   3457  HG1 THR   216      28.771  -6.168 -70.739  1.00126.27           H
ATOM   3458 1HG2 THR   216      26.957  -3.804 -70.839  1.00126.27           H
ATOM   3459 2HG2 THR   216      27.624  -4.423 -69.309  1.00126.27           H
ATOM   3460 3HG2 THR   216      25.862  -4.286 -69.521  1.00126.27           H
ATOM   3461  N   TYR   217      26.914  -8.650 -71.043  1.00144.23           N
ATOM   3462  CA  TYR   217      26.735  -9.934 -71.645  1.00146.84           C
ATOM   3463  C   TYR   217      27.978 -10.680 -71.249  1.00148.43           C
ATOM   3464  O   TYR   217      28.896 -10.893 -72.040  1.00147.45           O
ATOM   3465  CB  TYR   217      26.621  -9.786 -73.179  1.00148.77           C
ATOM   3466  CG  TYR   217      26.817 -11.020 -73.996  1.00117.00           C
ATOM   3467  CD1 TYR   217      25.826 -11.963 -74.143  1.00  0.00           C
ATOM   3468  CD2 TYR   217      28.022 -11.204 -74.640  1.00  0.00           C
ATOM   3469  CE1 TYR   217      26.050 -13.077 -74.916  1.00  0.00           C
ATOM   3470  CE2 TYR   217      28.250 -12.317 -75.417  1.00  0.00           C
ATOM   3471  CZ  TYR   217      27.257 -13.258 -75.553  1.00  0.00           C
ATOM   3472  OH  TYR   217      27.481 -14.404 -76.350  1.00  0.00           O
ATOM   3473  HN  TYR   217      27.577  -7.953 -71.511  1.00142.12           H
ATOM   3474  HA  TYR   217      25.850 -10.425 -71.241  1.00142.12           H
ATOM   3475  HB1 TYR   217      25.625  -9.402 -73.399  1.00142.12           H
ATOM   3476  HB2 TYR   217      27.369  -9.060 -73.496  1.00142.12           H
ATOM   3477  HD1 TYR   217      24.865 -11.826 -73.647  1.00142.12           H
ATOM   3478  HD2 TYR   217      28.807 -10.455 -74.533  1.00142.12           H
ATOM   3479  HE1 TYR   217      25.264 -13.824 -75.026  1.00142.12           H
ATOM   3480  HE2 TYR   217      29.208 -12.452 -75.919  1.00142.12           H
ATOM   3481  HH  TYR   217      27.378 -15.267 -75.760  1.00142.12           H
ATOM   3482  N   SER   218      28.012 -11.108 -69.970  1.00145.44           N
ATOM   3483  CA  SER   218      29.158 -11.805 -69.450  1.00144.49           C
ATOM   3484  C   SER   218      28.759 -13.199 -69.129  1.00145.46           C
ATOM   3485  O   SER   218      27.654 -13.447 -68.648  1.00143.45           O
ATOM   3486  CB  SER   218      29.697 -11.227 -68.145  1.00147.65           C
ATOM   3487  OG  SER   218      30.761 -12.059 -67.702  1.00  0.00           O
ATOM   3488  HN  SER   218      27.173 -10.926 -69.332  1.00145.30           H
ATOM   3489  HA  SER   218      29.950 -11.816 -70.199  1.00145.30           H
ATOM   3490  HB1 SER   218      30.064 -10.215 -68.313  1.00145.30           H
ATOM   3491  HB2 SER   218      28.906 -11.208 -67.395  1.00145.30           H
ATOM   3492  HG  SER   218      30.402 -13.033 -67.546  1.00145.30           H
ATOM   3493  N   THR   219      29.707 -14.122 -69.364  1.00182.21           N
ATOM   3494  CA  THR   219      29.508 -15.531 -69.224  1.00181.84           C
ATOM   3495  C   THR   219      29.207 -15.939 -67.820  1.00183.96           C
ATOM   3496  O   THR   219      28.164 -16.544 -67.586  1.00183.23           O
ATOM   3497  CB  THR   219      30.714 -16.325 -69.643  1.00183.13           C
ATOM   3498  CG2 THR   219      31.012 -16.036 -71.124  1.00  0.00           C
ATOM   3499  OG1 THR   219      31.831 -15.981 -68.832  1.00  0.00           O
ATOM   3500  HN  THR   219      30.672 -13.781 -69.676  1.00182.87           H
ATOM   3501  HA  THR   219      28.668 -15.824 -69.855  1.00182.87           H
ATOM   3502  HB  THR   219      30.501 -17.387 -69.523  1.00182.87           H
ATOM   3503  HG1 THR   219      32.039 -14.958 -68.938  1.00182.87           H
ATOM   3504 1HG2 THR   219      31.886 -16.607 -71.437  1.00182.87           H
ATOM   3505 2HG2 THR   219      31.208 -14.972 -71.255  1.00182.87           H
ATOM   3506 3HG2 THR   219      30.154 -16.325 -71.731  1.00182.87           H
ATOM   3507  N   GLU   220      30.068 -15.596 -66.839  1.00181.63           N
ATOM   3508  CA  GLU   220      29.789 -16.142 -65.546  1.00181.18           C
ATOM   3509  C   GLU   220      28.530 -15.522 -65.070  1.00182.68           C
ATOM   3510  O   GLU   220      28.382 -14.302 -65.017  1.00182.40           O
ATOM   3511  CB  GLU   220      30.917 -15.949 -64.516  1.00182.33           C
ATOM   3512  CG  GLU   220      32.146 -16.808 -64.838  1.00  0.00           C
ATOM   3513  CD  GLU   220      33.111 -16.776 -63.657  1.00  0.00           C
ATOM   3514  OE1 GLU   220      32.733 -16.205 -62.600  1.00  0.00           O
ATOM   3515  OE2 GLU   220      34.236 -17.329 -63.792  1.00  0.00           O
ATOM   3516  HN  GLU   220      30.907 -14.956 -67.017  1.00182.04           H
ATOM   3517  HA  GLU   220      29.615 -17.212 -65.661  1.00182.04           H
ATOM   3518  HB1 GLU   220      31.212 -14.900 -64.511  1.00182.04           H
ATOM   3519  HB2 GLU   220      30.543 -16.226 -63.530  1.00182.04           H
ATOM   3520  HG1 GLU   220      31.833 -17.835 -65.024  1.00182.04           H
ATOM   3521  HG2 GLU   220      32.643 -16.413 -65.724  1.00182.04           H
ATOM   3522  N   ARG   221      27.563 -16.383 -64.732  1.00179.34           N
ATOM   3523  CA  ARG   221      26.293 -15.884 -64.347  1.00178.53           C
ATOM   3524  C   ARG   221      25.632 -17.036 -63.691  1.00179.39           C
ATOM   3525  O   ARG   221      25.107 -16.912 -62.585  1.00178.39           O
ATOM   3526  CB  ARG   221      25.423 -15.494 -65.554  1.00178.59           C
ATOM   3527  CG  ARG   221      24.387 -14.386 -65.280  1.00  0.00           C
ATOM   3528  CD  ARG   221      23.163 -14.441 -66.198  1.00  0.00           C
ATOM   3529  NE  ARG   221      22.468 -13.124 -66.130  1.00  0.00           N
ATOM   3530  CZ  ARG   221      21.236 -12.979 -65.551  1.00  0.00           C
ATOM   3531  NH1 ARG   221      20.642 -14.015 -64.894  1.00  0.00           N
ATOM   3532  NH2 ARG   221      20.582 -11.786 -65.659  1.00  0.00           N
ATOM   3533  HN  ARG   221      27.747 -17.437 -64.753  1.00178.85           H
ATOM   3534  HA  ARG   221      26.397 -15.048 -63.655  1.00178.85           H
ATOM   3535  HB1 ARG   221      26.084 -15.149 -66.349  1.00178.85           H
ATOM   3536  HB2 ARG   221      24.887 -16.383 -65.885  1.00178.85           H
ATOM   3537  HG1 ARG   221      24.048 -14.482 -64.248  1.00178.85           H
ATOM   3538  HG2 ARG   221      24.874 -13.420 -65.414  1.00178.85           H
ATOM   3539  HD1 ARG   221      23.479 -14.639 -67.223  1.00178.85           H
ATOM   3540  HD2 ARG   221      22.488 -15.231 -65.867  1.00178.85           H
ATOM   3541  HE  ARG   221      22.949 -12.263 -66.546  1.00178.85           H
ATOM   3542 1HH1 ARG   221      21.140 -14.960 -64.824  1.00178.85           H
ATOM   3543 2HH1 ARG   221      19.678 -13.884 -64.448  1.00178.85           H
ATOM   3544 1HH2 ARG   221      21.032 -10.975 -66.192  1.00178.85           H
ATOM   3545 2HH2 ARG   221      19.618 -11.662 -65.211  1.00178.85           H
ATOM   3546  N   LEU   222      25.670 -18.215 -64.360  1.00142.10           N
ATOM   3547  CA  LEU   222      25.019 -19.357 -63.795  1.00136.01           C
ATOM   3548  C   LEU   222      25.951 -19.968 -62.805  1.00135.65           C
ATOM   3549  O   LEU   222      26.274 -21.156 -62.824  1.00136.07           O
ATOM   3550  CB  LEU   222      24.599 -20.415 -64.807  1.00127.95           C
ATOM   3551  CG  LEU   222      23.640 -21.365 -64.099  1.00 75.73           C
ATOM   3552  CD1 LEU   222      22.519 -20.521 -63.469  1.00 64.96           C
ATOM   3553  CD2 LEU   222      23.119 -22.471 -65.035  1.00 90.18           C
ATOM   3554  HN  LEU   222      26.179 -18.290 -65.298  1.00113.58           H
ATOM   3555  HA  LEU   222      24.129 -19.018 -63.264  1.00113.58           H
ATOM   3556  HB1 LEU   222      24.100 -19.944 -65.654  1.00113.58           H
ATOM   3557  HB2 LEU   222      25.474 -20.962 -65.159  1.00113.58           H
ATOM   3558  HG  LEU   222      24.187 -21.847 -63.289  1.00113.58           H
ATOM   3559 1HD1 LEU   222      21.815 -21.175 -62.954  1.00113.58           H
ATOM   3560 2HD1 LEU   222      21.996 -19.969 -64.250  1.00113.58           H
ATOM   3561 3HD1 LEU   222      22.950 -19.819 -62.755  1.00113.58           H
ATOM   3562 1HD2 LEU   222      22.440 -23.123 -64.486  1.00113.58           H
ATOM   3563 2HD2 LEU   222      23.960 -23.056 -65.409  1.00113.58           H
ATOM   3564 3HD2 LEU   222      22.590 -22.019 -65.874  1.00113.58           H
ATOM   3565  N   ARG   223      26.382 -19.075 -61.918  1.00128.15           N
ATOM   3566  CA  ARG   223      27.190 -19.112 -60.775  1.00125.09           C
ATOM   3567  C   ARG   223      26.349 -19.519 -59.653  1.00125.51           C
ATOM   3568  O   ARG   223      26.717 -19.180 -58.538  1.00123.07           O
ATOM   3569  CB  ARG   223      27.725 -17.739 -60.332  1.00125.42           C
ATOM   3570  CG  ARG   223      28.818 -17.105 -61.186  1.00 84.06           C
ATOM   3571  CD  ARG   223      29.394 -15.866 -60.496  1.00 86.19           C
ATOM   3572  NE  ARG   223      30.582 -15.394 -61.254  1.00 84.05           N
ATOM   3573  CZ  ARG   223      31.193 -14.229 -60.889  1.00 91.50           C
ATOM   3574  NH1 ARG   223      30.703 -13.494 -59.846  1.00 90.89           N
ATOM   3575  NH2 ARG   223      32.295 -13.792 -61.565  1.00 98.35           N
ATOM   3576  HN  ARG   223      26.025 -18.089 -62.130  1.00105.66           H
ATOM   3577  HA  ARG   223      28.011 -19.816 -60.910  1.00105.66           H
ATOM   3578  HB1 ARG   223      26.881 -17.049 -60.315  1.00105.66           H
ATOM   3579  HB2 ARG   223      28.122 -17.853 -59.323  1.00105.66           H
ATOM   3580  HG1 ARG   223      29.616 -17.831 -61.342  1.00105.66           H
ATOM   3581  HG2 ARG   223      28.397 -16.815 -62.149  1.00105.66           H
ATOM   3582  HD1 ARG   223      28.640 -15.079 -60.471  1.00105.66           H
ATOM   3583  HD2 ARG   223      29.688 -16.120 -59.477  1.00105.66           H
ATOM   3584  HE  ARG   223      30.955 -15.963 -62.080  1.00105.66           H
ATOM   3585 1HH1 ARG   223      29.838 -13.831 -59.314  1.00105.66           H
ATOM   3586 2HH1 ARG   223      31.184 -12.581 -59.563  1.00105.66           H
ATOM   3587 1HH2 ARG   223      32.682 -14.363 -62.383  1.00105.66           H
ATOM   3588 2HH2 ARG   223      32.772 -12.879 -61.277  1.00105.66           H
ATOM   3589  N   LYS   224      25.153 -20.091 -59.897  1.00121.27           N
ATOM   3590  CA  LYS   224      24.279 -20.325 -58.770  1.00117.36           C
ATOM   3591  C   LYS   224      24.893 -21.179 -57.745  1.00119.21           C
ATOM   3592  O   LYS   224      24.777 -20.898 -56.548  1.00116.92           O
ATOM   3593  CB  LYS   224      22.964 -21.080 -59.057  1.00118.81           C
ATOM   3594  CG  LYS   224      23.103 -22.524 -59.554  1.00175.44           C
ATOM   3595  CD  LYS   224      21.763 -23.255 -59.497  1.00  0.00           C
ATOM   3596  CE  LYS   224      21.848 -24.712 -59.939  1.00  0.00           C
ATOM   3597  NZ  LYS   224      22.686 -25.482 -58.992  1.00  0.00           N
ATOM   3598  HN  LYS   224      24.861 -20.363 -60.890  1.00128.17           H
ATOM   3599  HA  LYS   224      24.035 -19.364 -58.317  1.00128.17           H
ATOM   3600  HB1 LYS   224      22.385 -21.101 -58.133  1.00128.17           H
ATOM   3601  HB2 LYS   224      22.418 -20.519 -59.815  1.00128.17           H
ATOM   3602  HG1 LYS   224      23.460 -22.514 -60.584  1.00128.17           H
ATOM   3603  HG2 LYS   224      23.822 -23.050 -58.925  1.00128.17           H
ATOM   3604  HD1 LYS   224      21.397 -23.227 -58.470  1.00128.17           H
ATOM   3605  HD2 LYS   224      21.059 -22.737 -60.148  1.00128.17           H
ATOM   3606  HE1 LYS   224      20.846 -25.140 -59.965  1.00128.17           H
ATOM   3607  HE2 LYS   224      22.291 -24.760 -60.934  1.00128.17           H
ATOM   3608  HZ1 LYS   224      22.739 -26.502 -59.312  1.00128.17           H
ATOM   3609  HZ2 LYS   224      22.253 -25.438 -58.015  1.00128.17           H
ATOM   3610  HZ3 LYS   224      23.671 -25.065 -58.965  1.00128.17           H
ATOM   3611  N   CYS   225      25.560 -22.242 -58.193  1.00117.18           N
ATOM   3612  CA  CYS   225      26.006 -23.180 -57.231  1.00113.78           C
ATOM   3613  C   CYS   225      26.972 -22.519 -56.347  1.00112.64           C
ATOM   3614  O   CYS   225      26.941 -22.755 -55.143  1.00112.11           O
ATOM   3615  CB  CYS   225      26.693 -24.405 -57.852  1.00113.89           C
ATOM   3616  SG  CYS   225      27.228 -25.594 -56.588  1.00  0.00           S
ATOM   3617  HN  CYS   225      25.751 -22.380 -59.237  1.00113.92           H
ATOM   3618  HA  CYS   225      25.154 -23.514 -56.639  1.00113.92           H
ATOM   3619  HB1 CYS   225      25.992 -24.898 -58.526  1.00113.92           H
ATOM   3620  HB2 CYS   225      27.565 -24.072 -58.415  1.00113.92           H
ATOM   3621  HG  CYS   225      28.096 -25.003 -55.756  1.00113.92           H
ATOM   3622  N   LEU   226      27.820 -21.667 -56.948  1.00112.94           N
ATOM   3623  CA  LEU   226      28.899 -20.976 -56.317  1.00110.87           C
ATOM   3624  C   LEU   226      28.347 -20.047 -55.276  1.00110.82           C
ATOM   3625  O   LEU   226      28.940 -19.966 -54.208  1.00110.48           O
ATOM   3626  CB  LEU   226      29.720 -20.165 -57.344  1.00112.32           C
ATOM   3627  CG  LEU   226      31.050 -19.546 -56.852  1.00118.47           C
ATOM   3628  CD1 LEU   226      31.763 -18.837 -58.017  1.00172.43           C
ATOM   3629  CD2 LEU   226      30.885 -18.618 -55.640  1.00173.30           C
ATOM   3630  HN  LEU   226      27.673 -21.490 -57.993  1.00127.70           H
ATOM   3631  HA  LEU   226      29.552 -21.703 -55.834  1.00127.70           H
ATOM   3632  HB1 LEU   226      29.955 -20.830 -58.175  1.00127.70           H
ATOM   3633  HB2 LEU   226      29.090 -19.350 -57.699  1.00127.70           H
ATOM   3634  HG  LEU   226      31.690 -20.371 -56.539  1.00127.70           H
ATOM   3635 1HD1 LEU   226      32.698 -18.404 -57.662  1.00127.70           H
ATOM   3636 2HD1 LEU   226      31.122 -18.046 -58.408  1.00127.70           H
ATOM   3637 3HD1 LEU   226      31.973 -19.557 -58.807  1.00127.70           H
ATOM   3638 1HD2 LEU   226      31.858 -18.221 -55.350  1.00127.70           H
ATOM   3639 2HD2 LEU   226      30.459 -19.179 -54.807  1.00127.70           H
ATOM   3640 3HD2 LEU   226      30.220 -17.795 -55.900  1.00127.70           H
ATOM   3641  N   PHE   227      27.226 -19.326 -55.528  1.00111.18           N
ATOM   3642  CA  PHE   227      26.739 -18.376 -54.561  1.00109.15           C
ATOM   3643  C   PHE   227      26.394 -19.077 -53.347  1.00106.91           C
ATOM   3644  O   PHE   227      26.723 -18.647 -52.244  1.00104.53           O
ATOM   3645  CB  PHE   227      25.377 -17.753 -54.901  1.00110.04           C
ATOM   3646  CG  PHE   227      25.373 -17.152 -56.246  1.00114.40           C
ATOM   3647  CD1 PHE   227      25.961 -15.934 -56.515  1.00115.17           C
ATOM   3648  CD2 PHE   227      24.713 -17.838 -57.237  1.00114.99           C
ATOM   3649  CE1 PHE   227      25.902 -15.438 -57.802  1.00117.88           C
ATOM   3650  CE2 PHE   227      24.652 -17.345 -58.519  1.00116.70           C
ATOM   3651  CZ  PHE   227      25.254 -16.145 -58.794  1.00122.52           C
ATOM   3652  HN  PHE   227      26.700 -19.463 -56.450  1.00113.04           H
ATOM   3653  HA  PHE   227      27.482 -17.603 -54.367  1.00113.04           H
ATOM   3654  HB1 PHE   227      24.613 -18.529 -54.859  1.00113.04           H
ATOM   3655  HB2 PHE   227      25.150 -16.979 -54.168  1.00113.04           H
ATOM   3656  HD1 PHE   227      26.463 -15.373 -55.726  1.00113.04           H
ATOM   3657  HD2 PHE   227      24.231 -18.787 -57.003  1.00113.04           H
ATOM   3658  HE1 PHE   227      26.370 -14.481 -58.036  1.00113.04           H
ATOM   3659  HE2 PHE   227      24.134 -17.899 -59.303  1.00113.04           H
ATOM   3660  HZ  PHE   227      25.220 -15.745 -59.807  1.00113.04           H
ATOM   3661  N   LEU   228      25.664 -20.160 -53.562  1.00102.90           N
ATOM   3662  CA  LEU   228      25.071 -20.806 -52.461  1.00 98.43           C
ATOM   3663  C   LEU   228      26.088 -21.391 -51.560  1.00 97.29           C
ATOM   3664  O   LEU   228      26.055 -21.240 -50.329  1.00 96.68           O
ATOM   3665  CB  LEU   228      24.086 -21.802 -53.088  1.00 98.17           C
ATOM   3666  CG  LEU   228      23.357 -21.025 -54.230  1.00147.90           C
ATOM   3667  CD1 LEU   228      22.385 -21.844 -55.083  1.00104.67           C
ATOM   3668  CD2 LEU   228      22.722 -19.719 -53.751  1.00147.09           C
ATOM   3669  HN  LEU   228      25.526 -20.536 -54.554  1.00111.64           H
ATOM   3670  HA  LEU   228      24.499 -20.068 -51.899  1.00111.64           H
ATOM   3671  HB1 LEU   228      24.622 -22.659 -53.496  1.00111.64           H
ATOM   3672  HB2 LEU   228      23.367 -22.144 -52.343  1.00111.64           H
ATOM   3673  HG  LEU   228      24.148 -20.721 -54.915  1.00111.64           H
ATOM   3674 1HD1 LEU   228      21.938 -21.202 -55.842  1.00111.64           H
ATOM   3675 2HD1 LEU   228      21.600 -22.254 -54.447  1.00111.64           H
ATOM   3676 3HD1 LEU   228      22.923 -22.659 -55.567  1.00111.64           H
ATOM   3677 1HD2 LEU   228      22.231 -19.225 -54.589  1.00111.64           H
ATOM   3678 2HD2 LEU   228      23.496 -19.065 -53.347  1.00111.64           H
ATOM   3679 3HD2 LEU   228      21.988 -19.934 -52.975  1.00111.64           H
ATOM   3680  N   PHE   229      27.067 -22.032 -52.193  1.00 94.30           N
ATOM   3681  CA  PHE   229      27.989 -22.735 -51.393  1.00 91.79           C
ATOM   3682  C   PHE   229      28.773 -21.819 -50.592  1.00 98.22           C
ATOM   3683  O   PHE   229      28.982 -22.071 -49.410  1.00 97.21           O
ATOM   3684  CB  PHE   229      28.973 -23.559 -52.245  1.00 33.83           C
ATOM   3685  CG  PHE   229      29.511 -24.664 -51.403  1.00  0.00           C
ATOM   3686  CD1 PHE   229      30.484 -24.448 -50.454  1.00  0.00           C
ATOM   3687  CD2 PHE   229      29.024 -25.938 -51.592  1.00  0.00           C
ATOM   3688  CE1 PHE   229      30.956 -25.495 -49.698  1.00  0.00           C
ATOM   3689  CE2 PHE   229      29.493 -26.987 -50.839  1.00  0.00           C
ATOM   3690  CZ  PHE   229      30.460 -26.765 -49.891  1.00  0.00           C
ATOM   3691  HN  PHE   229      27.149 -22.015 -53.259  1.00 83.07           H
ATOM   3692  HA  PHE   229      27.444 -23.408 -50.731  1.00 83.07           H
ATOM   3693  HB1 PHE   229      28.454 -23.973 -53.109  1.00 83.07           H
ATOM   3694  HB2 PHE   229      29.791 -22.922 -52.582  1.00 83.07           H
ATOM   3695  HD1 PHE   229      30.882 -23.445 -50.302  1.00 83.07           H
ATOM   3696  HD2 PHE   229      28.258 -26.117 -52.347  1.00 83.07           H
ATOM   3697  HE1 PHE   229      31.723 -25.320 -48.944  1.00 83.07           H
ATOM   3698  HE2 PHE   229      29.099 -27.991 -50.994  1.00 83.07           H
ATOM   3699  HZ  PHE   229      30.836 -27.594 -49.292  1.00 83.07           H
ATOM   3700  N   ILE   230      29.215 -20.737 -51.239  1.00 97.71           N
ATOM   3701  CA  ILE   230      30.098 -19.837 -50.595  1.00 98.54           C
ATOM   3702  C   ILE   230      29.448 -19.219 -49.435  1.00 99.64           C
ATOM   3703  O   ILE   230      30.135 -19.143 -48.426  1.00 98.82           O
ATOM   3704  CB  ILE   230      30.537 -18.701 -51.483  1.00100.75           C
ATOM   3705  CG1 ILE   230      31.541 -19.186 -52.544  1.00 42.23           C
ATOM   3706  CG2 ILE   230      31.047 -17.547 -50.598  1.00 35.73           C
ATOM   3707  CD1 ILE   230      32.883 -19.595 -51.944  1.00 54.00           C
ATOM   3708  HN  ILE   230      28.903 -20.550 -52.246  1.00 78.43           H
ATOM   3709  HA  ILE   230      30.979 -20.384 -50.258  1.00 78.43           H
ATOM   3710  HB  ILE   230      29.654 -18.341 -52.011  1.00 78.43           H
ATOM   3711 1HG1 ILE   230      31.115 -20.045 -53.061  1.00 78.43           H
ATOM   3712 2HG1 ILE   230      31.711 -18.379 -53.257  1.00 78.43           H
ATOM   3713 1HG2 ILE   230      31.368 -16.718 -51.229  1.00 78.43           H
ATOM   3714 2HG2 ILE   230      31.889 -17.893 -49.998  1.00 78.43           H
ATOM   3715 3HG2 ILE   230      30.246 -17.212 -49.939  1.00 78.43           H
ATOM   3716 1HD1 ILE   230      33.550 -19.927 -52.739  1.00 78.43           H
ATOM   3717 2HD1 ILE   230      32.731 -20.407 -51.234  1.00 78.43           H
ATOM   3718 3HD1 ILE   230      33.327 -18.742 -51.430  1.00 78.43           H
ATOM   3719  N   GLY   231      28.176 -18.746 -49.555  1.00 96.90           N
ATOM   3720  CA  GLY   231      27.546 -18.083 -48.452  1.00 95.62           C
ATOM   3721  C   GLY   231      27.320 -18.964 -47.308  1.00 95.86           C
ATOM   3722  O   GLY   231      27.642 -18.595 -46.174  1.00 94.31           O
ATOM   3723  HN  GLY   231      27.646 -18.870 -50.476  1.00 95.67           H
ATOM   3724  HA1 GLY   231      28.183 -17.257 -48.134  1.00 95.67           H
ATOM   3725  HA2 GLY   231      26.584 -17.693 -48.786  1.00 95.67           H
ATOM   3726  N   TRP   232      26.760 -20.166 -47.581  1.00 93.61           N
ATOM   3727  CA  TRP   232      26.649 -20.801 -46.319  1.00 90.03           C
ATOM   3728  C   TRP   232      27.960 -21.208 -45.667  1.00 93.95           C
ATOM   3729  O   TRP   232      28.031 -21.247 -44.435  1.00 93.28           O
ATOM   3730  CB  TRP   232      25.672 -21.917 -45.876  1.00 88.17           C
ATOM   3731  CG  TRP   232      24.528 -22.498 -46.667  1.00 91.25           C
ATOM   3732  CD1 TRP   232      24.686 -23.686 -47.311  1.00 92.61           C
ATOM   3733  CD2 TRP   232      23.111 -22.196 -46.716  1.00 87.19           C
ATOM   3734  CE2 TRP   232      22.495 -23.282 -47.341  1.00 89.85           C
ATOM   3735  CE3 TRP   232      22.366 -21.146 -46.239  1.00 84.45           C
ATOM   3736  NE1 TRP   232      23.476 -24.185 -47.692  1.00 91.50           N
ATOM   3737  CZ2 TRP   232      21.144 -23.339 -47.499  1.00 92.33           C
ATOM   3738  CZ3 TRP   232      20.996 -21.187 -46.444  1.00 85.18           C
ATOM   3739  CH2 TRP   232      20.400 -22.268 -47.059  1.00 89.35           C
ATOM   3740  HN  TRP   232      26.466 -20.550 -48.536  1.00 90.20           H
ATOM   3741  HA  TRP   232      26.338 -19.972 -45.683  1.00 90.20           H
ATOM   3742  HB1 TRP   232      26.309 -22.769 -45.641  1.00 90.20           H
ATOM   3743  HB2 TRP   232      25.215 -21.540 -44.961  1.00 90.20           H
ATOM   3744  HD1 TRP   232      25.645 -24.170 -47.497  1.00 90.20           H
ATOM   3745  HE1 TRP   232      23.314 -25.122 -48.181  1.00 90.20           H
ATOM   3746  HE3 TRP   232      22.835 -20.311 -45.719  1.00 90.20           H
ATOM   3747  HZ2 TRP   232      20.667 -24.204 -47.960  1.00 90.20           H
ATOM   3748  HZ3 TRP   232      20.380 -20.351 -46.113  1.00 90.20           H
ATOM   3749  HH2 TRP   232      19.319 -22.275 -47.198  1.00 90.20           H
ATOM   3750  N   CYS   233      28.997 -21.582 -46.449  1.00 94.69           N
ATOM   3751  CA  CYS   233      30.244 -21.996 -45.821  1.00 96.18           C
ATOM   3752  C   CYS   233      30.889 -20.867 -45.082  1.00 99.78           C
ATOM   3753  O   CYS   233      31.516 -21.071 -44.049  1.00101.72           O
ATOM   3754  CB  CYS   233      31.296 -22.560 -46.803  1.00  0.00           C
ATOM   3755  SG  CYS   233      31.970 -21.310 -47.936  1.00  0.00           S
ATOM   3756  HN  CYS   233      28.903 -21.574 -47.515  1.00 98.09           H
ATOM   3757  HA  CYS   233      30.009 -22.777 -45.098  1.00 98.09           H
ATOM   3758  HB1 CYS   233      32.118 -22.980 -46.224  1.00 98.09           H
ATOM   3759  HB2 CYS   233      30.828 -23.346 -47.396  1.00 98.09           H
ATOM   3760  HG  CYS   233      30.977 -20.787 -48.668  1.00 98.09           H
ATOM   3761  N   ILE   234      30.836 -19.633 -45.605  1.00 97.35           N
ATOM   3762  CA  ILE   234      31.502 -18.620 -44.831  1.00 95.67           C
ATOM   3763  C   ILE   234      30.826 -18.432 -43.523  1.00 98.10           C
ATOM   3764  O   ILE   234      31.517 -18.304 -42.511  1.00100.22           O
ATOM   3765  CB  ILE   234      31.641 -17.291 -45.528  1.00 95.04           C
ATOM   3766  CG1 ILE   234      32.487 -17.440 -46.802  1.00 28.95           C
ATOM   3767  CG2 ILE   234      32.244 -16.295 -44.522  1.00 38.59           C
ATOM   3768  CD1 ILE   234      33.908 -17.936 -46.520  1.00  0.00           C
ATOM   3769  HN  ILE   234      30.338 -19.419 -46.527  1.00 79.13           H
ATOM   3770  HA  ILE   234      32.508 -18.982 -44.624  1.00 79.13           H
ATOM   3771  HB  ILE   234      30.648 -16.941 -45.811  1.00 79.13           H
ATOM   3772 1HG1 ILE   234      31.995 -18.153 -47.464  1.00 79.13           H
ATOM   3773 2HG1 ILE   234      32.549 -16.470 -47.294  1.00 79.13           H
ATOM   3774 1HG2 ILE   234      32.358 -15.321 -44.997  1.00 79.13           H
ATOM   3775 2HG2 ILE   234      33.219 -16.654 -44.193  1.00 79.13           H
ATOM   3776 3HG2 ILE   234      31.582 -16.203 -43.661  1.00 79.13           H
ATOM   3777 1HD1 ILE   234      34.457 -18.022 -47.458  1.00 79.13           H
ATOM   3778 2HD1 ILE   234      33.864 -18.912 -46.035  1.00 79.13           H
ATOM   3779 3HD1 ILE   234      34.418 -17.229 -45.866  1.00 79.13           H
ATOM   3780  N   PRO   235      29.514 -18.373 -43.514  1.00 95.41           N
ATOM   3781  CA  PRO   235      28.915 -18.325 -42.218  1.00 96.41           C
ATOM   3782  C   PRO   235      29.264 -19.405 -41.232  1.00 96.12           C
ATOM   3783  O   PRO   235      29.401 -19.076 -40.050  1.00 94.63           O
ATOM   3784  CB  PRO   235      27.437 -18.099 -42.489  1.00 93.85           C
ATOM   3785  CG  PRO   235      27.464 -17.214 -43.745  1.00 92.87           C
ATOM   3786  CD  PRO   235      28.949 -17.221 -44.178  1.00 92.43           C
ATOM   3787  HA  PRO   235      29.272 -17.398 -41.769  1.00 94.53           H
ATOM   3788  HB1 PRO   235      26.923 -19.041 -42.681  1.00 94.53           H
ATOM   3789  HB2 PRO   235      26.957 -17.586 -41.655  1.00 94.53           H
ATOM   3790  HG1 PRO   235      26.831 -17.633 -44.527  1.00 94.53           H
ATOM   3791  HG2 PRO   235      27.133 -16.202 -43.513  1.00 94.53           H
ATOM   3792  HD1 PRO   235      29.035 -17.320 -45.260  1.00 94.53           H
ATOM   3793  HD2 PRO   235      29.449 -16.307 -43.856  1.00 94.53           H
ATOM   3794  N   PHE   236      29.404 -20.677 -41.673  1.00 93.52           N
ATOM   3795  CA  PHE   236      29.726 -21.759 -40.777  1.00 95.99           C
ATOM   3796  C   PHE   236      31.103 -21.546 -40.192  1.00100.83           C
ATOM   3797  O   PHE   236      31.265 -21.691 -38.983  1.00 99.92           O
ATOM   3798  CB  PHE   236      29.618 -23.131 -41.504  1.00 96.97           C
ATOM   3799  CG  PHE   236      30.114 -24.292 -40.694  1.00 99.16           C
ATOM   3800  CD1 PHE   236      29.405 -24.767 -39.615  1.00 36.77           C
ATOM   3801  CD2 PHE   236      31.275 -24.952 -41.038  1.00 36.40           C
ATOM   3802  CE1 PHE   236      29.864 -25.840 -38.883  1.00 37.92           C
ATOM   3803  CE2 PHE   236      31.737 -26.019 -40.311  1.00 37.54           C
ATOM   3804  CZ  PHE   236      31.036 -26.471 -39.221  1.00 40.94           C
ATOM   3805  HN  PHE   236      29.274 -20.885 -42.714  1.00 70.54           H
ATOM   3806  HA  PHE   236      29.004 -21.750 -39.960  1.00 70.54           H
ATOM   3807  HB1 PHE   236      28.571 -23.307 -41.750  1.00 70.54           H
ATOM   3808  HB2 PHE   236      30.203 -23.078 -42.422  1.00 70.54           H
ATOM   3809  HD1 PHE   236      28.467 -24.288 -39.336  1.00 70.54           H
ATOM   3810  HD2 PHE   236      31.838 -24.618 -41.909  1.00 70.54           H
ATOM   3811  HE1 PHE   236      29.291 -26.192 -38.025  1.00 70.54           H
ATOM   3812  HE2 PHE   236      32.667 -26.510 -40.599  1.00 70.54           H
ATOM   3813  HZ  PHE   236      31.401 -27.315 -38.636  1.00 70.54           H
ATOM   3814  N   PRO   237      32.104 -21.233 -40.999  1.00 99.30           N
ATOM   3815  CA  PRO   237      33.349 -20.859 -40.420  1.00100.29           C
ATOM   3816  C   PRO   237      33.397 -19.728 -39.439  1.00102.65           C
ATOM   3817  O   PRO   237      34.116 -19.824 -38.441  1.00102.60           O
ATOM   3818  CB  PRO   237      34.360 -20.788 -41.548  1.00101.69           C
ATOM   3819  CG  PRO   237      33.791 -21.816 -42.540  1.00 43.22           C
ATOM   3820  CD  PRO   237      32.506 -22.323 -41.855  1.00 43.90           C
ATOM   3821  HA  PRO   237      33.651 -21.731 -39.840  1.00 84.81           H
ATOM   3822  HB1 PRO   237      34.398 -19.791 -41.986  1.00 84.81           H
ATOM   3823  HB2 PRO   237      35.356 -21.074 -41.207  1.00 84.81           H
ATOM   3824  HG1 PRO   237      33.561 -21.345 -43.496  1.00 84.81           H
ATOM   3825  HG2 PRO   237      34.494 -22.634 -42.698  1.00 84.81           H
ATOM   3826  HD1 PRO   237      31.734 -22.538 -42.594  1.00 84.81           H
ATOM   3827  HD2 PRO   237      32.709 -23.219 -41.269  1.00 84.81           H
ATOM   3828  N   ILE   238      32.630 -18.663 -39.664  1.00 99.33           N
ATOM   3829  CA  ILE   238      32.652 -17.570 -38.743  1.00 99.73           C
ATOM   3830  C   ILE   238      32.126 -18.023 -37.426  1.00100.66           C
ATOM   3831  O   ILE   238      32.644 -17.634 -36.380  1.00100.41           O
ATOM   3832  CB  ILE   238      31.726 -16.474 -39.153  1.00 99.85           C
ATOM   3833  CG1 ILE   238      32.109 -15.921 -40.537  1.00 39.79           C
ATOM   3834  CG2 ILE   238      31.708 -15.441 -38.015  1.00 42.60           C
ATOM   3835  CD1 ILE   238      33.514 -15.332 -40.597  1.00 36.14           C
ATOM   3836  HN  ILE   238      32.000 -18.627 -40.528  1.00 77.31           H
ATOM   3837  HA  ILE   238      33.667 -17.187 -38.634  1.00 77.31           H
ATOM   3838  HB  ILE   238      30.725 -16.898 -39.232  1.00 77.31           H
ATOM   3839 1HG1 ILE   238      32.047 -16.733 -41.261  1.00 77.31           H
ATOM   3840 2HG1 ILE   238      31.398 -15.140 -40.804  1.00 77.31           H
ATOM   3841 1HG2 ILE   238      31.040 -14.621 -38.278  1.00 77.31           H
ATOM   3842 2HG2 ILE   238      32.715 -15.053 -37.859  1.00 77.31           H
ATOM   3843 3HG2 ILE   238      31.357 -15.916 -37.099  1.00 77.31           H
ATOM   3844 1HD1 ILE   238      33.711 -14.963 -41.603  1.00 77.31           H
ATOM   3845 2HD1 ILE   238      34.242 -16.102 -40.344  1.00 77.31           H
ATOM   3846 3HD1 ILE   238      33.594 -14.509 -39.887  1.00 77.31           H
ATOM   3847  N   ILE   239      31.036 -18.821 -37.462  1.00 98.71           N
ATOM   3848  CA  ILE   239      30.392 -19.280 -36.262  1.00 96.08           C
ATOM   3849  C   ILE   239      31.342 -20.176 -35.518  1.00 99.18           C
ATOM   3850  O   ILE   239      31.330 -20.151 -34.293  1.00100.88           O
ATOM   3851  CB  ILE   239      29.101 -20.014 -36.433  1.00 97.71           C
ATOM   3852  CG1 ILE   239      28.266 -19.768 -35.167  1.00 96.01           C
ATOM   3853  CG2 ILE   239      29.347 -21.523 -36.661  1.00 92.57           C
ATOM   3854  CD1 ILE   239      27.917 -18.294 -34.919  1.00 45.06           C
ATOM   3855  HN  ILE   239      30.641 -19.119 -38.411  1.00 90.78           H
ATOM   3856  HA  ILE   239      30.198 -18.409 -35.636  1.00 90.78           H
ATOM   3857  HB  ILE   239      28.572 -19.605 -37.294  1.00 90.78           H
ATOM   3858 1HG1 ILE   239      27.336 -20.329 -35.257  1.00 90.78           H
ATOM   3859 2HG1 ILE   239      28.830 -20.134 -34.309  1.00 90.78           H
ATOM   3860 1HG2 ILE   239      28.391 -22.032 -36.783  1.00 90.78           H
ATOM   3861 2HG2 ILE   239      29.873 -21.940 -35.803  1.00 90.78           H
ATOM   3862 3HG2 ILE   239      29.949 -21.662 -37.559  1.00 90.78           H
ATOM   3863 1HD1 ILE   239      27.327 -18.209 -34.006  1.00 90.78           H
ATOM   3864 2HD1 ILE   239      27.341 -17.910 -35.761  1.00 90.78           H
ATOM   3865 3HD1 ILE   239      28.834 -17.716 -34.813  1.00 90.78           H
ATOM   3866  N   VAL   240      32.135 -21.041 -36.202  1.00 99.35           N
ATOM   3867  CA  VAL   240      33.035 -21.911 -35.471  1.00 99.42           C
ATOM   3868  C   VAL   240      34.064 -21.084 -34.763  1.00103.38           C
ATOM   3869  O   VAL   240      34.432 -21.394 -33.631  1.00103.36           O
ATOM   3870  CB  VAL   240      33.713 -22.989 -36.293  1.00100.99           C
ATOM   3871  CG1 VAL   240      32.654 -24.012 -36.719  1.00 45.57           C
ATOM   3872  CG2 VAL   240      34.448 -22.371 -37.491  1.00 39.97           C
ATOM   3873  HN  VAL   240      32.096 -21.079 -37.270  1.00 84.58           H
ATOM   3874  HA  VAL   240      32.445 -22.413 -34.705  1.00 84.58           H
ATOM   3875  HB  VAL   240      34.445 -23.494 -35.663  1.00 84.58           H
ATOM   3876 1HG1 VAL   240      33.123 -24.797 -37.312  1.00 84.58           H
ATOM   3877 2HG1 VAL   240      31.888 -23.516 -37.316  1.00 84.58           H
ATOM   3878 3HG1 VAL   240      32.195 -24.452 -35.834  1.00 84.58           H
ATOM   3879 1HG2 VAL   240      34.929 -23.159 -38.069  1.00 84.58           H
ATOM   3880 2HG2 VAL   240      35.204 -21.672 -37.132  1.00 84.58           H
ATOM   3881 3HG2 VAL   240      33.734 -21.841 -38.122  1.00 84.58           H
ATOM   3882  N   ALA   241      34.575 -20.016 -35.406  1.00102.29           N
ATOM   3883  CA  ALA   241      35.571 -19.204 -34.763  1.00102.95           C
ATOM   3884  C   ALA   241      34.996 -18.571 -33.527  1.00103.44           C
ATOM   3885  O   ALA   241      35.674 -18.475 -32.508  1.00105.08           O
ATOM   3886  CB  ALA   241      36.060 -18.066 -35.671  1.00104.36           C
ATOM   3887  HN  ALA   241      34.241 -19.773 -36.393  1.00103.62           H
ATOM   3888  HA  ALA   241      36.419 -19.829 -34.484  1.00103.62           H
ATOM   3889  HB1 ALA   241      36.812 -17.478 -35.145  1.00103.62           H
ATOM   3890  HB2 ALA   241      35.219 -17.426 -35.937  1.00103.62           H
ATOM   3891  HB3 ALA   241      36.497 -18.486 -36.577  1.00103.62           H
ATOM   3892  N   TRP   242      33.733 -18.108 -33.589  1.00100.09           N
ATOM   3893  CA  TRP   242      33.072 -17.452 -32.475  1.00100.03           C
ATOM   3894  C   TRP   242      32.934 -18.433 -31.334  1.00101.28           C
ATOM   3895  O   TRP   242      33.070 -18.036 -30.177  1.00100.61           O
ATOM   3896  CB  TRP   242      31.674 -16.991 -32.937  1.00 97.09           C
ATOM   3897  CG  TRP   242      30.763 -16.352 -31.920  1.00 42.63           C
ATOM   3898  CD1 TRP   242      30.764 -15.086 -31.421  1.00 50.13           C
ATOM   3899  CD2 TRP   242      29.644 -17.023 -31.321  1.00 44.14           C
ATOM   3900  CE2 TRP   242      29.019 -16.105 -30.476  1.00 48.86           C
ATOM   3901  CE3 TRP   242      29.181 -18.301 -31.456  1.00 47.13           C
ATOM   3902  NE1 TRP   242      29.715 -14.922 -30.549  1.00 50.43           N
ATOM   3903  CZ2 TRP   242      27.920 -16.456 -29.749  1.00 54.41           C
ATOM   3904  CZ3 TRP   242      28.062 -18.646 -30.733  1.00 47.14           C
ATOM   3905  CH2 TRP   242      27.443 -17.739 -29.895  1.00 52.69           C
ATOM   3906  HN  TRP   242      33.190 -18.229 -34.503  1.00 66.90           H
ATOM   3907  HA  TRP   242      33.657 -16.591 -32.153  1.00 66.90           H
ATOM   3908  HB1 TRP   242      31.821 -16.268 -33.739  1.00 66.90           H
ATOM   3909  HB2 TRP   242      31.158 -17.868 -33.328  1.00 66.90           H
ATOM   3910  HD1 TRP   242      31.490 -14.315 -31.676  1.00 66.90           H
ATOM   3911  HE1 TRP   242      29.480 -14.024 -30.015  1.00 66.90           H
ATOM   3912  HE3 TRP   242      29.677 -19.017 -32.111  1.00 66.90           H
ATOM   3913  HZ2 TRP   242      27.437 -15.746 -29.077  1.00 66.90           H
ATOM   3914  HZ3 TRP   242      27.658 -19.654 -30.822  1.00 66.90           H
ATOM   3915  HH2 TRP   242      26.558 -18.046 -29.338  1.00 66.90           H
ATOM   3916  N   ALA   243      32.619 -19.725 -31.615  1.00 98.71           N
ATOM   3917  CA  ALA   243      32.457 -20.730 -30.572  1.00100.60           C
ATOM   3918  C   ALA   243      33.749 -20.923 -29.854  1.00105.30           C
ATOM   3919  O   ALA   243      33.774 -21.099 -28.637  1.00106.38           O
ATOM   3920  CB  ALA   243      32.053 -22.100 -31.143  1.00 99.12           C
ATOM   3921  HN  ALA   243      32.485 -20.014 -32.636  1.00102.02           H
ATOM   3922  HA  ALA   243      31.698 -20.396 -29.865  1.00102.02           H
ATOM   3923  HB1 ALA   243      31.945 -22.816 -30.328  1.00102.02           H
ATOM   3924  HB2 ALA   243      32.823 -22.448 -31.832  1.00102.02           H
ATOM   3925  HB3 ALA   243      31.106 -22.008 -31.673  1.00102.02           H
ATOM   3926  N   ILE   244      34.863 -20.927 -30.603  1.00100.31           N
ATOM   3927  CA  ILE   244      36.145 -21.142 -29.996  1.00102.62           C
ATOM   3928  C   ILE   244      36.435 -20.016 -29.056  1.00110.96           C
ATOM   3929  O   ILE   244      36.967 -20.236 -27.966  1.00115.79           O
ATOM   3930  CB  ILE   244      37.237 -21.160 -31.026  1.00100.69           C
ATOM   3931  CG1 ILE   244      36.986 -22.278 -32.052  1.00100.32           C
ATOM   3932  CG2 ILE   244      38.584 -21.279 -30.296  1.00104.92           C
ATOM   3933  CD1 ILE   244      37.850 -22.158 -33.306  1.00 53.84           C
ATOM   3934  HN  ILE   244      34.794 -20.769 -31.659  1.00 98.68           H
ATOM   3935  HA  ILE   244      36.140 -22.085 -29.449  1.00 98.68           H
ATOM   3936  HB  ILE   244      37.221 -20.206 -31.553  1.00 98.68           H
ATOM   3937 1HG1 ILE   244      37.197 -23.236 -31.578  1.00 98.68           H
ATOM   3938 2HG1 ILE   244      35.938 -22.243 -32.351  1.00 98.68           H
ATOM   3939 1HG2 ILE   244      39.393 -21.294 -31.025  1.00 98.68           H
ATOM   3940 2HG2 ILE   244      38.602 -22.201 -29.715  1.00 98.68           H
ATOM   3941 3HG2 ILE   244      38.713 -20.427 -29.628  1.00 98.68           H
ATOM   3942 1HD1 ILE   244      37.621 -22.979 -33.986  1.00 98.68           H
ATOM   3943 2HD1 ILE   244      38.903 -22.202 -33.028  1.00 98.68           H
ATOM   3944 3HD1 ILE   244      37.645 -21.209 -33.801  1.00 98.68           H
ATOM   3945  N   GLY   245      36.119 -18.772 -29.481  1.00106.54           N
ATOM   3946  CA  GLY   245      36.415 -17.626 -28.672  1.00110.68           C
ATOM   3947  C   GLY   245      35.645 -17.688 -27.390  1.00111.01           C
ATOM   3948  O   GLY   245      36.191 -17.318 -26.357  1.00117.71           O
ATOM   3949  HN  GLY   245      35.643 -18.642 -30.430  1.00111.49           H
ATOM   3950  HA1 GLY   245      37.482 -17.608 -28.450  1.00111.49           H
ATOM   3951  HA2 GLY   245      36.141 -16.721 -29.214  1.00111.48           H
ATOM   3952  N   LYS   246      34.361 -18.119 -27.420  1.00107.04           N
ATOM   3953  CA  LYS   246      33.543 -18.194 -26.232  1.00109.86           C
ATOM   3954  C   LYS   246      34.126 -19.190 -25.294  1.00110.29           C
ATOM   3955  O   LYS   246      34.116 -19.002 -24.082  1.00110.55           O
ATOM   3956  CB  LYS   246      32.118 -18.689 -26.522  1.00110.11           C
ATOM   3957  CG  LYS   246      31.324 -17.787 -27.471  1.00 67.74           C
ATOM   3958  CD  LYS   246      31.121 -16.367 -26.946  1.00 70.09           C
ATOM   3959  CE  LYS   246      29.962 -16.227 -25.950  1.00 65.31           C
ATOM   3960  NZ  LYS   246      29.842 -14.813 -25.530  1.00 70.34           N
ATOM   3961  HN  LYS   246      33.937 -18.414 -28.358  1.00 91.26           H
ATOM   3962  HA  LYS   246      33.502 -17.216 -25.751  1.00 91.26           H
ATOM   3963  HB1 LYS   246      32.185 -19.680 -26.969  1.00 91.26           H
ATOM   3964  HB2 LYS   246      31.578 -18.751 -25.577  1.00 91.26           H
ATOM   3965  HG1 LYS   246      31.859 -17.729 -28.419  1.00 91.26           H
ATOM   3966  HG2 LYS   246      30.344 -18.236 -27.633  1.00 91.26           H
ATOM   3967  HD1 LYS   246      32.038 -16.051 -26.450  1.00 91.26           H
ATOM   3968  HD2 LYS   246      30.923 -15.713 -27.795  1.00 91.26           H
ATOM   3969  HE1 LYS   246      29.034 -16.544 -26.426  1.00 91.26           H
ATOM   3970  HE2 LYS   246      30.156 -16.850 -25.077  1.00 91.26           H
ATOM   3971  HZ1 LYS   246      29.034 -14.714 -24.835  1.00 91.26           H
ATOM   3972  HZ2 LYS   246      29.652 -14.200 -26.387  1.00 91.26           H
ATOM   3973  HZ3 LYS   246      30.753 -14.500 -25.063  1.00 91.26           H
ATOM   3974  N   LEU   247      34.611 -20.318 -25.817  1.00108.18           N
ATOM   3975  CA  LEU   247      35.118 -21.264 -24.884  1.00109.45           C
ATOM   3976  C   LEU   247      36.312 -20.717 -24.187  1.00114.35           C
ATOM   3977  O   LEU   247      36.477 -20.866 -22.971  1.00118.53           O
ATOM   3978  CB  LEU   247      35.517 -22.590 -25.550  1.00106.73           C
ATOM   3979  CG  LEU   247      34.322 -23.301 -26.212  1.00 63.00           C
ATOM   3980  CD1 LEU   247      34.742 -24.627 -26.862  1.00 53.85           C
ATOM   3981  CD2 LEU   247      33.156 -23.467 -25.223  1.00 76.87           C
ATOM   3982  HN  LEU   247      34.618 -20.498 -26.871  1.00 93.87           H
ATOM   3983  HA  LEU   247      34.347 -21.468 -24.142  1.00 93.87           H
ATOM   3984  HB1 LEU   247      36.268 -22.386 -26.314  1.00 93.87           H
ATOM   3985  HB2 LEU   247      35.939 -23.249 -24.792  1.00 93.87           H
ATOM   3986  HG  LEU   247      33.969 -22.652 -27.013  1.00 93.87           H
ATOM   3987 1HD1 LEU   247      33.873 -25.100 -27.318  1.00 93.87           H
ATOM   3988 2HD1 LEU   247      35.159 -25.288 -26.102  1.00 93.87           H
ATOM   3989 3HD1 LEU   247      35.494 -24.434 -27.627  1.00 93.87           H
ATOM   3990 1HD2 LEU   247      32.327 -23.972 -25.720  1.00 93.87           H
ATOM   3991 2HD2 LEU   247      32.829 -22.486 -24.879  1.00 93.87           H
ATOM   3992 3HD2 LEU   247      33.484 -24.060 -24.370  1.00 93.87           H
ATOM   3993  N   TYR   248      37.212 -20.082 -24.955  1.00112.49           N
ATOM   3994  CA  TYR   248      38.362 -19.671 -24.232  1.00116.78           C
ATOM   3995  C   TYR   248      38.050 -18.604 -23.209  1.00121.54           C
ATOM   3996  O   TYR   248      38.474 -18.698 -22.053  1.00125.21           O
ATOM   3997  CB  TYR   248      39.512 -19.176 -25.127  1.00118.75           C
ATOM   3998  CG  TYR   248      40.164 -20.387 -25.704  1.00 85.55           C
ATOM   3999  CD1 TYR   248      41.032 -21.121 -24.928  1.00 81.89           C
ATOM   4000  CD2 TYR   248      39.928 -20.794 -26.998  1.00 91.53           C
ATOM   4001  CE1 TYR   248      41.654 -22.241 -25.425  1.00 77.08           C
ATOM   4002  CE2 TYR   248      40.547 -21.915 -27.501  1.00 88.46           C
ATOM   4003  CZ  TYR   248      41.409 -22.642 -26.715  1.00 80.83           C
ATOM   4004  OH  TYR   248      42.046 -23.792 -27.227  1.00 88.33           O
ATOM   4005  HN  TYR   248      37.077 -19.905 -26.001  1.00 99.04           H
ATOM   4006  HA  TYR   248      38.729 -20.541 -23.688  1.00 99.04           H
ATOM   4007  HB1 TYR   248      39.120 -18.545 -25.925  1.00 99.04           H
ATOM   4008  HB2 TYR   248      40.231 -18.609 -24.535  1.00 99.04           H
ATOM   4009  HD1 TYR   248      41.229 -20.808 -23.902  1.00 99.04           H
ATOM   4010  HD2 TYR   248      39.245 -20.223 -27.628  1.00 99.04           H
ATOM   4011  HE1 TYR   248      42.340 -22.809 -24.797  1.00 99.04           H
ATOM   4012  HE2 TYR   248      40.353 -22.228 -28.527  1.00 99.04           H
ATOM   4013  HH  TYR   248      43.087 -23.659 -27.195  1.00 99.04           H
ATOM   4014  N   TYR   249      37.398 -17.500 -23.637  1.00118.69           N
ATOM   4015  CA  TYR   249      37.075 -16.433 -22.723  1.00115.10           C
ATOM   4016  C   TYR   249      35.891 -16.533 -21.797  1.00120.53           C
ATOM   4017  O   TYR   249      35.988 -16.374 -20.558  1.00126.25           O
ATOM   4018  CB  TYR   249      36.929 -15.098 -23.475  1.00115.07           C
ATOM   4019  CG  TYR   249      38.233 -14.864 -24.159  1.00122.11           C
ATOM   4020  CD1 TYR   249      39.311 -14.369 -23.464  1.00128.76           C
ATOM   4021  CD2 TYR   249      38.375 -15.146 -25.499  1.00124.61           C
ATOM   4022  CE1 TYR   249      40.514 -14.158 -24.096  1.00134.82           C
ATOM   4023  CE2 TYR   249      39.575 -14.939 -26.137  1.00129.18           C
ATOM   4024  CZ  TYR   249      40.647 -14.444 -25.434  1.00131.39           C
ATOM   4025  OH  TYR   249      41.882 -14.230 -26.084  1.00 82.87           O
ATOM   4026  HN  TYR   249      37.118 -17.418 -24.667  1.00120.78           H
ATOM   4027  HA  TYR   249      37.947 -16.318 -22.080  1.00120.78           H
ATOM   4028  HB1 TYR   249      36.124 -15.163 -24.207  1.00120.78           H
ATOM   4029  HB2 TYR   249      36.719 -14.291 -22.774  1.00120.78           H
ATOM   4030  HD1 TYR   249      39.211 -14.140 -22.403  1.00120.78           H
ATOM   4031  HD2 TYR   249      37.527 -15.538 -26.060  1.00120.78           H
ATOM   4032  HE1 TYR   249      41.362 -13.764 -23.536  1.00120.78           H
ATOM   4033  HE2 TYR   249      39.676 -15.167 -27.198  1.00120.78           H
ATOM   4034  HH  TYR   249      42.142 -13.215 -26.016  1.00120.78           H
ATOM   4035  N   GLU   250      34.737 -16.830 -22.455  1.00118.06           N
ATOM   4036  CA  GLU   250      33.481 -16.706 -21.780  1.00119.03           C
ATOM   4037  C   GLU   250      32.513 -17.762 -22.158  1.00120.99           C
ATOM   4038  O   GLU   250      32.031 -17.853 -23.288  1.00120.40           O
ATOM   4039  CB  GLU   250      32.792 -15.332 -21.920  1.00118.32           C
ATOM   4040  CG  GLU   250      32.707 -14.790 -23.341  1.00 93.90           C
ATOM   4041  CD  GLU   250      33.933 -13.903 -23.530  1.00  0.00           C
ATOM   4042  OE1 GLU   250      34.706 -13.759 -22.545  1.00  0.00           O
ATOM   4043  OE2 GLU   250      34.111 -13.353 -24.649  1.00  0.00           O
ATOM   4044  HN  GLU   250      34.769 -17.156 -23.474  1.00115.12           H
ATOM   4045  HA  GLU   250      33.687 -16.842 -20.718  1.00115.12           H
ATOM   4046  HB1 GLU   250      31.777 -15.423 -21.533  1.00115.12           H
ATOM   4047  HB2 GLU   250      33.348 -14.613 -21.318  1.00115.12           H
ATOM   4048  HG1 GLU   250      32.719 -15.609 -24.060  1.00115.12           H
ATOM   4049  HG2 GLU   250      31.795 -14.206 -23.470  1.00115.12           H
ATOM   4050  N   ASN   251      32.179 -18.582 -21.153  1.00121.16           N
ATOM   4051  CA  ASN   251      31.247 -19.634 -21.374  1.00117.08           C
ATOM   4052  C   ASN   251      30.074 -19.407 -20.469  1.00121.60           C
ATOM   4053  O   ASN   251      29.462 -20.362 -19.994  1.00120.24           O
ATOM   4054  CB  ASN   251      31.838 -21.012 -21.029  1.00121.35           C
ATOM   4055  CG  ASN   251      30.947 -22.101 -21.606  1.00 87.86           C
ATOM   4056  ND2 ASN   251      30.394 -22.956 -20.703  1.00 85.85           N
ATOM   4057  OD1 ASN   251      30.762 -22.202 -22.818  1.00 79.47           O
ATOM   4058  HN  ASN   251      32.613 -18.446 -20.184  1.00106.83           H
ATOM   4059  HA  ASN   251      30.919 -19.623 -22.413  1.00106.83           H
ATOM   4060  HB1 ASN   251      32.837 -21.096 -21.455  1.00106.83           H
ATOM   4061  HB2 ASN   251      31.893 -21.124 -19.946  1.00106.83           H
ATOM   4062 1HD2 ASN   251      30.597 -22.837 -19.660  1.00106.83           H
ATOM   4063 2HD2 ASN   251      29.756 -23.748 -21.037  1.00106.83           H
ATOM   4064  N   GLU   252      29.702 -18.135 -20.221  1.00125.17           N
ATOM   4065  CA  GLU   252      28.585 -17.880 -19.349  1.00127.05           C
ATOM   4066  C   GLU   252      27.318 -17.752 -20.146  1.00128.79           C
ATOM   4067  O   GLU   252      27.345 -17.499 -21.348  1.00124.15           O
ATOM   4068  CB  GLU   252      28.722 -16.593 -18.518  1.00126.14           C
ATOM   4069  CG  GLU   252      29.711 -16.710 -17.356  1.00 99.66           C
ATOM   4070  CD  GLU   252      29.057 -17.552 -16.267  1.00100.11           C
ATOM   4071  OE1 GLU   252      27.906 -17.220 -15.873  1.00 95.08           O
ATOM   4072  OE2 GLU   252      29.697 -18.540 -15.815  1.00 92.91           O
ATOM   4073  HN  GLU   252      30.232 -17.321 -20.670  1.00113.23           H
ATOM   4074  HA  GLU   252      28.481 -18.724 -18.666  1.00113.23           H
ATOM   4075  HB1 GLU   252      29.059 -15.793 -19.177  1.00113.23           H
ATOM   4076  HB2 GLU   252      27.743 -16.342 -18.111  1.00113.23           H
ATOM   4077  HG1 GLU   252      30.627 -17.192 -17.697  1.00113.23           H
ATOM   4078  HG2 GLU   252      29.945 -15.718 -16.968  1.00113.23           H
ATOM   4079  N   GLN   253      26.174 -17.993 -19.465  1.00127.15           N
ATOM   4080  CA  GLN   253      24.825 -17.773 -19.923  1.00123.72           C
ATOM   4081  C   GLN   253      24.572 -18.254 -21.325  1.00126.15           C
ATOM   4082  O   GLN   253      24.152 -17.469 -22.176  1.00128.68           O
ATOM   4083  CB  GLN   253      24.405 -16.292 -19.866  1.00126.04           C
ATOM   4084  CG  GLN   253      24.497 -15.672 -18.471  1.00107.55           C
ATOM   4085  CD  GLN   253      23.500 -16.378 -17.566  1.00108.45           C
ATOM   4086  NE2 GLN   253      22.281 -15.789 -17.429  1.00  0.00           N
ATOM   4087  OE1 GLN   253      23.796 -17.426 -16.994  1.00  0.00           O
ATOM   4088  HN  GLN   253      26.283 -18.389 -18.477  1.00121.11           H
ATOM   4089  HA  GLN   253      24.159 -18.328 -19.261  1.00121.11           H
ATOM   4090  HB1 GLN   253      25.053 -15.726 -20.536  1.00121.11           H
ATOM   4091  HB2 GLN   253      23.373 -16.214 -20.208  1.00121.11           H
ATOM   4092  HG1 GLN   253      25.506 -15.800 -18.077  1.00121.11           H
ATOM   4093  HG2 GLN   253      24.259 -14.609 -18.523  1.00121.11           H
ATOM   4094 1HE2 GLN   253      22.067 -14.877 -17.945  1.00121.11           H
ATOM   4095 2HE2 GLN   253      21.537 -16.239 -16.806  1.00121.11           H
ATOM   4096  N   CYS   254      24.832 -19.544 -21.615  1.00123.01           N
ATOM   4097  CA  CYS   254      24.478 -20.132 -22.886  1.00117.04           C
ATOM   4098  C   CYS   254      25.071 -19.390 -24.044  1.00117.14           C
ATOM   4099  O   CYS   254      24.479 -19.384 -25.124  1.00116.38           O
ATOM   4100  CB  CYS   254      22.967 -20.134 -23.168  1.00110.32           C
ATOM   4101  SG  CYS   254      21.983 -21.156 -22.046  1.00116.99           S
ATOM   4102  HN  CYS   254      25.316 -20.153 -20.881  1.00116.81           H
ATOM   4103  HA  CYS   254      24.839 -21.160 -22.908  1.00116.81           H
ATOM   4104  HB1 CYS   254      22.608 -19.108 -23.094  1.00116.81           H
ATOM   4105  HB2 CYS   254      22.814 -20.502 -24.183  1.00116.81           H
ATOM   4106  HG  CYS   254      22.465 -21.047 -20.805  1.00  0.00           H
ATOM   4107  N   TRP   255      26.230 -18.734 -23.867  1.00117.65           N
ATOM   4108  CA  TRP   255      26.881 -18.039 -24.950  1.00114.33           C
ATOM   4109  C   TRP   255      26.109 -16.809 -25.329  1.00120.14           C
ATOM   4110  O   TRP   255      26.592 -15.975 -26.092  1.00120.57           O
ATOM   4111  CB  TRP   255      27.092 -18.903 -26.205  1.00111.09           C
ATOM   4112  CG  TRP   255      28.171 -19.937 -26.014  1.00 71.31           C
ATOM   4113  CD1 TRP   255      28.838 -20.274 -24.875  1.00 71.26           C
ATOM   4114  CD2 TRP   255      28.712 -20.757 -27.061  1.00 70.74           C
ATOM   4115  CE2 TRP   255      29.698 -21.559 -26.487  1.00 68.41           C
ATOM   4116  CE3 TRP   255      28.416 -20.833 -28.390  1.00 71.27           C
ATOM   4117  NE1 TRP   255      29.764 -21.253 -25.145  1.00 70.89           N
ATOM   4118  CZ2 TRP   255      30.406 -22.455 -27.238  1.00 66.93           C
ATOM   4119  CZ3 TRP   255      29.133 -21.737 -29.141  1.00 66.51           C
ATOM   4120  CH2 TRP   255      30.107 -22.534 -28.579  1.00 61.92           C
ATOM   4121  HN  TRP   255      26.682 -18.727 -22.897  1.00 85.93           H
ATOM   4122  HA  TRP   255      27.862 -17.720 -24.598  1.00 85.93           H
ATOM   4123  HB1 TRP   255      26.157 -19.411 -26.441  1.00 85.93           H
ATOM   4124  HB2 TRP   255      27.372 -18.253 -27.034  1.00 85.93           H
ATOM   4125  HD1 TRP   255      28.663 -19.832 -23.895  1.00 85.93           H
ATOM   4126  HE1 TRP   255      30.425 -21.701 -24.433  1.00 85.93           H
ATOM   4127  HE3 TRP   255      27.646 -20.204 -28.837  1.00 85.93           H
ATOM   4128  HZ2 TRP   255      31.177 -23.083 -26.792  1.00 85.93           H
ATOM   4129  HZ3 TRP   255      28.925 -21.825 -30.208  1.00 85.93           H
ATOM   4130  HH2 TRP   255      30.651 -23.239 -29.208  1.00 85.93           H
ATOM   4131  N   PHE   256      24.881 -16.674 -24.797  1.00124.42           N
ATOM   4132  CA  PHE   256      24.013 -15.556 -25.031  1.00126.99           C
ATOM   4133  C   PHE   256      24.415 -14.392 -24.181  1.00131.09           C
ATOM   4134  O   PHE   256      24.115 -13.248 -24.517  1.00132.50           O
ATOM   4135  CB  PHE   256      22.544 -15.879 -24.709  1.00129.93           C
ATOM   4136  CG  PHE   256      21.719 -14.746 -25.213  1.00  0.00           C
ATOM   4137  CD1 PHE   256      21.360 -14.695 -26.540  1.00  0.00           C
ATOM   4138  CD2 PHE   256      21.299 -13.743 -24.371  1.00  0.00           C
ATOM   4139  CE1 PHE   256      20.599 -13.658 -27.024  1.00  0.00           C
ATOM   4140  CE2 PHE   256      20.537 -12.703 -24.849  1.00  0.00           C
ATOM   4141  CZ  PHE   256      20.185 -12.659 -26.176  1.00  0.00           C
ATOM   4142  HN  PHE   256      24.528 -17.454 -24.156  1.00128.99           H
ATOM   4143  HA  PHE   256      24.087 -15.267 -26.080  1.00128.99           H
ATOM   4144  HB1 PHE   256      22.249 -16.804 -25.204  1.00128.99           H
ATOM   4145  HB2 PHE   256      22.414 -15.984 -23.632  1.00128.99           H
ATOM   4146  HD1 PHE   256      21.683 -15.487 -27.216  1.00128.99           H
ATOM   4147  HD2 PHE   256      21.571 -13.774 -23.316  1.00128.99           H
ATOM   4148  HE1 PHE   256      20.324 -13.628 -28.078  1.00128.99           H
ATOM   4149  HE2 PHE   256      20.212 -11.911 -24.173  1.00128.99           H
ATOM   4150  HZ  PHE   256      19.581 -11.835 -26.555  1.00128.99           H
ATOM   4151  N   GLY   257      25.028 -14.666 -23.009  1.00129.58           N
ATOM   4152  CA  GLY   257      25.336 -13.632 -22.050  1.00132.48           C
ATOM   4153  C   GLY   257      26.507 -12.782 -22.440  1.00139.46           C
ATOM   4154  O   GLY   257      27.484 -13.265 -23.007  1.00139.60           O
ATOM   4155  HN  GLY   257      25.293 -15.678 -22.785  1.00135.28           H
ATOM   4156  HA1 GLY   257      24.462 -12.989 -21.945  1.00135.28           H
ATOM   4157  HA2 GLY   257      25.557 -14.105 -21.093  1.00135.28           H
ATOM   4158  N   LYS   258      26.424 -11.484 -22.048  1.00137.74           N
ATOM   4159  CA  LYS   258      27.361 -10.413 -22.286  1.00138.39           C
ATOM   4160  C   LYS   258      28.233 -10.274 -21.061  1.00143.55           C
ATOM   4161  O   LYS   258      27.824 -10.621 -19.955  1.00143.85           O
ATOM   4162  CB  LYS   258      26.661  -9.051 -22.437  1.00138.05           C
ATOM   4163  CG  LYS   258      25.647  -8.961 -23.582  1.00103.70           C
ATOM   4164  CD  LYS   258      26.247  -8.924 -24.987  1.00110.42           C
ATOM   4165  CE  LYS   258      26.436  -7.500 -25.515  1.00110.16           C
ATOM   4166  NZ  LYS   258      26.703  -7.520 -26.970  1.00118.60           N
ATOM   4167  HN  LYS   258      25.549 -11.222 -21.490  1.00127.16           H
ATOM   4168  HA  LYS   258      27.970 -10.628 -23.165  1.00127.16           H
ATOM   4169  HB1 LYS   258      26.137  -8.837 -21.505  1.00127.16           H
ATOM   4170  HB2 LYS   258      27.428  -8.295 -22.605  1.00127.16           H
ATOM   4171  HG1 LYS   258      24.991  -9.828 -23.519  1.00127.16           H
ATOM   4172  HG2 LYS   258      25.063  -8.051 -23.443  1.00127.16           H
ATOM   4173  HD1 LYS   258      27.218  -9.419 -24.964  1.00127.16           H
ATOM   4174  HD2 LYS   258      25.582  -9.461 -25.663  1.00127.16           H
ATOM   4175  HE1 LYS   258      25.531  -6.923 -25.323  1.00127.16           H
ATOM   4176  HE2 LYS   258      27.278  -7.036 -25.001  1.00127.16           H
ATOM   4177  HZ1 LYS   258      26.832  -6.519 -27.323  1.00127.16           H
ATOM   4178  HZ2 LYS   258      25.877  -7.973 -27.478  1.00127.16           H
ATOM   4179  HZ3 LYS   258      27.592  -8.084 -27.162  1.00127.16           H
ATOM   4180  N   GLU   259      29.466  -9.750 -21.248  1.00112.96           N
ATOM   4181  CA  GLU   259      30.455  -9.600 -20.212  1.00112.89           C
ATOM   4182  C   GLU   259      31.735  -9.405 -21.012  1.00120.70           C
ATOM   4183  O   GLU   259      31.789  -8.403 -21.719  1.00117.48           O
ATOM   4184  CB  GLU   259      30.475 -10.841 -19.292  1.00107.97           C
ATOM   4185  CG  GLU   259      30.817 -12.145 -20.023  1.00 98.81           C
ATOM   4186  CD  GLU   259      30.898 -13.263 -18.994  1.00 97.91           C
ATOM   4187  OE1 GLU   259      30.098 -13.233 -18.023  1.00  0.00           O
ATOM   4188  OE2 GLU   259      31.758 -14.166 -19.171  1.00  0.00           O
ATOM   4189  HN  GLU   259      29.725  -9.424 -22.234  1.00109.82           H
ATOM   4190  HA  GLU   259      30.245  -8.706 -19.625  1.00109.82           H
ATOM   4191  HB1 GLU   259      31.218 -10.679 -18.512  1.00109.82           H
ATOM   4192  HB2 GLU   259      29.489 -10.949 -18.839  1.00109.82           H
ATOM   4193  HG1 GLU   259      30.040 -12.372 -20.753  1.00109.82           H
ATOM   4194  HG2 GLU   259      31.775 -12.042 -20.531  1.00109.82           H
ATOM   4195  N   PRO   260      32.786 -10.215 -20.974  1.00153.39           N
ATOM   4196  CA  PRO   260      33.814 -10.065 -21.990  1.00156.85           C
ATOM   4197  C   PRO   260      33.280 -10.638 -23.274  1.00159.38           C
ATOM   4198  O   PRO   260      34.004 -10.633 -24.266  1.00161.39           O
ATOM   4199  CB  PRO   260      35.069 -10.793 -21.459  1.00156.51           C
ATOM   4200  CG  PRO   260      34.625 -11.451 -20.139  1.00117.64           C
ATOM   4201  CD  PRO   260      33.418 -10.612 -19.707  1.00115.83           C
ATOM   4202  HA  PRO   260      34.037  -9.007 -22.128  1.00145.86           H
ATOM   4203  HB1 PRO   260      35.402 -11.549 -22.171  1.00145.86           H
ATOM   4204  HB2 PRO   260      35.876 -10.082 -21.280  1.00145.86           H
ATOM   4205  HG1 PRO   260      34.339 -12.491 -20.300  1.00145.86           H
ATOM   4206  HG2 PRO   260      35.419 -11.404 -19.394  1.00145.86           H
ATOM   4207  HD1 PRO   260      32.732 -11.204 -19.101  1.00145.86           H
ATOM   4208  HD2 PRO   260      33.738  -9.736 -19.142  1.00145.86           H
ATOM   4209  N   GLY   261      31.996 -11.037 -23.249  1.00154.48           N
ATOM   4210  CA  GLY   261      31.171 -11.616 -24.257  1.00154.63           C
ATOM   4211  C   GLY   261      31.170 -10.689 -25.382  1.00152.71           C
ATOM   4212  O   GLY   261      30.909 -11.090 -26.521  1.00149.67           O
ATOM   4213  HN  GLY   261      31.509 -10.896 -22.307  1.00152.87           H
ATOM   4214  HA1 GLY   261      31.574 -12.580 -24.565  1.00152.87           H
ATOM   4215  HA2 GLY   261      30.157 -11.749 -23.880  1.00152.87           H
ATOM   4216  N   ASP   262      31.365  -9.419 -25.017  1.00151.99           N
ATOM   4217  CA  ASP   262      31.328  -8.429 -26.027  1.00154.29           C
ATOM   4218  C   ASP   262      32.336  -8.757 -27.047  1.00148.35           C
ATOM   4219  O   ASP   262      31.919  -8.809 -28.179  1.00141.99           O
ATOM   4220  CB  ASP   262      31.638  -7.016 -25.490  1.00153.58           C
ATOM   4221  CG  ASP   262      33.068  -6.970 -24.963  1.00199.87           C
ATOM   4222  OD1 ASP   262      33.434  -7.878 -24.174  1.00  0.00           O
ATOM   4223  OD2 ASP   262      33.813  -6.025 -25.339  1.00  0.00           O
ATOM   4224  HN  ASP   262      31.543  -9.160 -23.994  1.00158.34           H
ATOM   4225  HA  ASP   262      30.341  -8.426 -26.488  1.00158.34           H
ATOM   4226  HB1 ASP   262      31.525  -6.289 -26.294  1.00158.34           H
ATOM   4227  HB2 ASP   262      30.947  -6.776 -24.682  1.00158.34           H
ATOM   4228  N   LEU   263      33.599  -9.116 -26.740  1.00143.43           N
ATOM   4229  CA  LEU   263      34.565  -9.320 -27.804  1.00139.83           C
ATOM   4230  C   LEU   263      34.172 -10.422 -28.775  1.00135.04           C
ATOM   4231  O   LEU   263      34.407 -10.318 -29.983  1.00130.34           O
ATOM   4232  CB  LEU   263      35.963  -9.659 -27.260  1.00 92.84           C
ATOM   4233  CG  LEU   263      36.610  -8.535 -26.427  1.00107.76           C
ATOM   4234  CD1 LEU   263      38.006  -8.937 -25.925  1.00114.58           C
ATOM   4235  CD2 LEU   263      36.627  -7.206 -27.198  1.00105.79           C
ATOM   4236  HN  LEU   263      33.888  -9.249 -25.718  1.00121.20           H
ATOM   4237  HA  LEU   263      34.642  -8.390 -28.367  1.00121.20           H
ATOM   4238  HB1 LEU   263      35.878 -10.544 -26.630  1.00121.20           H
ATOM   4239  HB2 LEU   263      36.615  -9.875 -28.106  1.00121.20           H
ATOM   4240  HG  LEU   263      35.984  -8.387 -25.547  1.00121.20           H
ATOM   4241 1HD1 LEU   263      38.432  -8.121 -25.342  1.00121.20           H
ATOM   4242 2HD1 LEU   263      38.652  -9.150 -26.777  1.00121.20           H
ATOM   4243 3HD1 LEU   263      37.925  -9.826 -25.299  1.00121.20           H
ATOM   4244 1HD2 LEU   263      37.090  -6.434 -26.583  1.00121.20           H
ATOM   4245 2HD2 LEU   263      35.606  -6.912 -27.440  1.00121.20           H
ATOM   4246 3HD2 LEU   263      37.198  -7.327 -28.119  1.00121.20           H
ATOM   4247  N   VAL   264      33.624 -11.540 -28.269  1.00128.16           N
ATOM   4248  CA  VAL   264      33.276 -12.659 -29.143  1.00122.10           C
ATOM   4249  C   VAL   264      32.171 -12.333 -30.107  1.00120.99           C
ATOM   4250  O   VAL   264      32.103 -12.709 -31.304  1.00120.85           O
ATOM   4251  CB  VAL   264      32.872 -13.886 -28.375  1.00122.25           C
ATOM   4252  CG1 VAL   264      34.090 -14.382 -27.566  1.00  0.00           C
ATOM   4253  CG2 VAL   264      31.665 -13.525 -27.497  1.00 73.81           C
ATOM   4254  HN  VAL   264      33.440 -11.611 -27.217  1.00114.69           H
ATOM   4255  HA  VAL   264      34.161 -12.910 -29.727  1.00114.69           H
ATOM   4256  HB  VAL   264      32.577 -14.663 -29.080  1.00114.69           H
ATOM   4257 1HG1 VAL   264      33.814 -15.273 -27.002  1.00114.69           H
ATOM   4258 2HG1 VAL   264      34.410 -13.601 -26.876  1.00114.69           H
ATOM   4259 3HG1 VAL   264      34.906 -14.622 -28.247  1.00114.69           H
ATOM   4260 1HG2 VAL   264      31.354 -14.402 -26.929  1.00114.69           H
ATOM   4261 2HG2 VAL   264      30.842 -13.191 -28.129  1.00114.69           H
ATOM   4262 3HG2 VAL   264      31.942 -12.727 -26.809  1.00114.69           H
ATOM   4263  N   ASP   265      31.219 -11.612 -29.526  1.00116.93           N
ATOM   4264  CA  ASP   265      30.106 -11.283 -30.328  1.00114.99           C
ATOM   4265  C   ASP   265      30.587 -10.420 -31.421  1.00118.42           C
ATOM   4266  O   ASP   265      30.012 -10.456 -32.501  1.00118.67           O
ATOM   4267  CB  ASP   265      29.008 -10.509 -29.580  1.00114.22           C
ATOM   4268  CG  ASP   265      28.342 -11.480 -28.617  1.00117.74           C
ATOM   4269  OD1 ASP   265      28.938 -12.560 -28.352  1.00 61.55           O
ATOM   4270  OD2 ASP   265      27.222 -11.158 -28.141  1.00 63.52           O
ATOM   4271  HN  ASP   265      31.292 -11.299 -28.506  1.00103.25           H
ATOM   4272  HA  ASP   265      29.682 -12.195 -30.748  1.00103.25           H
ATOM   4273  HB1 ASP   265      29.448  -9.679 -29.027  1.00103.25           H
ATOM   4274  HB2 ASP   265      28.275 -10.125 -30.289  1.00103.25           H
ATOM   4275  N   TYR   266      31.641  -9.622 -31.138  1.00116.45           N
ATOM   4276  CA  TYR   266      32.305  -8.728 -32.056  1.00115.29           C
ATOM   4277  C   TYR   266      32.866  -9.576 -33.161  1.00115.12           C
ATOM   4278  O   TYR   266      32.987  -9.093 -34.274  1.00115.11           O
ATOM   4279  CB  TYR   266      33.472  -7.917 -31.457  1.00117.69           C
ATOM   4280  CG  TYR   266      32.957  -6.641 -30.883  1.00122.86           C
ATOM   4281  CD1 TYR   266      32.155  -6.621 -29.772  1.00125.14           C
ATOM   4282  CD2 TYR   266      33.309  -5.442 -31.459  1.00119.80           C
ATOM   4283  CE1 TYR   266      31.695  -5.440 -29.245  1.00 71.78           C
ATOM   4284  CE2 TYR   266      32.855  -4.250 -30.943  1.00123.88           C
ATOM   4285  CZ  TYR   266      32.045  -4.249 -29.832  1.00 78.50           C
ATOM   4286  OH  TYR   266      31.576  -3.031 -29.295  1.00 91.49           O
ATOM   4287  HN  TYR   266      32.019  -9.657 -30.138  1.00109.43           H
ATOM   4288  HA  TYR   266      31.571  -8.039 -32.475  1.00109.43           H
ATOM   4289  HB1 TYR   266      33.951  -8.501 -30.671  1.00109.43           H
ATOM   4290  HB2 TYR   266      34.197  -7.695 -32.240  1.00109.43           H
ATOM   4291  HD1 TYR   266      31.876  -7.562 -29.298  1.00109.43           H
ATOM   4292  HD2 TYR   266      33.955  -5.436 -32.337  1.00109.43           H
ATOM   4293  HE1 TYR   266      31.055  -5.447 -28.363  1.00109.43           H
ATOM   4294  HE2 TYR   266      33.138  -3.309 -31.413  1.00109.43           H
ATOM   4295  HH  TYR   266      30.526  -3.022 -29.311  1.00109.43           H
ATOM   4296  N   ILE   267      33.343 -10.820 -32.929  1.00110.94           N
ATOM   4297  CA  ILE   267      33.843 -11.488 -34.112  1.00111.04           C
ATOM   4298  C   ILE   267      32.745 -11.724 -35.111  1.00107.47           C
ATOM   4299  O   ILE   267      32.854 -11.528 -36.341  1.00106.32           O
ATOM   4300  CB  ILE   267      34.436 -12.825 -33.766  1.00110.03           C
ATOM   4301  CG1 ILE   267      35.595 -12.643 -32.773  1.00 49.62           C
ATOM   4302  CG2 ILE   267      34.846 -13.528 -35.073  1.00 44.56           C
ATOM   4303  CD1 ILE   267      36.061 -13.949 -32.130  1.00 48.34           C
ATOM   4304  HN  ILE   267      33.350 -11.271 -31.958  1.00 86.04           H
ATOM   4305  HA  ILE   267      34.613 -10.867 -34.570  1.00 86.04           H
ATOM   4306  HB  ILE   267      33.664 -13.425 -33.283  1.00 86.04           H
ATOM   4307 1HG1 ILE   267      36.438 -12.201 -33.305  1.00 86.04           H
ATOM   4308 2HG1 ILE   267      35.268 -11.967 -31.983  1.00 86.04           H
ATOM   4309 1HG2 ILE   267      35.279 -14.501 -34.842  1.00 86.04           H
ATOM   4310 2HG2 ILE   267      35.581 -12.919 -35.598  1.00 86.04           H
ATOM   4311 3HG2 ILE   267      33.968 -13.662 -35.705  1.00 86.04           H
ATOM   4312 1HD1 ILE   267      36.880 -13.743 -31.442  1.00 86.04           H
ATOM   4313 2HD1 ILE   267      36.401 -14.635 -32.905  1.00 86.04           H
ATOM   4314 3HD1 ILE   267      35.233 -14.401 -31.584  1.00 86.04           H
ATOM   4315  N   TYR   268      31.616 -12.206 -34.590  1.00102.94           N
ATOM   4316  CA  TYR   268      30.675 -12.414 -35.627  1.00104.38           C
ATOM   4317  C   TYR   268      30.150 -11.192 -36.347  1.00107.27           C
ATOM   4318  O   TYR   268      29.958 -11.109 -37.578  1.00109.00           O
ATOM   4319  CB  TYR   268      29.545 -13.413 -35.301  1.00 99.27           C
ATOM   4320  CG  TYR   268      28.666 -12.967 -34.192  1.00102.19           C
ATOM   4321  CD1 TYR   268      28.969 -13.263 -32.887  1.00105.51           C
ATOM   4322  CD2 TYR   268      27.519 -12.267 -34.454  1.00100.82           C
ATOM   4323  CE1 TYR   268      28.143 -12.860 -31.865  1.00 50.75           C
ATOM   4324  CE2 TYR   268      26.690 -11.861 -33.438  1.00 48.46           C
ATOM   4325  CZ  TYR   268      26.997 -12.156 -32.137  1.00 52.10           C
ATOM   4326  OH  TYR   268      26.144 -11.739 -31.094  1.00 65.77           O
ATOM   4327  HN  TYR   268      31.448 -12.403 -33.552  1.00 87.37           H
ATOM   4328  HA  TYR   268      31.254 -12.930 -36.394  1.00 87.37           H
ATOM   4329  HB1 TYR   268      28.933 -13.546 -36.193  1.00 87.37           H
ATOM   4330  HB2 TYR   268      29.995 -14.366 -35.022  1.00 87.37           H
ATOM   4331  HD1 TYR   268      29.875 -13.825 -32.658  1.00 87.37           H
ATOM   4332  HD2 TYR   268      27.260 -12.028 -35.486  1.00 87.37           H
ATOM   4333  HE1 TYR   268      28.399 -13.100 -30.833  1.00 87.37           H
ATOM   4334  HE2 TYR   268      25.783 -11.302 -33.668  1.00 87.37           H
ATOM   4335  HH  TYR   268      25.799 -12.579 -30.567  1.00 87.37           H
ATOM   4336  N   GLN   269      29.925 -10.176 -35.539  1.00103.54           N
ATOM   4337  CA  GLN   269      29.405  -8.947 -36.027  1.00100.82           C
ATOM   4338  C   GLN   269      30.391  -8.340 -37.027  1.00104.50           C
ATOM   4339  O   GLN   269      29.927  -7.619 -37.899  1.00107.25           O
ATOM   4340  CB  GLN   269      29.359  -7.866 -34.921  1.00100.26           C
ATOM   4341  CG  GLN   269      28.752  -8.301 -33.586  1.00104.93           C
ATOM   4342  CD  GLN   269      27.385  -7.697 -33.344  1.00108.24           C
ATOM   4343  NE2 GLN   269      26.423  -7.915 -34.280  1.00 60.84           N
ATOM   4344  OE1 GLN   269      27.189  -7.059 -32.310  1.00 67.14           O
ATOM   4345  HN  GLN   269      30.138 -10.279 -34.496  1.00 95.28           H
ATOM   4346  HA  GLN   269      28.424  -9.088 -36.480  1.00 95.28           H
ATOM   4347  HB1 GLN   269      30.380  -7.538 -34.732  1.00 95.28           H
ATOM   4348  HB2 GLN   269      28.771  -7.029 -35.297  1.00 95.28           H
ATOM   4349  HG1 GLN   269      28.660  -9.388 -33.581  1.00 95.28           H
ATOM   4350  HG2 GLN   269      29.419  -7.990 -32.781  1.00 95.28           H
ATOM   4351 1HE2 GLN   269      26.646  -8.496 -35.151  1.00 95.28           H
ATOM   4352 2HE2 GLN   269      25.444  -7.505 -34.147  1.00 95.28           H
ATOM   4353  N   GLY   270      31.748  -8.484 -36.878  1.00100.77           N
ATOM   4354  CA  GLY   270      32.766  -7.909 -37.784  1.00103.32           C
ATOM   4355  C   GLY   270      32.617  -8.471 -39.123  1.00105.12           C
ATOM   4356  O   GLY   270      32.713  -7.780 -40.131  1.00105.15           O
ATOM   4357  HN  GLY   270      32.096  -9.056 -36.044  1.00103.59           H
ATOM   4358  HA1 GLY   270      32.638  -6.827 -37.830  1.00103.59           H
ATOM   4359  HA2 GLY   270      33.761  -8.141 -37.403  1.00103.59           H
ATOM   4360  N   PRO   271      32.469  -9.738 -39.155  1.00101.29           N
ATOM   4361  CA  PRO   271      32.132 -10.202 -40.436  1.00101.53           C
ATOM   4362  C   PRO   271      30.902  -9.650 -41.104  1.00 98.46           C
ATOM   4363  O   PRO   271      30.961  -9.326 -42.299  1.00100.13           O
ATOM   4364  CB  PRO   271      32.287 -11.711 -40.380  1.00102.67           C
ATOM   4365  CG  PRO   271      33.565 -11.826 -39.533  1.00100.67           C
ATOM   4366  CD  PRO   271      33.631 -10.497 -38.749  1.00 99.71           C
ATOM   4367  HA  PRO   271      32.955  -9.869 -41.068  1.00100.64           H
ATOM   4368  HB1 PRO   271      31.436 -12.186 -39.892  1.00100.64           H
ATOM   4369  HB2 PRO   271      32.423 -12.139 -41.374  1.00100.64           H
ATOM   4370  HG1 PRO   271      33.499 -12.673 -38.850  1.00100.64           H
ATOM   4371  HG2 PRO   271      34.441 -11.941 -40.172  1.00100.64           H
ATOM   4372  HD1 PRO   271      33.603 -10.688 -37.676  1.00100.64           H
ATOM   4373  HD2 PRO   271      34.544  -9.955 -38.998  1.00100.64           H
ATOM   4374  N   ILE   272      29.801  -9.478 -40.352  1.00 93.28           N
ATOM   4375  CA  ILE   272      28.625  -8.957 -40.967  1.00 92.94           C
ATOM   4376  C   ILE   272      28.858  -7.552 -41.456  1.00100.29           C
ATOM   4377  O   ILE   272      28.388  -7.205 -42.535  1.00 95.40           O
ATOM   4378  CB  ILE   272      27.375  -9.108 -40.108  1.00 90.67           C
ATOM   4379  CG1 ILE   272      26.239  -8.139 -40.489  1.00137.22           C
ATOM   4380  CG2 ILE   272      27.757  -9.097 -38.624  1.00139.62           C
ATOM   4381  CD1 ILE   272      26.458  -6.704 -39.997  1.00  0.00           C
ATOM   4382  HN  ILE   272      29.808  -9.727 -39.311  1.00107.06           H
ATOM   4383  HA  ILE   272      28.456  -9.563 -41.857  1.00107.06           H
ATOM   4384  HB  ILE   272      26.993 -10.109 -40.310  1.00107.06           H
ATOM   4385 1HG1 ILE   272      26.153  -8.120 -41.575  1.00107.06           H
ATOM   4386 2HG1 ILE   272      25.310  -8.511 -40.057  1.00107.06           H
ATOM   4387 1HG2 ILE   272      26.859  -9.205 -38.016  1.00107.06           H
ATOM   4388 2HG2 ILE   272      28.248  -8.154 -38.382  1.00107.06           H
ATOM   4389 3HG2 ILE   272      28.437  -9.924 -38.418  1.00107.06           H
ATOM   4390 1HD1 ILE   272      25.618  -6.082 -40.303  1.00107.06           H
ATOM   4391 2HD1 ILE   272      27.378  -6.309 -40.428  1.00107.06           H
ATOM   4392 3HD1 ILE   272      26.536  -6.700 -38.910  1.00107.06           H
ATOM   4393  N   ILE   273      29.571  -6.704 -40.685  1.00102.98           N
ATOM   4394  CA  ILE   273      29.846  -5.334 -41.042  1.00 97.27           C
ATOM   4395  C   ILE   273      30.677  -5.273 -42.293  1.00 97.42           C
ATOM   4396  O   ILE   273      30.464  -4.394 -43.120  1.00 99.22           O
ATOM   4397  CB  ILE   273      30.559  -4.571 -39.964  1.00 93.37           C
ATOM   4398  CG1 ILE   273      30.578  -3.067 -40.289  1.00  0.00           C
ATOM   4399  CG2 ILE   273      31.961  -5.170 -39.792  1.00  0.00           C
ATOM   4400  CD1 ILE   273      29.194  -2.426 -40.291  1.00  0.00           C
ATOM   4401  HN  ILE   273      29.955  -7.070 -39.755  1.00 98.05           H
ATOM   4402  HA  ILE   273      28.896  -4.837 -41.239  1.00 98.05           H
ATOM   4403  HB  ILE   273      30.013  -4.710 -39.030  1.00 98.05           H
ATOM   4404 1HG1 ILE   273      31.192  -2.561 -39.544  1.00 98.05           H
ATOM   4405 2HG1 ILE   273      31.021  -2.934 -41.276  1.00 98.05           H
ATOM   4406 1HG2 ILE   273      32.496  -4.629 -39.012  1.00 98.05           H
ATOM   4407 2HG2 ILE   273      32.509  -5.089 -40.731  1.00 98.05           H
ATOM   4408 3HG2 ILE   273      31.876  -6.220 -39.512  1.00 98.05           H
ATOM   4409 1HD1 ILE   273      29.284  -1.366 -40.528  1.00 98.05           H
ATOM   4410 2HD1 ILE   273      28.739  -2.540 -39.307  1.00 98.05           H
ATOM   4411 3HD1 ILE   273      28.568  -2.913 -41.039  1.00 98.05           H
ATOM   4412  N   LEU   274      31.683  -6.156 -42.463  1.00 96.97           N
ATOM   4413  CA  LEU   274      32.481  -6.113 -43.666  1.00 99.84           C
ATOM   4414  C   LEU   274      31.649  -6.403 -44.866  1.00101.85           C
ATOM   4415  O   LEU   274      31.825  -5.791 -45.921  1.00102.75           O
ATOM   4416  CB  LEU   274      33.643  -7.108 -43.717  1.00100.26           C
ATOM   4417  CG  LEU   274      34.860  -6.625 -42.927  1.00101.34           C
ATOM   4418  CD1 LEU   274      36.080  -7.506 -43.221  1.00100.27           C
ATOM   4419  CD2 LEU   274      35.118  -5.128 -43.179  1.00102.34           C
ATOM   4420  HN  LEU   274      31.890  -6.886 -41.708  1.00100.70           H
ATOM   4421  HA  LEU   274      32.889  -5.108 -43.768  1.00100.70           H
ATOM   4422  HB1 LEU   274      33.309  -8.058 -43.299  1.00100.70           H
ATOM   4423  HB2 LEU   274      33.936  -7.251 -44.757  1.00100.70           H
ATOM   4424  HG  LEU   274      34.625  -6.740 -41.868  1.00100.70           H
ATOM   4425 1HD1 LEU   274      36.936  -7.146 -42.650  1.00100.70           H
ATOM   4426 2HD1 LEU   274      36.312  -7.463 -44.286  1.00100.70           H
ATOM   4427 3HD1 LEU   274      35.863  -8.536 -42.939  1.00100.70           H
ATOM   4428 1HD2 LEU   274      35.988  -4.808 -42.606  1.00100.70           H
ATOM   4429 2HD2 LEU   274      34.247  -4.551 -42.869  1.00100.70           H
ATOM   4430 3HD2 LEU   274      35.302  -4.965 -44.241  1.00100.70           H
ATOM   4431  N   VAL   275      30.737  -7.377 -44.743  1.00 98.85           N
ATOM   4432  CA  VAL   275      29.941  -7.737 -45.882  1.00 97.45           C
ATOM   4433  C   VAL   275      29.089  -6.583 -46.279  1.00100.38           C
ATOM   4434  O   VAL   275      28.937  -6.314 -47.471  1.00100.07           O
ATOM   4435  CB  VAL   275      29.028  -8.901 -45.595  1.00 92.99           C
ATOM   4436  CG1 VAL   275      28.170  -9.173 -46.843  1.00 51.91           C
ATOM   4437  CG2 VAL   275      29.888 -10.100 -45.157  1.00 53.29           C
ATOM   4438  HN  VAL   275      30.605  -7.880 -43.808  1.00 84.99           H
ATOM   4439  HA  VAL   275      30.600  -7.996 -46.710  1.00 84.99           H
ATOM   4440  HB  VAL   275      28.367  -8.629 -44.772  1.00 84.99           H
ATOM   4441 1HG1 VAL   275      27.503 -10.013 -46.650  1.00 84.99           H
ATOM   4442 2HG1 VAL   275      28.819  -9.410 -47.686  1.00 84.99           H
ATOM   4443 3HG1 VAL   275      27.579  -8.288 -47.078  1.00 84.99           H
ATOM   4444 1HG2 VAL   275      29.244 -10.953 -44.945  1.00 84.99           H
ATOM   4445 2HG2 VAL   275      30.449  -9.837 -44.260  1.00 84.99           H
ATOM   4446 3HG2 VAL   275      30.583 -10.360 -45.955  1.00 84.99           H
ATOM   4447  N   LEU   276      28.507  -5.880 -45.289  1.00 95.99           N
ATOM   4448  CA  LEU   276      27.637  -4.764 -45.550  1.00 94.42           C
ATOM   4449  C   LEU   276      28.412  -3.663 -46.233  1.00 98.72           C
ATOM   4450  O   LEU   276      27.873  -3.003 -47.112  1.00 97.65           O
ATOM   4451  CB  LEU   276      26.991  -4.221 -44.259  1.00 94.42           C
ATOM   4452  CG  LEU   276      26.026  -3.038 -44.457  1.00 51.03           C
ATOM   4453  CD1 LEU   276      24.824  -3.434 -45.325  1.00101.07           C
ATOM   4454  CD2 LEU   276      25.592  -2.460 -43.098  1.00 43.96           C
ATOM   4455  HN  LEU   276      28.699  -6.160 -44.274  1.00 84.66           H
ATOM   4456  HA  LEU   276      26.844  -5.095 -46.221  1.00 84.66           H
ATOM   4457  HB1 LEU   276      26.435  -5.035 -43.793  1.00 84.66           H
ATOM   4458  HB2 LEU   276      27.790  -3.897 -43.593  1.00 84.66           H
ATOM   4459  HG  LEU   276      26.570  -2.256 -44.987  1.00 84.66           H
ATOM   4460 1HD1 LEU   276      24.163  -2.575 -45.445  1.00 84.66           H
ATOM   4461 2HD1 LEU   276      24.280  -4.247 -44.845  1.00 84.66           H
ATOM   4462 3HD1 LEU   276      25.175  -3.760 -46.304  1.00 84.66           H
ATOM   4463 1HD2 LEU   276      24.911  -1.624 -43.259  1.00 84.66           H
ATOM   4464 2HD2 LEU   276      26.470  -2.112 -42.553  1.00 84.66           H
ATOM   4465 3HD2 LEU   276      25.088  -3.232 -42.518  1.00 84.66           H
ATOM   4466  N   LEU   277      29.679  -3.409 -45.845  1.00 97.11           N
ATOM   4467  CA  LEU   277      30.443  -2.344 -46.469  1.00 99.03           C
ATOM   4468  C   LEU   277      30.676  -2.633 -47.919  1.00103.68           C
ATOM   4469  O   LEU   277      30.599  -1.751 -48.779  1.00104.58           O
ATOM   4470  CB  LEU   277      31.827  -2.146 -45.834  1.00101.68           C
ATOM   4471  CG  LEU   277      31.764  -1.682 -44.371  1.00107.43           C
ATOM   4472  CD1 LEU   277      33.171  -1.458 -43.793  1.00101.55           C
ATOM   4473  CD2 LEU   277      30.857  -0.454 -44.222  1.00110.46           C
ATOM   4474  HN  LEU   277      30.125  -3.998 -45.071  1.00103.19           H
ATOM   4475  HA  LEU   277      29.882  -1.414 -46.383  1.00103.19           H
ATOM   4476  HB1 LEU   277      32.365  -3.093 -45.873  1.00103.19           H
ATOM   4477  HB2 LEU   277      32.369  -1.396 -46.411  1.00103.19           H
ATOM   4478  HG  LEU   277      31.307  -2.489 -43.798  1.00103.19           H
ATOM   4479 1HD1 LEU   277      33.091  -1.130 -42.757  1.00103.19           H
ATOM   4480 2HD1 LEU   277      33.686  -0.695 -44.376  1.00103.19           H
ATOM   4481 3HD1 LEU   277      33.734  -2.390 -43.836  1.00103.19           H
ATOM   4482 1HD2 LEU   277      30.830  -0.146 -43.177  1.00103.19           H
ATOM   4483 2HD2 LEU   277      29.849  -0.704 -44.553  1.00103.19           H
ATOM   4484 3HD2 LEU   277      31.247   0.362 -44.831  1.00103.19           H
ATOM   4485  N   ILE   278      30.994  -3.894 -48.230  1.00100.26           N
ATOM   4486  CA  ILE   278      31.289  -4.225 -49.591  1.00 99.80           C
ATOM   4487  C   ILE   278      30.050  -4.031 -50.429  1.00101.33           C
ATOM   4488  O   ILE   278      30.108  -3.594 -51.582  1.00104.23           O
ATOM   4489  CB  ILE   278      31.824  -5.621 -49.719  1.00100.74           C
ATOM   4490  CG1 ILE   278      32.760  -5.735 -50.923  1.00 98.39           C
ATOM   4491  CG2 ILE   278      30.640  -6.591 -49.784  1.00 99.06           C
ATOM   4492  CD1 ILE   278      33.669  -6.959 -50.846  1.00 99.47           C
ATOM   4493  HN  ILE   278      31.028  -4.647 -47.470  1.00100.41           H
ATOM   4494  HA  ILE   278      32.053  -3.536 -49.950  1.00100.41           H
ATOM   4495  HB  ILE   278      32.398  -5.848 -48.821  1.00100.41           H
ATOM   4496 1HG1 ILE   278      32.156  -5.805 -51.828  1.00100.41           H
ATOM   4497 2HG1 ILE   278      33.381  -4.841 -50.968  1.00100.41           H
ATOM   4498 1HG2 ILE   278      31.010  -7.611 -49.878  1.00100.41           H
ATOM   4499 2HG2 ILE   278      30.020  -6.349 -50.648  1.00100.41           H
ATOM   4500 3HG2 ILE   278      30.046  -6.502 -48.875  1.00100.41           H
ATOM   4501 1HD1 ILE   278      34.312  -6.990 -51.726  1.00100.41           H
ATOM   4502 2HD1 ILE   278      33.061  -7.862 -50.809  1.00100.41           H
ATOM   4503 3HD1 ILE   278      34.285  -6.898 -49.949  1.00100.41           H
ATOM   4504  N   ASN   279      28.880  -4.392 -49.871  1.00 97.85           N
ATOM   4505  CA  ASN   279      27.645  -4.294 -50.607  1.00 98.71           C
ATOM   4506  C   ASN   279      27.348  -2.836 -50.873  1.00101.29           C
ATOM   4507  O   ASN   279      26.776  -2.529 -51.916  1.00 99.56           O
ATOM   4508  CB  ASN   279      26.443  -4.912 -49.874  1.00 97.82           C
ATOM   4509  CG  ASN   279      25.382  -5.205 -50.924  1.00104.97           C
ATOM   4510  ND2 ASN   279      24.156  -5.581 -50.465  1.00100.68           N
ATOM   4511  OD1 ASN   279      25.651  -5.101 -52.119  1.00 95.62           O
ATOM   4512  HN  ASN   279      28.866  -4.757 -48.865  1.00 99.56           H
ATOM   4513  HA  ASN   279      27.769  -4.803 -51.562  1.00 99.56           H
ATOM   4514  HB1 ASN   279      26.742  -5.835 -49.377  1.00 99.56           H
ATOM   4515  HB2 ASN   279      26.054  -4.210 -49.136  1.00 99.56           H
ATOM   4516 1HD2 ASN   279      23.979  -5.658 -49.413  1.00 99.56           H
ATOM   4517 2HD2 ASN   279      23.370  -5.801 -51.158  1.00 99.56           H
ATOM   4518  N   PHE   280      27.681  -1.907 -49.934  1.00102.68           N
ATOM   4519  CA  PHE   280      27.460  -0.481 -50.121  1.00100.21           C
ATOM   4520  C   PHE   280      28.278  -0.013 -51.272  1.00103.37           C
ATOM   4521  O   PHE   280      27.813   0.810 -52.063  1.00106.19           O
ATOM   4522  CB  PHE   280      27.885   0.380 -48.923  1.00101.18           C
ATOM   4523  CG  PHE   280      26.765   0.347 -47.950  1.00103.34           C
ATOM   4524  CD1 PHE   280      25.616   1.031 -48.255  1.00103.21           C
ATOM   4525  CD2 PHE   280      26.861  -0.334 -46.757  1.00107.18           C
ATOM   4526  CE1 PHE   280      24.559   1.033 -47.382  1.00103.91           C
ATOM   4527  CE2 PHE   280      25.804  -0.337 -45.876  1.00110.88           C
ATOM   4528  CZ  PHE   280      24.654   0.350 -46.196  1.00106.65           C
ATOM   4529  HN  PHE   280      28.126  -2.240 -49.020  1.00104.44           H
ATOM   4530  HA  PHE   280      26.405  -0.306 -50.334  1.00104.44           H
ATOM   4531  HB1 PHE   280      28.788  -0.028 -48.469  1.00104.44           H
ATOM   4532  HB2 PHE   280      28.071   1.405 -49.245  1.00104.44           H
ATOM   4533  HD1 PHE   280      25.542   1.576 -49.196  1.00104.44           H
ATOM   4534  HD2 PHE   280      27.776  -0.873 -46.509  1.00104.44           H
ATOM   4535  HE1 PHE   280      23.646   1.576 -47.628  1.00104.44           H
ATOM   4536  HE2 PHE   280      25.876  -0.878 -44.933  1.00104.44           H
ATOM   4537  HZ  PHE   280      23.814   0.351 -45.502  1.00104.44           H
ATOM   4538  N   VAL   281      29.537  -0.486 -51.374  1.00101.90           N
ATOM   4539  CA  VAL   281      30.338  -0.023 -52.466  1.00103.05           C
ATOM   4540  C   VAL   281      29.735  -0.458 -53.770  1.00106.77           C
ATOM   4541  O   VAL   281      29.733   0.304 -54.741  1.00109.14           O
ATOM   4542  CB  VAL   281      31.777  -0.451 -52.455  1.00103.29           C
ATOM   4543  CG1 VAL   281      31.905  -1.941 -52.817  1.00 60.25           C
ATOM   4544  CG2 VAL   281      32.538   0.476 -53.417  1.00 48.80           C
ATOM   4545  HN  VAL   281      29.924  -1.184 -50.661  1.00 90.46           H
ATOM   4546  HA  VAL   281      30.320   1.067 -52.445  1.00 90.46           H
ATOM   4547  HB  VAL   281      32.173  -0.305 -51.450  1.00 90.46           H
ATOM   4548 1HG1 VAL   281      32.955  -2.230 -52.803  1.00 90.46           H
ATOM   4549 2HG1 VAL   281      31.495  -2.109 -53.814  1.00 90.46           H
ATOM   4550 3HG1 VAL   281      31.353  -2.540 -52.093  1.00 90.46           H
ATOM   4551 1HG2 VAL   281      33.591   0.196 -53.436  1.00 90.46           H
ATOM   4552 2HG2 VAL   281      32.443   1.508 -53.080  1.00 90.46           H
ATOM   4553 3HG2 VAL   281      32.120   0.382 -54.420  1.00 90.46           H
ATOM   4554  N   PHE   282      29.208  -1.692 -53.833  1.00102.88           N
ATOM   4555  CA  PHE   282      28.648  -2.164 -55.065  1.00103.75           C
ATOM   4556  C   PHE   282      27.458  -1.328 -55.437  1.00104.01           C
ATOM   4557  O   PHE   282      27.259  -1.073 -56.623  1.00107.12           O
ATOM   4558  CB  PHE   282      28.093  -3.585 -55.028  1.00103.14           C
ATOM   4559  CG  PHE   282      29.174  -4.579 -54.939  1.00 66.62           C
ATOM   4560  CD1 PHE   282      30.439  -4.310 -55.397  1.00 68.31           C
ATOM   4561  CD2 PHE   282      28.912  -5.796 -54.370  1.00106.06           C
ATOM   4562  CE1 PHE   282      31.430  -5.255 -55.306  1.00 76.21           C
ATOM   4563  CE2 PHE   282      29.898  -6.748 -54.281  1.00 72.05           C
ATOM   4564  CZ  PHE   282      31.158  -6.478 -54.755  1.00 80.39           C
ATOM   4565  HN  PHE   282      29.206  -2.321 -52.967  1.00 90.05           H
ATOM   4566  HA  PHE   282      29.398  -2.091 -55.852  1.00 90.05           H
ATOM   4567  HB1 PHE   282      27.442  -3.689 -54.160  1.00 90.05           H
ATOM   4568  HB2 PHE   282      27.518  -3.765 -55.937  1.00 90.05           H
ATOM   4569  HD1 PHE   282      30.658  -3.337 -55.837  1.00 90.05           H
ATOM   4570  HD2 PHE   282      27.915  -6.011 -53.986  1.00 90.05           H
ATOM   4571  HE1 PHE   282      32.432  -5.031 -55.673  1.00 90.05           H
ATOM   4572  HE2 PHE   282      29.681  -7.718 -53.834  1.00 90.05           H
ATOM   4573  HZ  PHE   282      31.940  -7.236 -54.692  1.00 90.05           H
ATOM   4574  N   LEU   283      26.601  -0.944 -54.455  1.00 98.82           N
ATOM   4575  CA  LEU   283      25.410  -0.185 -54.761  1.00 94.85           C
ATOM   4576  C   LEU   283      25.787   1.137 -55.345  1.00103.92           C
ATOM   4577  O   LEU   283      25.099   1.626 -56.237  1.00106.18           O
ATOM   4578  CB  LEU   283      24.476   0.162 -53.590  1.00 95.03           C
ATOM   4579  CG  LEU   283      23.604  -0.992 -53.090  1.00 93.18           C
ATOM   4580  CD1 LEU   283      22.416  -0.438 -52.299  1.00 93.21           C
ATOM   4581  CD2 LEU   283      23.152  -1.896 -54.236  1.00 92.78           C
ATOM   4582  HN  LEU   283      26.810  -1.209 -53.440  1.00 97.25           H
ATOM   4583  HA  LEU   283      24.835  -0.736 -55.506  1.00 97.25           H
ATOM   4584  HB1 LEU   283      25.091   0.505 -52.758  1.00 97.25           H
ATOM   4585  HB2 LEU   283      23.816   0.968 -53.912  1.00 97.25           H
ATOM   4586  HG  LEU   283      24.206  -1.594 -52.409  1.00 97.25           H
ATOM   4587 1HD1 LEU   283      21.798  -1.262 -51.944  1.00 97.25           H
ATOM   4588 2HD1 LEU   283      21.822   0.211 -52.942  1.00 97.25           H
ATOM   4589 3HD1 LEU   283      22.783   0.134 -51.446  1.00 97.25           H
ATOM   4590 1HD2 LEU   283      22.535  -2.703 -53.842  1.00 97.25           H
ATOM   4591 2HD2 LEU   283      24.025  -2.317 -54.734  1.00 97.25           H
ATOM   4592 3HD2 LEU   283      22.572  -1.313 -54.952  1.00 97.25           H
ATOM   4593  N   PHE   284      26.855   1.769 -54.826  1.00103.47           N
ATOM   4594  CA  PHE   284      27.313   3.059 -55.283  1.00107.05           C
ATOM   4595  C   PHE   284      27.714   2.950 -56.715  1.00112.24           C
ATOM   4596  O   PHE   284      27.357   3.808 -57.524  1.00113.35           O
ATOM   4597  CB  PHE   284      28.550   3.482 -54.470  1.00106.67           C
ATOM   4598  CG  PHE   284      29.107   4.788 -54.911  1.00 86.40           C
ATOM   4599  CD1 PHE   284      28.594   5.966 -54.425  1.00 89.92           C
ATOM   4600  CD2 PHE   284      30.159   4.820 -55.798  1.00 83.93           C
ATOM   4601  CE1 PHE   284      29.123   7.166 -54.825  1.00 87.53           C
ATOM   4602  CE2 PHE   284      30.690   6.020 -56.205  1.00 85.18           C
ATOM   4603  CZ  PHE   284      30.168   7.191 -55.713  1.00 91.61           C
ATOM   4604  HN  PHE   284      27.393   1.291 -54.034  1.00 97.03           H
ATOM   4605  HA  PHE   284      26.520   3.799 -55.171  1.00 97.03           H
ATOM   4606  HB1 PHE   284      28.267   3.560 -53.420  1.00 97.03           H
ATOM   4607  HB2 PHE   284      29.320   2.718 -54.583  1.00 97.03           H
ATOM   4608  HD1 PHE   284      27.764   5.946 -53.718  1.00 97.03           H
ATOM   4609  HD2 PHE   284      30.574   3.887 -56.180  1.00 97.03           H
ATOM   4610  HE1 PHE   284      28.713   8.099 -54.438  1.00 97.03           H
ATOM   4611  HE2 PHE   284      31.518   6.042 -56.912  1.00 97.03           H
ATOM   4612  HZ  PHE   284      30.587   8.146 -56.030  1.00 97.03           H
ATOM   4613  N   ASN   285      28.459   1.882 -57.064  1.00110.76           N
ATOM   4614  CA  ASN   285      28.895   1.706 -58.422  1.00112.28           C
ATOM   4615  C   ASN   285      27.731   1.546 -59.344  1.00111.62           C
ATOM   4616  O   ASN   285      27.750   2.081 -60.452  1.00115.71           O
ATOM   4617  CB  ASN   285      29.774   0.468 -58.650  1.00113.94           C
ATOM   4618  CG  ASN   285      31.218   0.915 -58.692  1.00122.68           C
ATOM   4619  ND2 ASN   285      31.915   0.978 -57.527  1.00 93.43           N
ATOM   4620  OD1 ASN   285      31.692   1.204 -59.789  1.00 91.65           O
ATOM   4621  HN  ASN   285      28.727   1.158 -56.323  1.00109.01           H
ATOM   4622  HA  ASN   285      29.457   2.591 -58.723  1.00109.01           H
ATOM   4623  HB1 ASN   285      29.631  -0.241 -57.834  1.00109.01           H
ATOM   4624  HB2 ASN   285      29.507  -0.006 -59.595  1.00109.01           H
ATOM   4625 1HD2 ASN   285      31.441   0.714 -56.605  1.00109.01           H
ATOM   4626 2HD2 ASN   285      32.938   1.292 -57.532  1.00109.01           H
ATOM   4627  N   ILE   286      26.701   0.787 -58.925  1.00104.28           N
ATOM   4628  CA  ILE   286      25.588   0.526 -59.795  1.00103.60           C
ATOM   4629  C   ILE   286      24.867   1.801 -60.089  1.00109.47           C
ATOM   4630  O   ILE   286      24.470   2.041 -61.226  1.00111.79           O
ATOM   4631  CB  ILE   286      24.653  -0.515 -59.227  1.00102.94           C
ATOM   4632  CG1 ILE   286      23.856  -1.193 -60.346  1.00102.35           C
ATOM   4633  CG2 ILE   286      23.742   0.141 -58.180  1.00102.50           C
ATOM   4634  CD1 ILE   286      22.851  -0.268 -61.012  1.00107.58           C
ATOM   4635  HN  ILE   286      26.711   0.374 -57.938  1.00105.56           H
ATOM   4636  HA  ILE   286      25.982   0.142 -60.735  1.00105.56           H
ATOM   4637  HB  ILE   286      25.254  -1.275 -58.728  1.00105.56           H
ATOM   4638 1HG1 ILE   286      24.555  -1.548 -61.103  1.00105.56           H
ATOM   4639 2HG1 ILE   286      23.318  -2.041 -59.922  1.00105.56           H
ATOM   4640 1HG2 ILE   286      23.065  -0.606 -57.767  1.00105.56           H
ATOM   4641 2HG2 ILE   286      23.162   0.936 -58.649  1.00105.56           H
ATOM   4642 3HG2 ILE   286      24.352   0.561 -57.379  1.00105.56           H
ATOM   4643 1HD1 ILE   286      22.320  -0.810 -61.795  1.00105.56           H
ATOM   4644 2HD1 ILE   286      23.374   0.582 -61.451  1.00105.56           H
ATOM   4645 3HD1 ILE   286      22.137   0.089 -60.270  1.00105.56           H
ATOM   4646  N   VAL   287      24.681   2.654 -59.063  1.00105.69           N
ATOM   4647  CA  VAL   287      23.973   3.891 -59.231  1.00108.20           C
ATOM   4648  C   VAL   287      24.719   4.774 -60.191  1.00115.04           C
ATOM   4649  O   VAL   287      24.101   5.439 -61.023  1.00115.18           O
ATOM   4650  CB  VAL   287      23.776   4.620 -57.923  1.00104.16           C
ATOM   4651  CG1 VAL   287      24.911   5.629 -57.669  1.00108.65           C
ATOM   4652  CG2 VAL   287      22.352   5.188 -57.885  1.00104.28           C
ATOM   4653  HN  VAL   287      25.072   2.403 -58.099  1.00108.74           H
ATOM   4654  HA  VAL   287      22.993   3.672 -59.655  1.00108.74           H
ATOM   4655  HB  VAL   287      23.837   3.871 -57.133  1.00108.74           H
ATOM   4656 1HG1 VAL   287      24.741   6.138 -56.720  1.00108.74           H
ATOM   4657 2HG1 VAL   287      24.933   6.363 -58.475  1.00108.74           H
ATOM   4658 3HG1 VAL   287      25.865   5.102 -57.632  1.00108.74           H
ATOM   4659 1HG2 VAL   287      22.197   5.718 -56.945  1.00108.74           H
ATOM   4660 2HG2 VAL   287      21.633   4.374 -57.966  1.00108.74           H
ATOM   4661 3HG2 VAL   287      22.214   5.879 -58.717  1.00108.74           H
ATOM   4662  N   ARG   288      26.068   4.810 -60.101  1.00115.50           N
ATOM   4663  CA  ARG   288      26.841   5.682 -60.951  1.00116.83           C
ATOM   4664  C   ARG   288      26.696   5.267 -62.378  1.00120.60           C
ATOM   4665  O   ARG   288      26.553   6.120 -63.254  1.00125.51           O
ATOM   4666  CB  ARG   288      28.344   5.648 -60.626  1.00118.27           C
ATOM   4667  CG  ARG   288      29.171   6.563 -61.530  1.00126.99           C
ATOM   4668  CD  ARG   288      30.672   6.544 -61.234  1.00130.69           C
ATOM   4669  NE  ARG   288      31.159   5.155 -61.465  1.00 93.25           N
ATOM   4670  CZ  ARG   288      31.489   4.745 -62.725  1.00100.56           C
ATOM   4671  NH1 ARG   288      31.345   5.590 -63.788  1.00100.58           N
ATOM   4672  NH2 ARG   288      31.964   3.481 -62.922  1.00 94.96           N
ATOM   4673  HN  ARG   288      26.567   4.186 -59.390  1.00113.07           H
ATOM   4674  HA  ARG   288      26.476   6.703 -60.839  1.00113.07           H
ATOM   4675  HB1 ARG   288      28.483   5.963 -59.592  1.00113.07           H
ATOM   4676  HB2 ARG   288      28.702   4.626 -60.747  1.00113.07           H
ATOM   4677  HG1 ARG   288      29.023   6.250 -62.563  1.00113.07           H
ATOM   4678  HG2 ARG   288      28.811   7.585 -61.405  1.00113.07           H
ATOM   4679  HD1 ARG   288      31.191   7.235 -61.898  1.00113.07           H
ATOM   4680  HD2 ARG   288      30.850   6.832 -60.197  1.00113.07           H
ATOM   4681  HE  ARG   288      31.249   4.477 -60.642  1.00113.07           H
ATOM   4682 1HH1 ARG   288      30.970   6.581 -63.637  1.00113.07           H
ATOM   4683 2HH1 ARG   288      31.607   5.261 -64.772  1.00113.07           H
ATOM   4684 1HH2 ARG   288      32.075   2.816 -62.091  1.00113.07           H
ATOM   4685 2HH2 ARG   288      32.224   3.155 -63.907  1.00113.07           H
ATOM   4686  N   ILE   289      26.735   3.945 -62.648  1.00116.98           N
ATOM   4687  CA  ILE   289      26.621   3.492 -64.003  1.00119.81           C
ATOM   4688  C   ILE   289      25.287   3.831 -64.574  1.00124.55           C
ATOM   4689  O   ILE   289      25.189   4.204 -65.744  1.00125.85           O
ATOM   4690  CB  ILE   289      26.850   2.015 -64.211  1.00118.79           C
ATOM   4691  CG1 ILE   289      28.352   1.671 -64.178  1.00 96.77           C
ATOM   4692  CG2 ILE   289      26.187   1.624 -65.546  1.00 78.77           C
ATOM   4693  CD1 ILE   289      29.051   1.905 -62.847  1.00119.82           C
ATOM   4694  HN  ILE   289      26.849   3.238 -61.853  1.00112.67           H
ATOM   4695  HA  ILE   289      27.372   4.024 -64.588  1.00112.67           H
ATOM   4696  HB  ILE   289      26.353   1.471 -63.407  1.00112.67           H
ATOM   4697 1HG1 ILE   289      28.461   0.617 -64.433  1.00112.67           H
ATOM   4698 2HG1 ILE   289      28.852   2.281 -64.931  1.00112.67           H
ATOM   4699 1HG2 ILE   289      26.334   0.559 -65.728  1.00112.67           H
ATOM   4700 2HG2 ILE   289      26.639   2.196 -66.357  1.00112.67           H
ATOM   4701 3HG2 ILE   289      25.120   1.840 -65.500  1.00112.67           H
ATOM   4702 1HD1 ILE   289      30.103   1.631 -62.936  1.00112.67           H
ATOM   4703 2HD1 ILE   289      28.581   1.294 -62.077  1.00112.67           H
ATOM   4704 3HD1 ILE   289      28.972   2.957 -62.574  1.00112.67           H
ATOM   4705  N   LEU   290      24.223   3.673 -63.767  1.00119.40           N
ATOM   4706  CA  LEU   290      22.894   3.923 -64.250  1.00118.71           C
ATOM   4707  C   LEU   290      22.780   5.354 -64.657  1.00124.35           C
ATOM   4708  O   LEU   290      22.234   5.677 -65.716  1.00126.06           O
ATOM   4709  CB  LEU   290      21.890   3.676 -63.106  1.00113.53           C
ATOM   4710  CG  LEU   290      20.390   3.622 -63.472  1.00113.34           C
ATOM   4711  CD1 LEU   290      19.547   3.370 -62.210  1.00112.83           C
ATOM   4712  CD2 LEU   290      19.911   4.833 -64.283  1.00114.63           C
ATOM   4713  HN  LEU   290      24.367   3.358 -62.755  1.00117.86           H
ATOM   4714  HA  LEU   290      22.671   3.272 -65.095  1.00117.86           H
ATOM   4715  HB1 LEU   290      22.148   2.722 -62.646  1.00117.86           H
ATOM   4716  HB2 LEU   290      22.020   4.477 -62.379  1.00117.86           H
ATOM   4717  HG  LEU   290      20.258   2.749 -64.112  1.00117.86           H
ATOM   4718 1HD1 LEU   290      18.492   3.334 -62.479  1.00117.86           H
ATOM   4719 2HD1 LEU   290      19.712   4.176 -61.496  1.00117.86           H
ATOM   4720 3HD1 LEU   290      19.840   2.421 -61.761  1.00117.86           H
ATOM   4721 1HD2 LEU   290      18.849   4.726 -64.503  1.00117.86           H
ATOM   4722 2HD2 LEU   290      20.471   4.892 -65.216  1.00117.86           H
ATOM   4723 3HD2 LEU   290      20.071   5.744 -63.705  1.00117.86           H
ATOM   4724  N   MET   291      23.276   6.260 -63.805  1.00123.94           N
ATOM   4725  CA  MET   291      23.114   7.646 -64.119  1.00126.89           C
ATOM   4726  C   MET   291      23.869   8.022 -65.367  1.00133.86           C
ATOM   4727  O   MET   291      23.338   8.703 -66.252  1.00136.92           O
ATOM   4728  CB  MET   291      23.631   8.511 -62.957  1.00125.92           C
ATOM   4729  CG  MET   291      23.148   9.958 -62.951  1.00 96.86           C
ATOM   4730  SD  MET   291      23.661  10.876 -61.468  1.00 96.50           S
ATOM   4731  CE  MET   291      22.722   9.853 -60.296  1.00 93.14           C
ATOM   4732  HN  MET   291      23.781   5.955 -62.912  1.00116.75           H
ATOM   4733  HA  MET   291      22.055   7.853 -64.270  1.00116.75           H
ATOM   4734  HB1 MET   291      23.311   8.047 -62.024  1.00116.75           H
ATOM   4735  HB2 MET   291      24.720   8.521 -63.003  1.00116.75           H
ATOM   4736  HG1 MET   291      23.554  10.462 -63.828  1.00116.75           H
ATOM   4737  HG2 MET   291      22.059   9.960 -63.001  1.00116.75           H
ATOM   4738  HE1 MET   291      22.876  10.225 -59.283  1.00116.75           H
ATOM   4739  HE2 MET   291      23.064   8.820 -60.359  1.00116.75           H
ATOM   4740  HE3 MET   291      21.661   9.899 -60.542  1.00116.75           H
ATOM   4741  N   THR   292      25.158   7.616 -65.440  1.00131.43           N
ATOM   4742  CA  THR   292      25.945   8.058 -66.555  1.00132.49           C
ATOM   4743  C   THR   292      25.657   7.479 -67.903  1.00131.73           C
ATOM   4744  O   THR   292      25.330   8.179 -68.868  1.00133.11           O
ATOM   4745  CB  THR   292      27.419   7.867 -66.317  1.00134.88           C
ATOM   4746  CG2 THR   292      27.808   8.617 -65.031  1.00106.94           C
ATOM   4747  OG1 THR   292      27.732   6.488 -66.186  1.00122.37           O
ATOM   4748  HN  THR   292      25.578   6.983 -64.687  1.00127.56           H
ATOM   4749  HA  THR   292      25.783   9.132 -66.641  1.00127.56           H
ATOM   4750  HB  THR   292      27.975   8.283 -67.158  1.00127.56           H
ATOM   4751  HG1 THR   292      27.202   6.084 -65.374  1.00127.56           H
ATOM   4752 1HG2 THR   292      28.875   8.489 -64.844  1.00127.56           H
ATOM   4753 2HG2 THR   292      27.242   8.216 -64.191  1.00127.56           H
ATOM   4754 3HG2 THR   292      27.585   9.677 -65.146  1.00127.56           H
ATOM   4755  N   LYS   293      25.797   6.152 -67.985  1.00127.01           N
ATOM   4756  CA  LYS   293      25.681   5.516 -69.257  1.00128.47           C
ATOM   4757  C   LYS   293      24.250   5.296 -69.597  1.00131.18           C
ATOM   4758  O   LYS   293      23.804   5.475 -70.726  1.00130.13           O
ATOM   4759  CB  LYS   293      26.400   4.158 -69.286  1.00126.58           C
ATOM   4760  CG  LYS   293      27.901   4.297 -69.026  1.00120.44           C
ATOM   4761  CD  LYS   293      28.603   2.980 -68.697  1.00124.29           C
ATOM   4762  CE  LYS   293      29.313   2.346 -69.892  1.00129.60           C
ATOM   4763  NZ  LYS   293      30.042   1.133 -69.461  1.00137.39           N
ATOM   4764  HN  LYS   293      25.993   5.573 -67.107  1.00128.34           H
ATOM   4765  HA  LYS   293      26.125   6.163 -70.014  1.00128.34           H
ATOM   4766  HB1 LYS   293      25.968   3.516 -68.518  1.00128.34           H
ATOM   4767  HB2 LYS   293      26.253   3.703 -70.265  1.00128.34           H
ATOM   4768  HG1 LYS   293      28.365   4.718 -69.918  1.00128.34           H
ATOM   4769  HG2 LYS   293      28.041   4.979 -68.187  1.00128.34           H
ATOM   4770  HD1 LYS   293      29.342   3.170 -67.919  1.00128.34           H
ATOM   4771  HD2 LYS   293      27.857   2.277 -68.326  1.00128.34           H
ATOM   4772  HE1 LYS   293      28.575   2.074 -70.647  1.00128.34           H
ATOM   4773  HE2 LYS   293      30.018   3.061 -70.314  1.00128.34           H
ATOM   4774  HZ1 LYS   293      30.536   0.696 -70.303  1.00128.34           H
ATOM   4775  HZ2 LYS   293      29.351   0.429 -69.047  1.00128.34           H
ATOM   4776  HZ3 LYS   293      30.768   1.398 -68.721  1.00128.34           H
ATOM   4777  N   LEU   294      23.523   4.857 -68.569  1.00130.56           N
ATOM   4778  CA  LEU   294      22.185   4.349 -68.556  1.00130.60           C
ATOM   4779  C   LEU   294      21.046   5.303 -68.638  1.00135.58           C
ATOM   4780  O   LEU   294      19.938   4.826 -68.869  1.00135.55           O
ATOM   4781  CB  LEU   294      21.919   3.417 -67.366  1.00131.19           C
ATOM   4782  CG  LEU   294      22.760   2.128 -67.425  1.00133.13           C
ATOM   4783  CD1 LEU   294      22.370   1.155 -66.304  1.00131.66           C
ATOM   4784  CD2 LEU   294      22.700   1.488 -68.822  1.00129.32           C
ATOM   4785  HN  LEU   294      24.010   4.889 -67.617  1.00132.20           H
ATOM   4786  HA  LEU   294      22.104   3.721 -69.443  1.00132.20           H
ATOM   4787  HB1 LEU   294      22.159   3.948 -66.445  1.00132.20           H
ATOM   4788  HB2 LEU   294      20.863   3.145 -67.364  1.00132.20           H
ATOM   4789  HG  LEU   294      23.796   2.416 -67.251  1.00132.20           H
ATOM   4790 1HD1 LEU   294      22.981   0.255 -66.374  1.00132.20           H
ATOM   4791 2HD1 LEU   294      21.318   0.887 -66.404  1.00132.20           H
ATOM   4792 3HD1 LEU   294      22.532   1.630 -65.337  1.00132.20           H
ATOM   4793 1HD2 LEU   294      23.303   0.580 -68.832  1.00132.20           H
ATOM   4794 2HD2 LEU   294      23.088   2.189 -69.561  1.00132.20           H
ATOM   4795 3HD2 LEU   294      21.667   1.239 -69.065  1.00132.20           H
ATOM   4796  N   ARG   295      21.229   6.618 -68.404  1.00136.29           N
ATOM   4797  CA  ARG   295      20.091   7.484 -68.222  1.00139.67           C
ATOM   4798  C   ARG   295      19.076   7.353 -69.329  1.00143.65           C
ATOM   4799  O   ARG   295      17.897   7.145 -69.045  1.00141.78           O
ATOM   4800  CB  ARG   295      20.488   8.969 -68.104  1.00136.72           C
ATOM   4801  CG  ARG   295      21.230   9.534 -69.319  1.00138.52           C
ATOM   4802  CD  ARG   295      21.731  10.966 -69.109  1.00144.08           C
ATOM   4803  NE  ARG   295      22.431  11.394 -70.353  1.00146.56           N
ATOM   4804  CZ  ARG   295      23.322  12.428 -70.309  1.00148.25           C
ATOM   4805  NH1 ARG   295      23.576  13.060 -69.127  1.00139.49           N
ATOM   4806  NH2 ARG   295      23.960  12.829 -71.446  1.00142.49           N
ATOM   4807  HN  ARG   295      22.220   7.019 -68.354  1.00141.59           H
ATOM   4808  HA  ARG   295      19.604   7.197 -67.290  1.00141.59           H
ATOM   4809  HB1 ARG   295      19.578   9.553 -67.961  1.00141.59           H
ATOM   4810  HB2 ARG   295      21.132   9.080 -67.232  1.00141.59           H
ATOM   4811  HG1 ARG   295      22.087   8.894 -69.529  1.00141.59           H
ATOM   4812  HG2 ARG   295      20.552   9.526 -70.173  1.00141.59           H
ATOM   4813  HD1 ARG   295      20.888  11.629 -68.913  1.00141.59           H
ATOM   4814  HD2 ARG   295      22.422  10.997 -68.266  1.00141.59           H
ATOM   4815  HE  ARG   295      22.237  10.891 -71.278  1.00141.59           H
ATOM   4816 1HH1 ARG   295      23.078  12.745 -68.233  1.00141.59           H
ATOM   4817 2HH1 ARG   295      24.274  13.870 -69.093  1.00141.59           H
ATOM   4818 1HH2 ARG   295      23.763  12.333 -72.373  1.00141.59           H
ATOM   4819 2HH2 ARG   295      24.657  13.639 -71.410  1.00141.59           H
ATOM   4820  N   ALA   296      19.480   7.453 -70.606  1.00144.71           N
ATOM   4821  CA  ALA   296      18.546   7.322 -71.695  1.00143.79           C
ATOM   4822  C   ALA   296      18.044   5.915 -71.859  1.00144.23           C
ATOM   4823  O   ALA   296      16.863   5.696 -72.126  1.00145.32           O
ATOM   4824  CB  ALA   296      19.151   7.742 -73.046  1.00138.84           C
ATOM   4825  HN  ALA   296      20.513   7.634 -70.819  1.00143.38           H
ATOM   4826  HA  ALA   296      17.692   7.966 -71.490  1.00143.38           H
ATOM   4827  HB1 ALA   296      18.405   7.623 -73.831  1.00143.38           H
ATOM   4828  HB2 ALA   296      20.015   7.116 -73.268  1.00143.38           H
ATOM   4829  HB3 ALA   296      19.462   8.786 -72.996  1.00143.38           H
ATOM   4830  N   SER   297      18.942   4.927 -71.690  1.00141.52           N
ATOM   4831  CA  SER   297      18.681   3.556 -72.031  1.00140.60           C
ATOM   4832  C   SER   297      17.506   2.986 -71.307  1.00141.49           C
ATOM   4833  O   SER   297      17.357   3.132 -70.094  1.00141.70           O
ATOM   4834  CB  SER   297      19.876   2.624 -71.760  1.00143.33           C
ATOM   4835  OG  SER   297      20.128   2.542 -70.363  1.00126.32           O
ATOM   4836  HN  SER   297      19.899   5.175 -71.280  1.00139.16           H
ATOM   4837  HA  SER   297      18.465   3.515 -73.099  1.00139.16           H
ATOM   4838  HB1 SER   297      19.651   1.629 -72.144  1.00139.16           H
ATOM   4839  HB2 SER   297      20.760   3.017 -72.262  1.00139.16           H
ATOM   4840  HG  SER   297      20.347   3.498 -69.989  1.00139.16           H
ATOM   4841  N   THR   298      16.630   2.299 -72.074  1.00141.49           N
ATOM   4842  CA  THR   298      15.495   1.644 -71.496  1.00143.22           C
ATOM   4843  C   THR   298      15.395   0.277 -72.119  1.00145.12           C
ATOM   4844  O   THR   298      15.459   0.139 -73.339  1.00146.51           O
ATOM   4845  CB  THR   298      14.202   2.360 -71.765  1.00143.09           C
ATOM   4846  CG2 THR   298      13.094   1.621 -71.013  1.00132.50           C
ATOM   4847  OG1 THR   298      14.264   3.698 -71.294  1.00132.15           O
ATOM   4848  HN  THR   298      16.789   2.242 -73.131  1.00140.58           H
ATOM   4849  HA  THR   298      15.640   1.545 -70.421  1.00140.58           H
ATOM   4850  HB  THR   298      13.991   2.354 -72.834  1.00140.58           H
ATOM   4851  HG1 THR   298      14.444   3.697 -70.259  1.00140.58           H
ATOM   4852 1HG2 THR   298      12.141   2.119 -71.189  1.00140.58           H
ATOM   4853 2HG2 THR   298      13.314   1.625 -69.945  1.00140.58           H
ATOM   4854 3HG2 THR   298      13.037   0.592 -71.368  1.00140.58           H
ATOM   4855  N   THR   299      15.254  -0.774 -71.278  1.00141.15           N
ATOM   4856  CA  THR   299      15.138  -2.141 -71.715  1.00139.17           C
ATOM   4857  C   THR   299      14.547  -2.919 -70.579  1.00140.60           C
ATOM   4858  O   THR   299      14.226  -2.360 -69.534  1.00140.76           O
ATOM   4859  CB  THR   299      16.450  -2.799 -72.017  1.00139.71           C
ATOM   4860  CG2 THR   299      17.177  -1.982 -73.096  1.00131.80           C
ATOM   4861  OG1 THR   299      17.245  -2.870 -70.842  1.00139.16           O
ATOM   4862  HN  THR   299      15.227  -0.577 -70.226  1.00138.91           H
ATOM   4863  HA  THR   299      14.484  -2.199 -72.586  1.00138.91           H
ATOM   4864  HB  THR   299      16.270  -3.807 -72.390  1.00138.91           H
ATOM   4865  HG1 THR   299      17.422  -1.901 -70.479  1.00138.91           H
ATOM   4866 1HG2 THR   299      18.135  -2.451 -73.324  1.00138.91           H
ATOM   4867 2HG2 THR   299      17.348  -0.969 -72.732  1.00138.91           H
ATOM   4868 3HG2 THR   299      16.567  -1.946 -73.998  1.00138.91           H
ATOM   4869  N   SER   300      14.351  -4.240 -70.772  1.00137.58           N
ATOM   4870  CA  SER   300      13.828  -5.085 -69.732  1.00137.02           C
ATOM   4871  C   SER   300      14.805  -5.170 -68.603  1.00136.87           C
ATOM   4872  O   SER   300      14.429  -5.045 -67.435  1.00134.20           O
ATOM   4873  CB  SER   300      13.592  -6.523 -70.220  1.00137.38           C
ATOM   4874  OG  SER   300      13.110  -7.332 -69.155  1.00138.70           O
ATOM   4875  HN  SER   300      14.591  -4.670 -71.723  1.00136.96           H
ATOM   4876  HA  SER   300      12.889  -4.669 -69.367  1.00136.96           H
ATOM   4877  HB1 SER   300      12.857  -6.514 -71.025  1.00136.96           H
ATOM   4878  HB2 SER   300      14.531  -6.936 -70.588  1.00136.96           H
ATOM   4879  HG  SER   300      13.816  -7.345 -68.377  1.00136.96           H
ATOM   4880  N   GLU   301      16.094  -5.389 -68.943  1.00135.27           N
ATOM   4881  CA  GLU   301      17.138  -5.568 -67.970  1.00131.55           C
ATOM   4882  C   GLU   301      17.322  -4.302 -67.196  1.00129.12           C
ATOM   4883  O   GLU   301      17.516  -4.331 -65.983  1.00129.71           O
ATOM   4884  CB  GLU   301      18.481  -5.940 -68.637  1.00133.14           C
ATOM   4885  CG  GLU   301      19.594  -6.365 -67.672  1.00136.13           C
ATOM   4886  CD  GLU   301      20.819  -6.771 -68.495  1.00126.85           C
ATOM   4887  OE1 GLU   301      20.686  -6.861 -69.745  1.00126.40           O
ATOM   4888  OE2 GLU   301      21.902  -6.998 -67.890  1.00111.25           O
ATOM   4889  HN  GLU   301      16.350  -5.430 -69.981  1.00128.82           H
ATOM   4890  HA  GLU   301      16.850  -6.365 -67.284  1.00128.82           H
ATOM   4891  HB1 GLU   301      18.298  -6.766 -69.325  1.00128.82           H
ATOM   4892  HB2 GLU   301      18.831  -5.072 -69.195  1.00128.82           H
ATOM   4893  HG1 GLU   301      19.851  -5.532 -67.017  1.00128.82           H
ATOM   4894  HG2 GLU   301      19.258  -7.210 -67.071  1.00128.82           H
ATOM   4895  N   THR   302      17.272  -3.148 -67.885  1.00126.08           N
ATOM   4896  CA  THR   302      17.456  -1.885 -67.235  1.00123.69           C
ATOM   4897  C   THR   302      16.350  -1.632 -66.261  1.00122.49           C
ATOM   4898  O   THR   302      16.577  -1.106 -65.173  1.00118.26           O
ATOM   4899  CB  THR   302      17.489  -0.711 -68.165  1.00131.68           C
ATOM   4900  CG2 THR   302      18.623  -0.905 -69.186  1.00128.17           C
ATOM   4901  OG1 THR   302      16.239  -0.579 -68.820  1.00139.19           O
ATOM   4902  HN  THR   302      17.090  -3.173 -68.939  1.00127.08           H
ATOM   4903  HA  THR   302      18.397  -1.915 -66.686  1.00127.08           H
ATOM   4904  HB  THR   302      17.684   0.193 -67.587  1.00127.08           H
ATOM   4905  HG1 THR   302      16.038  -1.450 -69.371  1.00127.08           H
ATOM   4906 1HG2 THR   302      18.651  -0.053 -69.864  1.00127.08           H
ATOM   4907 2HG2 THR   302      18.446  -1.817 -69.756  1.00127.08           H
ATOM   4908 3HG2 THR   302      19.575  -0.983 -68.661  1.00127.08           H
ATOM   4909  N   ILE   303      15.109  -1.984 -66.632  1.00124.42           N
ATOM   4910  CA  ILE   303      13.982  -1.730 -65.783  1.00124.82           C
ATOM   4911  C   ILE   303      14.153  -2.512 -64.528  1.00123.88           C
ATOM   4912  O   ILE   303      13.887  -1.995 -63.441  1.00120.22           O
ATOM   4913  CB  ILE   303      12.685  -2.153 -66.410  1.00127.05           C
ATOM   4914  CG1 ILE   303      12.418  -1.346 -67.692  1.00127.51           C
ATOM   4915  CG2 ILE   303      11.582  -1.999 -65.350  1.00134.11           C
ATOM   4916  CD1 ILE   303      12.275   0.156 -67.452  1.00129.61           C
ATOM   4917  HN  ILE   303      14.959  -2.463 -67.577  1.00126.45           H
ATOM   4918  HA  ILE   303      13.940  -0.667 -65.544  1.00126.45           H
ATOM   4919  HB  ILE   303      12.761  -3.207 -66.676  1.00126.45           H
ATOM   4920 1HG1 ILE   303      13.248  -1.507 -68.380  1.00126.45           H
ATOM   4921 2HG1 ILE   303      11.496  -1.712 -68.144  1.00126.45           H
ATOM   4922 1HG2 ILE   303      10.624  -2.299 -65.775  1.00126.45           H
ATOM   4923 2HG2 ILE   303      11.527  -0.959 -65.030  1.00126.45           H
ATOM   4924 3HG2 ILE   303      11.812  -2.631 -64.491  1.00126.45           H
ATOM   4925 1HD1 ILE   303      12.088   0.660 -68.401  1.00126.45           H
ATOM   4926 2HD1 ILE   303      13.193   0.543 -67.010  1.00126.45           H
ATOM   4927 3HD1 ILE   303      11.441   0.338 -66.774  1.00126.45           H
ATOM   4928  N   GLN   304      14.598  -3.782 -64.655  1.00121.36           N
ATOM   4929  CA  GLN   304      14.741  -4.613 -63.495  1.00116.26           C
ATOM   4930  C   GLN   304      15.790  -4.028 -62.598  1.00114.26           C
ATOM   4931  O   GLN   304      15.622  -4.075 -61.380  1.00111.24           O
ATOM   4932  CB  GLN   304      15.124  -6.079 -63.784  1.00115.17           C
ATOM   4933  CG  GLN   304      16.526  -6.288 -64.349  1.00119.77           C
ATOM   4934  CD  GLN   304      16.741  -7.784 -64.520  1.00135.15           C
ATOM   4935  NE2 GLN   304      17.617  -8.164 -65.489  1.00134.92           N
ATOM   4936  OE1 GLN   304      16.147  -8.594 -63.810  1.00131.07           O
ATOM   4937  HN  GLN   304      14.844  -4.168 -65.623  1.00122.13           H
ATOM   4938  HA  GLN   304      13.793  -4.610 -62.956  1.00122.13           H
ATOM   4939  HB1 GLN   304      15.052  -6.636 -62.850  1.00122.13           H
ATOM   4940  HB2 GLN   304      14.409  -6.478 -64.503  1.00122.13           H
ATOM   4941  HG1 GLN   304      16.615  -5.788 -65.314  1.00122.13           H
ATOM   4942  HG2 GLN   304      17.268  -5.884 -63.660  1.00122.13           H
ATOM   4943 1HE2 GLN   304      18.112  -7.425 -66.083  1.00122.13           H
ATOM   4944 2HE2 GLN   304      17.811  -9.203 -65.658  1.00122.13           H
ATOM   4945  N   TYR   305      16.898  -3.475 -63.159  1.00114.99           N
ATOM   4946  CA  TYR   305      17.936  -2.947 -62.304  1.00112.99           C
ATOM   4947  C   TYR   305      17.441  -1.773 -61.519  1.00112.51           C
ATOM   4948  O   TYR   305      17.791  -1.623 -60.346  1.00110.60           O
ATOM   4949  CB  TYR   305      19.277  -2.577 -62.984  1.00116.24           C
ATOM   4950  CG  TYR   305      19.285  -1.355 -63.840  1.00  0.00           C
ATOM   4951  CD1 TYR   305      19.108  -0.109 -63.283  1.00  0.00           C
ATOM   4952  CD2 TYR   305      19.543  -1.440 -65.189  1.00  0.00           C
ATOM   4953  CE1 TYR   305      19.140   1.027 -64.054  1.00  0.00           C
ATOM   4954  CE2 TYR   305      19.584  -0.304 -65.966  1.00  0.00           C
ATOM   4955  CZ  TYR   305      19.363   0.928 -65.404  1.00  0.00           C
ATOM   4956  OH  TYR   305      19.397   2.092 -66.198  1.00  0.00           O
ATOM   4957  HN  TYR   305      17.000  -3.431 -64.223  1.00113.47           H
ATOM   4958  HA  TYR   305      18.164  -3.728 -61.579  1.00113.47           H
ATOM   4959  HB1 TYR   305      20.017  -2.433 -62.196  1.00113.47           H
ATOM   4960  HB2 TYR   305      19.572  -3.419 -63.610  1.00113.47           H
ATOM   4961  HD1 TYR   305      18.941  -0.022 -62.209  1.00113.47           H
ATOM   4962  HD2 TYR   305      19.718  -2.414 -65.646  1.00113.47           H
ATOM   4963  HE1 TYR   305      18.988   2.003 -63.594  1.00113.47           H
ATOM   4964  HE2 TYR   305      19.792  -0.384 -67.033  1.00113.47           H
ATOM   4965  HH  TYR   305      18.475   2.590 -66.129  1.00113.47           H
ATOM   4966  N   ARG   306      16.647  -0.881 -62.152  1.00113.26           N
ATOM   4967  CA  ARG   306      16.165   0.273 -61.442  1.00111.36           C
ATOM   4968  C   ARG   306      15.274  -0.122 -60.303  1.00109.05           C
ATOM   4969  O   ARG   306      15.349   0.453 -59.212  1.00105.67           O
ATOM   4970  CB  ARG   306      15.377   1.262 -62.316  1.00116.06           C
ATOM   4971  CG  ARG   306      16.236   1.960 -63.374  1.00116.45           C
ATOM   4972  CD  ARG   306      15.665   3.306 -63.827  1.00112.99           C
ATOM   4973  NE  ARG   306      14.319   3.065 -64.420  1.00101.87           N
ATOM   4974  CZ  ARG   306      14.165   2.976 -65.774  1.00118.82           C
ATOM   4975  NH1 ARG   306      15.252   3.107 -66.590  1.00117.01           N
ATOM   4976  NH2 ARG   306      12.928   2.759 -66.308  1.00118.19           N
ATOM   4977  HN  ARG   306      16.378  -1.033 -63.176  1.00112.79           H
ATOM   4978  HA  ARG   306      17.026   0.799 -61.030  1.00112.79           H
ATOM   4979  HB1 ARG   306      14.581   0.717 -62.823  1.00112.79           H
ATOM   4980  HB2 ARG   306      14.941   2.024 -61.668  1.00112.79           H
ATOM   4981  HG1 ARG   306      17.229   2.128 -62.957  1.00112.79           H
ATOM   4982  HG2 ARG   306      16.312   1.307 -64.243  1.00112.79           H
ATOM   4983  HD1 ARG   306      15.576   3.976 -62.972  1.00112.79           H
ATOM   4984  HD2 ARG   306      16.322   3.753 -64.573  1.00112.79           H
ATOM   4985  HE  ARG   306      13.468   2.961 -63.781  1.00112.79           H
ATOM   4986 1HH1 ARG   306      16.220   3.279 -66.168  1.00112.79           H
ATOM   4987 2HH1 ARG   306      15.136   3.038 -67.651  1.00112.79           H
ATOM   4988 1HH2 ARG   306      12.078   2.658 -65.666  1.00112.79           H
ATOM   4989 2HH2 ARG   306      12.809   2.689 -67.369  1.00112.79           H
ATOM   4990  N   LYS   307      14.395  -1.114 -60.540  1.00106.16           N
ATOM   4991  CA  LYS   307      13.477  -1.518 -59.516  1.00101.34           C
ATOM   4992  C   LYS   307      14.221  -2.077 -58.351  1.00100.17           C
ATOM   4993  O   LYS   307      13.860  -1.796 -57.210  1.00 95.12           O
ATOM   4994  CB  LYS   307      12.473  -2.576 -60.010  1.00100.13           C
ATOM   4995  CG  LYS   307      11.425  -2.007 -60.971  1.00112.18           C
ATOM   4996  CD  LYS   307      10.690  -3.076 -61.783  1.00119.41           C
ATOM   4997  CE  LYS   307       9.834  -4.024 -60.943  1.00109.22           C
ATOM   4998  NZ  LYS   307       8.406  -3.654 -61.042  1.00104.72           N
ATOM   4999  HN  LYS   307      14.381  -1.600 -61.493  1.00105.38           H
ATOM   5000  HA  LYS   307      12.921  -0.641 -59.184  1.00105.38           H
ATOM   5001  HB1 LYS   307      13.024  -3.364 -60.523  1.00105.38           H
ATOM   5002  HB2 LYS   307      11.959  -2.996 -59.145  1.00105.38           H
ATOM   5003  HG1 LYS   307      10.690  -1.451 -60.389  1.00105.38           H
ATOM   5004  HG2 LYS   307      11.925  -1.332 -61.665  1.00105.38           H
ATOM   5005  HD1 LYS   307      10.040  -2.574 -62.500  1.00105.38           H
ATOM   5006  HD2 LYS   307      11.432  -3.668 -62.318  1.00105.38           H
ATOM   5007  HE1 LYS   307       9.967  -5.044 -61.305  1.00105.38           H
ATOM   5008  HE2 LYS   307      10.149  -3.964 -59.901  1.00105.38           H
ATOM   5009  HZ1 LYS   307       7.821  -4.326 -60.449  1.00105.38           H
ATOM   5010  HZ2 LYS   307       8.092  -3.714 -62.063  1.00105.38           H
ATOM   5011  HZ3 LYS   307       8.270  -2.655 -60.685  1.00105.38           H
ATOM   5012  N   ALA   308      15.272  -2.884 -58.615  1.00 96.85           N
ATOM   5013  CA  ALA   308      16.045  -3.501 -57.569  1.00 91.95           C
ATOM   5014  C   ALA   308      16.716  -2.453 -56.744  1.00 92.61           C
ATOM   5015  O   ALA   308      16.744  -2.602 -55.530  1.00 92.27           O
ATOM   5016  CB  ALA   308      17.143  -4.434 -58.113  1.00 93.88           C
ATOM   5017  HN  ALA   308      15.539  -3.070 -59.634  1.00 93.51           H
ATOM   5018  HA  ALA   308      15.377  -4.078 -56.930  1.00 93.51           H
ATOM   5019  HB1 ALA   308      17.694  -4.871 -57.280  1.00 93.51           H
ATOM   5020  HB2 ALA   308      17.827  -3.864 -58.741  1.00 93.51           H
ATOM   5021  HB3 ALA   308      16.686  -5.228 -58.703  1.00 93.51           H
ATOM   5022  N   VAL   309      17.273  -1.381 -57.361  1.00 91.65           N
ATOM   5023  CA  VAL   309      17.954  -0.348 -56.616  1.00 91.22           C
ATOM   5024  C   VAL   309      16.996   0.337 -55.691  1.00 93.13           C
ATOM   5025  O   VAL   309      17.335   0.643 -54.548  1.00 89.69           O
ATOM   5026  CB  VAL   309      18.568   0.707 -57.493  1.00 91.94           C
ATOM   5027  CG1 VAL   309      19.165   1.804 -56.592  1.00 68.62           C
ATOM   5028  CG2 VAL   309      19.602   0.041 -58.417  1.00 69.12           C
ATOM   5029  HN  VAL   309      17.207  -1.299 -58.426  1.00 85.05           H
ATOM   5030  HA  VAL   309      18.743  -0.809 -56.021  1.00 85.05           H
ATOM   5031  HB  VAL   309      17.784   1.149 -58.108  1.00 85.05           H
ATOM   5032 1HG1 VAL   309      19.615   2.579 -57.212  1.00 85.05           H
ATOM   5033 2HG1 VAL   309      19.927   1.369 -55.946  1.00 85.05           H
ATOM   5034 3HG1 VAL   309      18.376   2.241 -55.980  1.00 85.05           H
ATOM   5035 1HG2 VAL   309      20.055   0.796 -59.060  1.00 85.05           H
ATOM   5036 2HG2 VAL   309      19.108  -0.711 -59.032  1.00 85.05           H
ATOM   5037 3HG2 VAL   309      20.375  -0.434 -57.814  1.00 85.05           H
ATOM   5038  N   LYS   310      15.771   0.627 -56.165  1.00 92.32           N
ATOM   5039  CA  LYS   310      14.853   1.331 -55.306  1.00 91.18           C
ATOM   5040  C   LYS   310      14.475   0.520 -54.103  1.00 91.52           C
ATOM   5041  O   LYS   310      14.409   1.007 -52.961  1.00 90.19           O
ATOM   5042  CB  LYS   310      13.550   1.688 -56.044  1.00 95.44           C
ATOM   5043  CG  LYS   310      12.636   2.619 -55.251  1.00 96.84           C
ATOM   5044  CD  LYS   310      11.501   3.213 -56.088  1.00 98.27           C
ATOM   5045  CE  LYS   310      11.957   4.267 -57.099  1.00111.46           C
ATOM   5046  NZ  LYS   310      10.781   4.847 -57.785  1.00114.58           N
ATOM   5047  HN  LYS   310      15.486   0.342 -57.156  1.00 97.98           H
ATOM   5048  HA  LYS   310      15.327   2.253 -54.970  1.00 97.98           H
ATOM   5049  HB1 LYS   310      13.809   2.177 -56.983  1.00 97.98           H
ATOM   5050  HB2 LYS   310      13.007   0.766 -56.251  1.00 97.98           H
ATOM   5051  HG1 LYS   310      12.198   2.054 -54.428  1.00 97.98           H
[truncated: 95,200 more chars]
