# Supplementary material for: Molecular Modeling of Structures and Interaction of Human Corticotropin-Releasing Factor (CRF) Binding Protein and CRF Type-2 Receptor
Source: Front Endocrinol (Lausanne). 2018 Feb 20;9:43. doi: 10.3389/fendo.2018.00043 (PMC5826306; doi:10.3389/fendo.2018.00043)
Supplement: Data Sheet S2 — PDB files coordinates for all proteins. [file Data_Sheet_2.zip › Supp Inf_6_Models/CRF2bR.pdb]

HELIX    1   1 ASP     40  LEU     57  1                                  18
HELIX    2   2 ASP    131  ILE    171  1                                  41
HELIX    3   3 LEU    174  GLU    205  1                                  32
HELIX    4   4 VAL    209  MET    242  1                                  34
HELIX    5   5 LYS    251  CYS    260  1                                  10
HELIX    6   6 PRO    262  TYR    276  1                                  15
HELIX    7   7 GLN    280  TRP    282  1                                   3
HELIX    8   8 PRO    287  THR    319  1                                  33
HELIX    9   9 SER    327  PHE    354  1                                  28
HELIX   10  10 LEU    362  PHE    389  1                                  28
HELIX   11  11 GLY    391  HIS    407  1                                  17
SHEET    1   1 1 LEU    86  PRO    90  0
SHEET    2   2 1 ASN   105  GLU   109  0
ATOM      1  N   PRO    38      20.127   8.935   9.946  1.00 56.83           N
ATOM      2  CA  PRO    38      20.640  10.272  10.349  1.00 59.88           C
ATOM      3  C   PRO    38      19.828  11.256   9.589  1.00 61.50           C
ATOM      4  O   PRO    38      19.524  12.311  10.138  1.00 63.86           O
ATOM      5  CB  PRO    38      22.119  10.302   9.969  1.00 61.07           C
ATOM      6  CG  PRO    38      22.540   8.828   9.902  1.00 62.70           C
ATOM      7  CD  PRO    38      21.271   8.081   9.472  1.00  0.00           C
ATOM      8  HA  PRO    38      20.517  10.421  11.422  1.00 60.97           H
ATOM      9  HB1 PRO    38      22.256  10.784   9.002  1.00 60.97           H
ATOM     10  HB2 PRO    38      22.698  10.831  10.725  1.00 60.97           H
ATOM     11  HG1 PRO    38      23.335   8.689   9.169  1.00 60.97           H
ATOM     12  HG2 PRO    38      22.879   8.480  10.878  1.00 60.97           H
ATOM     13  HD1 PRO    38      21.242   7.972   8.388  1.00 60.97           H
ATOM     14  HD2 PRO    38      21.231   7.097   9.938  1.00 60.97           H
ATOM     15  HT1 PRO    38      19.655   8.465  10.784  1.00  0.00           H
ATOM     16  HT2 PRO    38      19.416   9.049   9.154  1.00  0.00           H
ATOM     17  N   LYS    39      19.448  10.918   8.342  1.00 60.28           N
ATOM     18  CA  LYS    39      18.678  11.790   7.503  1.00 61.36           C
ATOM     19  C   LYS    39      17.381  12.009   8.192  1.00 60.65           C
ATOM     20  O   LYS    39      16.791  13.084   8.116  1.00 62.24           O
ATOM     21  CB  LYS    39      18.333  11.177   6.135  1.00 61.23           C
ATOM     22  CG  LYS    39      19.542  10.878   5.248  1.00 63.45           C
ATOM     23  CD  LYS    39      19.187  10.024   4.029  1.00  0.00           C
ATOM     24  CE  LYS    39      20.385   9.683   3.141  1.00  0.00           C
ATOM     25  NZ  LYS    39      21.127   8.538   3.714  1.00  0.00           N
ATOM     26  HN  LYS    39      19.731   9.959   7.962  1.00 61.53           H
ATOM     27  HA  LYS    39      19.198  12.738   7.369  1.00 61.53           H
ATOM     28  HB1 LYS    39      17.798  10.243   6.307  1.00 61.53           H
ATOM     29  HB2 LYS    39      17.686  11.875   5.604  1.00 61.53           H
ATOM     30  HG1 LYS    39      19.961  11.823   4.900  1.00 61.53           H
ATOM     31  HG2 LYS    39      20.287  10.347   5.841  1.00 61.53           H
ATOM     32  HD1 LYS    39      18.745   9.091   4.381  1.00 61.53           H
ATOM     33  HD2 LYS    39      18.458  10.568   3.429  1.00 61.53           H
ATOM     34  HE1 LYS    39      20.033   9.423   2.143  1.00 61.53           H
ATOM     35  HE2 LYS    39      21.047  10.548   3.080  1.00 61.53           H
ATOM     36  HZ1 LYS    39      21.963   8.305   3.089  1.00 61.53           H
ATOM     37  HZ2 LYS    39      20.480   7.688   3.774  1.00 61.53           H
ATOM     38  HZ3 LYS    39      21.474   8.792   4.694  1.00 61.53           H
ATOM     39  N   ASP    40      16.923  10.977   8.917  1.00 71.26           N
ATOM     40  CA  ASP    40      15.651  11.034   9.562  1.00 68.88           C
ATOM     41  C   ASP    40      15.654  12.223  10.460  1.00 66.48           C
ATOM     42  O   ASP    40      14.626  12.877  10.625  1.00 63.84           O
ATOM     43  CB  ASP    40      15.354   9.790  10.416  1.00 69.80           C
ATOM     44  CG  ASP    40      15.103   8.630   9.463  1.00  0.00           C
ATOM     45  OD1 ASP    40      14.519   8.880   8.374  1.00  0.00           O
ATOM     46  OD2 ASP    40      15.486   7.482   9.808  1.00  0.00           O
ATOM     47  HN  ASP    40      17.522  10.095   9.014  1.00 68.05           H
ATOM     48  HA  ASP    40      14.871  11.152   8.810  1.00 68.05           H
ATOM     49  HB1 ASP    40      16.207   9.567  11.057  1.00 68.05           H
ATOM     50  HB2 ASP    40      14.472   9.964  11.032  1.00 68.05           H
ATOM     51  N   GLN    41      16.812  12.547  11.062  1.00 68.84           N
ATOM     52  CA  GLN    41      16.822  13.669  11.950  1.00 67.48           C
ATOM     53  C   GLN    41      16.457  14.901  11.174  1.00 65.96           C
ATOM     54  O   GLN    41      15.647  15.692  11.653  1.00 63.86           O
ATOM     55  CB  GLN    41      18.183  13.905  12.629  1.00 69.64           C
ATOM     56  CG  GLN    41      18.138  14.983  13.714  1.00  0.00           C
ATOM     57  CD  GLN    41      17.361  14.420  14.896  1.00  0.00           C
ATOM     58  NE2 GLN    41      17.218  15.234  15.976  1.00  0.00           N
ATOM     59  OE1 GLN    41      16.894  13.282  14.863  1.00  0.00           O
ATOM     60  HN  GLN    41      17.702  11.982  10.881  1.00 67.16           H
ATOM     61  HA  GLN    41      16.069  13.508  12.722  1.00 67.16           H
ATOM     62  HB1 GLN    41      18.509  12.970  13.085  1.00 67.16           H
ATOM     63  HB2 GLN    41      18.901  14.209  11.868  1.00 67.16           H
ATOM     64  HG1 GLN    41      19.152  15.239  14.024  1.00 67.16           H
ATOM     65  HG2 GLN    41      17.639  15.873  13.332  1.00 67.16           H
ATOM     66 1HE2 GLN    41      17.642  16.217  15.965  1.00 67.16           H
ATOM     67 2HE2 GLN    41      16.682  14.893  16.836  1.00 67.16           H
ATOM     68  N   PRO    42      16.998  15.122  10.001  1.00 67.40           N
ATOM     69  CA  PRO    42      16.587  16.292   9.283  1.00 66.22           C
ATOM     70  C   PRO    42      15.154  16.292   8.878  1.00 64.09           C
ATOM     71  O   PRO    42      14.541  17.356   8.897  1.00 61.75           O
ATOM     72  CB  PRO    42      17.587  16.473   8.149  1.00 69.15           C
ATOM     73  CG  PRO    42      18.882  15.911   8.754  1.00 68.88           C
ATOM     74  CD  PRO    42      18.405  14.852   9.764  1.00  0.00           C
ATOM     75  HA  PRO    42      16.721  17.137   9.959  1.00 66.25           H
ATOM     76  HB1 PRO    42      17.287  15.909   7.266  1.00 66.25           H
ATOM     77  HB2 PRO    42      17.699  17.526   7.888  1.00 66.25           H
ATOM     78  HG1 PRO    42      19.502  15.455   7.982  1.00 66.25           H
ATOM     79  HG2 PRO    42      19.446  16.696   9.257  1.00 66.25           H
ATOM     80  HD1 PRO    42      18.533  13.852   9.351  1.00 66.25           H
ATOM     81  HD2 PRO    42      18.967  14.937  10.694  1.00 66.25           H
ATOM     82  N   LEU    43      14.579  15.136   8.514  1.00 65.04           N
ATOM     83  CA  LEU    43      13.197  15.183   8.145  1.00 63.02           C
ATOM     84  C   LEU    43      12.440  15.583   9.364  1.00 60.71           C
ATOM     85  O   LEU    43      11.547  16.423   9.309  1.00 58.51           O
ATOM     86  CB  LEU    43      12.642  13.830   7.671  1.00 64.35           C
ATOM     87  CG  LEU    43      13.189  13.388   6.303  1.00 63.20           C
ATOM     88  CD1 LEU    43      14.709  13.189   6.335  1.00 62.02           C
ATOM     89  CD2 LEU    43      12.446  12.148   5.794  1.00 64.27           C
ATOM     90  HN  LEU    43      15.130  14.219   8.500  1.00 62.64           H
ATOM     91  HA  LEU    43      13.053  15.930   7.364  1.00 62.64           H
ATOM     92  HB1 LEU    43      12.904  13.072   8.409  1.00 62.64           H
ATOM     93  HB2 LEU    43      11.557  13.908   7.600  1.00 62.64           H
ATOM     94  HG  LEU    43      12.985  14.196   5.600  1.00 62.64           H
ATOM     95 1HD1 LEU    43      15.056  12.877   5.350  1.00 62.64           H
ATOM     96 2HD1 LEU    43      14.960  12.422   7.067  1.00 62.64           H
ATOM     97 3HD1 LEU    43      15.194  14.126   6.610  1.00 62.64           H
ATOM     98 1HD2 LEU    43      12.850  11.854   4.826  1.00 62.64           H
ATOM     99 2HD2 LEU    43      11.385  12.376   5.691  1.00 62.64           H
ATOM    100 3HD2 LEU    43      12.574  11.331   6.504  1.00 62.64           H
ATOM    101  N   TRP    44      12.824  15.012  10.517  1.00 61.33           N
ATOM    102  CA  TRP    44      12.140  15.259  11.752  1.00 59.94           C
ATOM    103  C   TRP    44      12.214  16.714  12.087  1.00 58.47           C
ATOM    104  O   TRP    44      11.210  17.325  12.455  1.00 56.41           O
ATOM    105  CB  TRP    44      12.777  14.479  12.918  1.00 61.19           C
ATOM    106  CG  TRP    44      12.232  14.786  14.294  1.00 60.42           C
ATOM    107  CD1 TRP    44      11.057  14.407  14.875  1.00  0.00           C
ATOM    108  CD2 TRP    44      12.949  15.543  15.281  1.00 60.76           C
ATOM    109  CE2 TRP    44      12.156  15.583  16.427  1.00  0.00           C
ATOM    110  CE3 TRP    44      14.172  16.151  15.238  1.00  0.00           C
ATOM    111  NE1 TRP    44      10.996  14.885  16.164  1.00  0.00           N
ATOM    112  CZ2 TRP    44      12.576  16.234  17.553  1.00  0.00           C
ATOM    113  CZ3 TRP    44      14.591  16.811  16.373  1.00  0.00           C
ATOM    114  CH2 TRP    44      13.807  16.851  17.508  1.00  0.00           C
ATOM    115  HN  TRP    44      13.667  14.353  10.514  1.00 59.79           H
ATOM    116  HA  TRP    44      11.095  14.966  11.651  1.00 59.79           H
ATOM    117  HB1 TRP    44      12.628  13.416  12.729  1.00 59.79           H
ATOM    118  HB2 TRP    44      13.844  14.701  12.925  1.00 59.79           H
ATOM    119  HD1 TRP    44      10.281  13.815  14.390  1.00 59.79           H
ATOM    120  HE1 TRP    44      10.186  14.739  16.847  1.00 59.79           H
ATOM    121  HE3 TRP    44      14.791  16.115  14.342  1.00 59.79           H
ATOM    122  HZ2 TRP    44      11.961  16.264  18.452  1.00 59.79           H
ATOM    123  HZ3 TRP    44      15.560  17.310  16.374  1.00 59.79           H
ATOM    124  HH2 TRP    44      14.169  17.382  18.388  1.00 59.79           H
ATOM    125  N   ALA    45      13.408  17.315  11.943  1.00 59.11           N
ATOM    126  CA  ALA    45      13.598  18.678  12.343  1.00 57.97           C
ATOM    127  C   ALA    45      12.713  19.585  11.553  1.00 56.55           C
ATOM    128  O   ALA    45      12.104  20.497  12.110  1.00 54.87           O
ATOM    129  CB  ALA    45      15.044  19.160  12.137  1.00 59.53           C
ATOM    130  HN  ALA    45      14.227  16.769  11.524  1.00 57.61           H
ATOM    131  HA  ALA    45      13.344  18.772  13.399  1.00 57.61           H
ATOM    132  HB1 ALA    45      15.130  20.199  12.457  1.00 57.61           H
ATOM    133  HB2 ALA    45      15.307  19.082  11.082  1.00 57.61           H
ATOM    134  HB3 ALA    45      15.721  18.542  12.727  1.00 57.61           H
ATOM    135  N   LEU    46      12.603  19.365  10.231  1.00 57.20           N
ATOM    136  CA  LEU    46      11.805  20.271   9.457  1.00 56.08           C
ATOM    137  C   LEU    46      10.383  20.216   9.902  1.00 54.53           C
ATOM    138  O   LEU    46       9.746  21.254  10.069  1.00 53.32           O
ATOM    139  CB  LEU    46      11.853  20.014   7.941  1.00 57.64           C
ATOM    140  CG  LEU    46      13.138  20.532   7.265  1.00 59.76           C
ATOM    141  CD1 LEU    46      14.399  19.877   7.842  1.00 61.18           C
ATOM    142  CD2 LEU    46      13.048  20.405   5.737  1.00 58.80           C
ATOM    143  HN  LEU    46      13.096  18.535   9.769  1.00 57.31           H
ATOM    144  HA  LEU    46      12.174  21.281   9.638  1.00 57.31           H
ATOM    145  HB1 LEU    46      11.785  18.939   7.772  1.00 57.31           H
ATOM    146  HB2 LEU    46      10.998  20.509   7.481  1.00 57.31           H
ATOM    147  HG  LEU    46      13.205  21.597   7.490  1.00 57.31           H
ATOM    148 1HD1 LEU    46      15.279  20.273   7.335  1.00 57.31           H
ATOM    149 2HD1 LEU    46      14.349  18.798   7.692  1.00 57.31           H
ATOM    150 3HD1 LEU    46      14.467  20.093   8.908  1.00 57.31           H
ATOM    151 1HD2 LEU    46      13.968  20.778   5.286  1.00 57.31           H
ATOM    152 2HD2 LEU    46      12.203  20.989   5.373  1.00 57.31           H
ATOM    153 3HD2 LEU    46      12.910  19.358   5.467  1.00 57.31           H
ATOM    154  N   LEU    47       9.838  19.008  10.126  1.00 54.90           N
ATOM    155  CA  LEU    47       8.464  18.945  10.520  1.00 53.46           C
ATOM    156  C   LEU    47       8.291  19.622  11.840  1.00 52.83           C
ATOM    157  O   LEU    47       7.358  20.402  12.024  1.00 52.79           O
ATOM    158  CB  LEU    47       7.922  17.513  10.673  1.00 53.68           C
ATOM    159  CG  LEU    47       7.662  16.793   9.337  1.00 54.96           C
ATOM    160  CD1 LEU    47       8.941  16.639   8.503  1.00 55.51           C
ATOM    161  CD2 LEU    47       6.939  15.457   9.571  1.00 54.93           C
ATOM    162  HN  LEU    47      10.418  18.116  10.011  1.00 54.13           H
ATOM    163  HA  LEU    47       7.862  19.470   9.778  1.00 54.13           H
ATOM    164  HB1 LEU    47       8.650  16.931  11.239  1.00 54.13           H
ATOM    165  HB2 LEU    47       6.984  17.559  11.225  1.00 54.13           H
ATOM    166  HG  LEU    47       6.984  17.425   8.763  1.00 54.13           H
ATOM    167 1HD1 LEU    47       8.708  16.126   7.570  1.00 54.13           H
ATOM    168 2HD1 LEU    47       9.673  16.058   9.064  1.00 54.13           H
ATOM    169 3HD1 LEU    47       9.352  17.624   8.283  1.00 54.13           H
ATOM    170 1HD2 LEU    47       6.765  14.965   8.614  1.00 54.13           H
ATOM    171 2HD2 LEU    47       5.984  15.642  10.063  1.00 54.13           H
ATOM    172 3HD2 LEU    47       7.554  14.816  10.202  1.00 54.13           H
ATOM    173  N   GLU    48       9.203  19.365  12.794  1.00 53.10           N
ATOM    174  CA  GLU    48       9.021  19.933  14.097  1.00 52.69           C
ATOM    175  C   GLU    48       9.059  21.417  13.990  1.00 51.64           C
ATOM    176  O   GLU    48       8.233  22.107  14.585  1.00 51.10           O
ATOM    177  CB  GLU    48      10.114  19.543  15.106  1.00 53.89           C
ATOM    178  CG  GLU    48       9.878  20.156  16.489  1.00 55.95           C
ATOM    179  CD  GLU    48      11.073  19.820  17.369  1.00 58.91           C
ATOM    180  OE1 GLU    48      12.221  20.114  16.943  1.00 60.10           O
ATOM    181  OE2 GLU    48      10.854  19.263  18.477  1.00 57.81           O
ATOM    182  HN  GLU    48      10.051  18.748  12.584  1.00 55.02           H
ATOM    183  HA  GLU    48       8.049  19.627  14.486  1.00 55.02           H
ATOM    184  HB1 GLU    48      10.130  18.458  15.203  1.00 55.02           H
ATOM    185  HB2 GLU    48      11.076  19.889  14.730  1.00 55.02           H
ATOM    186  HG1 GLU    48       9.779  21.238  16.401  1.00 55.02           H
ATOM    187  HG2 GLU    48       8.970  19.742  16.926  1.00 55.02           H
ATOM    188  N   GLN    49      10.012  21.955  13.211  1.00 52.39           N
ATOM    189  CA  GLN    49      10.098  23.380  13.161  1.00 51.98           C
ATOM    190  C   GLN    49       8.841  23.920  12.577  1.00 51.44           C
ATOM    191  O   GLN    49       8.290  24.897  13.082  1.00 50.87           O
ATOM    192  CB  GLN    49      11.226  23.930  12.277  1.00 52.50           C
ATOM    193  CG  GLN    49      11.233  25.463  12.290  1.00  0.00           C
ATOM    194  CD  GLN    49      12.165  25.981  11.206  1.00  0.00           C
ATOM    195  NE2 GLN    49      11.609  26.813  10.285  1.00  0.00           N
ATOM    196  OE1 GLN    49      13.351  25.660  11.176  1.00  0.00           O
ATOM    197  HN  GLN    49      10.682  21.338  12.649  1.00 51.84           H
ATOM    198  HA  GLN    49      10.216  23.767  14.173  1.00 51.84           H
ATOM    199  HB1 GLN    49      12.183  23.566  12.651  1.00 51.84           H
ATOM    200  HB2 GLN    49      11.079  23.583  11.254  1.00 51.84           H
ATOM    201  HG1 GLN    49      10.224  25.832  12.106  1.00 51.84           H
ATOM    202  HG2 GLN    49      11.577  25.815  13.262  1.00 51.84           H
ATOM    203 1HE2 GLN    49      10.572  27.067  10.350  1.00 51.84           H
ATOM    204 2HE2 GLN    49      12.209  27.214   9.494  1.00 51.84           H
ATOM    205  N   TYR    50       8.336  23.300  11.494  1.00 25.80           N
ATOM    206  CA  TYR    50       7.187  23.937  10.928  1.00 25.64           C
ATOM    207  C   TYR    50       6.035  23.875  11.876  1.00 25.58           C
ATOM    208  O   TYR    50       5.322  24.861  12.040  1.00 25.90           O
ATOM    209  CB  TYR    50       6.689  23.439   9.560  1.00 26.09           C
ATOM    210  CG  TYR    50       5.563  24.394   9.351  1.00 26.56           C
ATOM    211  CD1 TYR    50       5.838  25.721   9.109  1.00  0.00           C
ATOM    212  CD2 TYR    50       4.250  23.991   9.410  1.00  0.00           C
ATOM    213  CE1 TYR    50       4.827  26.635   8.939  1.00  0.00           C
ATOM    214  CE2 TYR    50       3.235  24.903   9.240  1.00  0.00           C
ATOM    215  CZ  TYR    50       3.520  26.227   9.007  1.00  0.00           C
ATOM    216  OH  TYR    50       2.484  27.168   8.836  1.00  0.00           O
ATOM    217  HN  TYR    50       8.759  22.405  11.089  1.00 25.93           H
ATOM    218  HA  TYR    50       7.439  24.991  10.807  1.00 25.93           H
ATOM    219  HB1 TYR    50       7.453  23.535   8.789  1.00 25.93           H
ATOM    220  HB2 TYR    50       6.343  22.406   9.605  1.00 25.93           H
ATOM    221  HD1 TYR    50       6.875  26.052   9.052  1.00 25.93           H
ATOM    222  HD2 TYR    50       4.013  22.943   9.593  1.00 25.93           H
ATOM    223  HE1 TYR    50       5.063  27.682   8.749  1.00 25.93           H
ATOM    224  HE2 TYR    50       2.197  24.573   9.290  1.00 25.93           H
ATOM    225  HH  TYR    50       2.559  27.910   9.575  1.00 25.93           H
ATOM    226  N   CYS    51       5.824  22.728  12.548  1.00 25.54           N
ATOM    227  CA  CYS    51       4.675  22.644  13.409  1.00 25.64           C
ATOM    228  C   CYS    51       4.760  23.688  14.448  1.00 25.72           C
ATOM    229  O   CYS    51       3.762  24.333  14.754  1.00 26.22           O
ATOM    230  CB  CYS    51       4.572  21.327  14.176  1.00 25.70           C
ATOM    231  SG  CYS    51       3.931  20.008  13.127  1.00 27.16           S
ATOM    232  HN  CYS    51       6.493  21.900  12.445  1.00 26.00           H
ATOM    233  HA  CYS    51       3.770  22.791  12.821  1.00 26.00           H
ATOM    234  HB1 CYS    51       5.562  21.046  14.534  1.00 26.00           H
ATOM    235  HB2 CYS    51       3.902  21.462  15.025  1.00 26.00           H
ATOM    236  HG  CYS    51       4.834  19.027  13.042  1.00  0.00           H
ATOM    237  N   HIS    52       5.946  23.893  15.029  1.00 25.59           N
ATOM    238  CA  HIS    52       5.976  24.872  16.064  1.00 25.83           C
ATOM    239  C   HIS    52       5.768  26.253  15.542  1.00 25.70           C
ATOM    240  O   HIS    52       5.262  27.108  16.263  1.00 25.71           O
ATOM    241  CB  HIS    52       7.138  24.726  17.047  1.00 25.81           C
ATOM    242  CG  HIS    52       6.668  23.719  18.053  1.00  0.00           C
ATOM    243  CD2 HIS    52       6.356  22.405  17.881  1.00  0.00           C
ATOM    244  ND1 HIS    52       6.343  24.014  19.358  1.00  0.00           N
ATOM    245  CE1 HIS    52       5.850  22.874  19.906  1.00  0.00           C
ATOM    246  NE2 HIS    52       5.836  21.871  19.045  1.00  0.00           N
ATOM    247  HN  HIS    52       6.822  23.353  14.735  1.00 25.73           H
ATOM    248  HA  HIS    52       5.086  24.668  16.660  1.00 25.73           H
ATOM    249  HB1 HIS    52       8.031  24.369  16.534  1.00 25.73           H
ATOM    250  HB2 HIS    52       7.353  25.679  17.530  1.00 25.73           H
ATOM    251  HD1 HIS    52       6.456  24.959  19.847  1.00 25.73           H
ATOM    252  HD2 HIS    52       6.496  21.850  16.953  1.00 25.73           H
ATOM    253  HE1 HIS    52       5.506  22.794  20.937  1.00 25.73           H
ATOM    254  N   THR    53       6.150  26.536  14.285  1.00 25.44           N
ATOM    255  CA  THR    53       5.873  27.858  13.807  1.00 25.68           C
ATOM    256  C   THR    53       4.377  28.022  13.798  1.00 25.89           C
ATOM    257  O   THR    53       3.879  29.103  14.109  1.00 26.38           O
ATOM    258  CB  THR    53       6.392  28.137  12.428  1.00 25.67           C
ATOM    259  CG2 THR    53       7.897  27.821  12.402  1.00  0.00           C
ATOM    260  OG1 THR    53       5.712  27.342  11.474  1.00  0.00           O
ATOM    261  HN  THR    53       6.637  25.808  13.670  1.00 25.81           H
ATOM    262  HA  THR    53       6.304  28.581  14.499  1.00 25.81           H
ATOM    263  HB  THR    53       6.241  29.190  12.192  1.00 25.81           H
ATOM    264  HG1 THR    53       5.858  26.326  11.696  1.00 25.81           H
ATOM    265 1HG2 THR    53       8.293  28.018  11.406  1.00 25.81           H
ATOM    266 2HG2 THR    53       8.053  26.772  12.653  1.00 25.81           H
ATOM    267 3HG2 THR    53       8.413  28.449  13.128  1.00 25.81           H
ATOM    268  N   ILE    54       3.621  26.952  13.448  1.00 51.71           N
ATOM    269  CA  ILE    54       2.177  27.019  13.461  1.00 52.00           C
ATOM    270  C   ILE    54       1.727  27.298  14.852  1.00 52.47           C
ATOM    271  O   ILE    54       0.789  28.067  15.084  1.00 53.33           O
ATOM    272  CB  ILE    54       1.497  25.741  13.054  1.00 51.61           C
ATOM    273  CG1 ILE    54       1.520  25.566  11.534  1.00  0.00           C
ATOM    274  CG2 ILE    54       0.071  25.769  13.628  1.00  0.00           C
ATOM    275  CD1 ILE    54       0.635  26.589  10.825  1.00  0.00           C
ATOM    276  HN  ILE    54       4.102  26.042  13.156  1.00 52.22           H
ATOM    277  HA  ILE    54       1.848  27.826  12.807  1.00 52.22           H
ATOM    278  HB  ILE    54       2.034  24.907  13.506  1.00 52.22           H
ATOM    279 1HG1 ILE    54       2.545  25.684  11.182  1.00 52.22           H
ATOM    280 2HG1 ILE    54       1.165  24.565  11.290  1.00 52.22           H
ATOM    281 1HG2 ILE    54      -0.451  24.854  13.350  1.00 52.22           H
ATOM    282 2HG2 ILE    54      -0.465  26.629  13.227  1.00 52.22           H
ATOM    283 3HG2 ILE    54       0.118  25.845  14.714  1.00 52.22           H
ATOM    284 1HD1 ILE    54       0.682  26.428   9.749  1.00 52.22           H
ATOM    285 2HD1 ILE    54       0.984  27.596  11.057  1.00 52.22           H
ATOM    286 3HD1 ILE    54      -0.395  26.476  11.165  1.00 52.22           H
ATOM    287  N   MET    55       2.402  26.661  15.821  1.00 26.17           N
ATOM    288  CA  MET    55       2.000  26.854  17.172  1.00 26.79           C
ATOM    289  C   MET    55       2.115  28.319  17.446  1.00 27.12           C
ATOM    290  O   MET    55       1.225  28.907  18.055  1.00 27.86           O
ATOM    291  CB  MET    55       2.869  26.096  18.190  1.00 26.96           C
ATOM    292  CG  MET    55       2.397  26.293  19.632  1.00 55.56           C
ATOM    293  SD  MET    55       3.325  25.344  20.873  1.00  0.00           S
ATOM    294  CE  MET    55       2.474  23.778  20.520  1.00  0.00           C
ATOM    295  HN  MET    55       3.226  26.022  15.583  1.00 31.74           H
ATOM    296  HA  MET    55       0.960  26.546  17.286  1.00 31.74           H
ATOM    297  HB1 MET    55       2.835  25.032  17.954  1.00 31.74           H
ATOM    298  HB2 MET    55       3.895  26.454  18.107  1.00 31.74           H
ATOM    299  HG1 MET    55       2.487  27.351  19.877  1.00 31.74           H
ATOM    300  HG2 MET    55       1.350  25.994  19.690  1.00 31.74           H
ATOM    301  HE1 MET    55       2.868  22.995  21.169  1.00 31.74           H
ATOM    302  HE2 MET    55       2.637  23.501  19.479  1.00 31.74           H
ATOM    303  HE3 MET    55       1.406  23.895  20.701  1.00 31.74           H
ATOM    304  N   THR    56       3.190  28.976  16.972  1.00 26.77           N
ATOM    305  CA  THR    56       3.205  30.393  17.215  1.00 27.20           C
ATOM    306  C   THR    56       2.755  31.097  15.965  1.00 27.83           C
ATOM    307  O   THR    56       3.252  32.168  15.620  1.00 28.75           O
ATOM    308  CB  THR    56       4.564  30.920  17.573  1.00 26.78           C
ATOM    309  CG2 THR    56       5.035  30.233  18.869  1.00  0.00           C
ATOM    310  OG1 THR    56       5.484  30.667  16.522  1.00  0.00           O
ATOM    311  HN  THR    56       3.980  28.478  16.451  1.00 27.47           H
ATOM    312  HA  THR    56       2.510  30.623  18.023  1.00 27.47           H
ATOM    313  HB  THR    56       4.499  31.995  17.741  1.00 27.47           H
ATOM    314  HG1 THR    56       5.551  29.633  16.356  1.00 27.47           H
ATOM    315 1HG2 THR    56       6.022  30.607  19.142  1.00 27.47           H
ATOM    316 2HG2 THR    56       5.085  29.155  18.712  1.00 27.47           H
ATOM    317 3HG2 THR    56       4.330  30.450  19.673  1.00 27.47           H
ATOM    318  N   LEU    57       1.753  30.513  15.280  1.00 27.41           N
ATOM    319  CA  LEU    57       1.186  31.020  14.061  1.00 27.87           C
ATOM    320  C   LEU    57       0.412  32.258  14.290  1.00 28.74           C
ATOM    321  O   LEU    57       0.250  33.058  13.377  1.00 29.79           O
ATOM    322  CB  LEU    57       0.196  30.079  13.354  1.00 27.59           C
ATOM    323  CG  LEU    57      -0.474  30.701  12.113  1.00 54.75           C
ATOM    324  CD1 LEU    57       0.550  31.047  11.023  1.00  0.00           C
ATOM    325  CD2 LEU    57      -1.615  29.810  11.595  1.00  0.00           C
ATOM    326  HN  LEU    57       1.349  29.604  15.673  1.00 32.69           H
ATOM    327  HA  LEU    57       1.999  31.245  13.371  1.00 32.69           H
ATOM    328  HB1 LEU    57       0.736  29.185  13.041  1.00 32.69           H
ATOM    329  HB2 LEU    57      -0.583  29.804  14.064  1.00 32.69           H
ATOM    330  HG  LEU    57      -0.926  31.640  12.433  1.00 32.69           H
ATOM    331 1HD1 LEU    57       0.037  31.482  10.166  1.00 32.69           H
ATOM    332 2HD1 LEU    57       1.070  30.141  10.713  1.00 32.69           H
ATOM    333 3HD1 LEU    57       1.272  31.763  11.417  1.00 32.69           H
ATOM    334 1HD2 LEU    57      -2.069  30.273  10.720  1.00 32.69           H
ATOM    335 2HD2 LEU    57      -2.367  29.692  12.375  1.00 32.69           H
ATOM    336 3HD2 LEU    57      -1.217  28.832  11.323  1.00 32.69           H
ATOM    337  N   THR    58      -0.146  32.465  15.481  1.00 28.49           N
ATOM    338  CA  THR    58      -1.049  33.563  15.449  1.00 29.30           C
ATOM    339  C   THR    58      -0.967  34.272  16.761  1.00 30.14           C
ATOM    340  O   THR    58       0.103  34.699  17.193  1.00 31.17           O
ATOM    341  CB  THR    58      -2.453  33.050  15.225  1.00 57.44           C
ATOM    342  CG2 THR    58      -3.414  34.222  14.934  1.00  0.00           C
ATOM    343  OG1 THR    58      -2.453  32.206  14.083  1.00  0.00           O
ATOM    344  HN  THR    58       0.059  31.879  16.352  1.00 35.31           H
ATOM    345  HA  THR    58      -0.773  34.244  14.644  1.00 35.31           H
ATOM    346  HB  THR    58      -2.793  32.495  16.100  1.00 35.31           H
ATOM    347  HG1 THR    58      -2.135  32.752  13.244  1.00 35.31           H
ATOM    348 1HG2 THR    58      -4.421  33.836  14.775  1.00 35.31           H
ATOM    349 2HG2 THR    58      -3.083  34.751  14.040  1.00 35.31           H
ATOM    350 3HG2 THR    58      -3.418  34.907  15.781  1.00 35.31           H
ATOM    351  N   ASN    59      -2.128  34.435  17.414  1.00 29.82           N
ATOM    352  CA  ASN    59      -2.237  35.128  18.657  1.00 31.06           C
ATOM    353  C   ASN    59      -1.517  34.308  19.665  1.00 31.69           C
ATOM    354  O   ASN    59      -0.980  33.250  19.351  1.00 33.04           O
ATOM    355  CB  ASN    59      -3.678  35.222  19.186  1.00 30.65           C
ATOM    356  CG  ASN    59      -4.555  35.886  18.138  1.00 30.73           C
ATOM    357  ND2 ASN    59      -4.204  37.142  17.756  1.00  0.00           N
ATOM    358  OD1 ASN    59      -5.531  35.294  17.677  1.00  0.00           O
ATOM    359  HN  ASN    59      -3.016  34.025  16.981  1.00 31.16           H
ATOM    360  HA  ASN    59      -1.791  36.120  18.582  1.00 31.16           H
ATOM    361  HB1 ASN    59      -4.055  34.221  19.395  1.00 31.16           H
ATOM    362  HB2 ASN    59      -3.692  35.815  20.100  1.00 31.16           H
ATOM    363 1HD2 ASN    59      -3.347  37.613  18.191  1.00 31.16           H
ATOM    364 2HD2 ASN    59      -4.784  37.660  17.022  1.00 31.17           H
ATOM    365  N   LEU    60      -1.500  34.786  20.921  1.00 31.01           N
ATOM    366  CA  LEU    60      -0.779  34.124  21.964  1.00 31.58           C
ATOM    367  C   LEU    60      -1.304  32.752  22.105  1.00 32.61           C
ATOM    368  O   LEU    60      -2.444  32.477  21.729  1.00 33.62           O
ATOM    369  CB  LEU    60      -0.948  34.788  23.337  1.00 30.61           C
ATOM    370  CG  LEU    60      -0.485  36.253  23.387  1.00 30.80           C
ATOM    371  CD1 LEU    60      -0.503  36.784  24.828  1.00 31.28           C
ATOM    372  CD2 LEU    60       0.861  36.441  22.675  1.00 31.92           C
ATOM    373  HN  LEU    60      -2.039  35.683  21.146  1.00 31.68           H
ATOM    374  HA  LEU    60       0.279  34.084  21.707  1.00 31.68           H
ATOM    375  HB1 LEU    60      -2.004  34.754  23.606  1.00 31.68           H
ATOM    376  HB2 LEU    60      -0.369  34.221  24.065  1.00 31.68           H
ATOM    377  HG  LEU    60      -1.219  36.834  22.829  1.00 31.68           H
ATOM    378 1HD1 LEU    60      -0.171  37.822  24.837  1.00 31.68           H
ATOM    379 2HD1 LEU    60       0.165  36.184  25.445  1.00 31.68           H
ATOM    380 3HD1 LEU    60      -1.516  36.724  25.225  1.00 31.68           H
ATOM    381 1HD2 LEU    60       1.158  37.489  22.730  1.00 31.68           H
ATOM    382 2HD2 LEU    60       0.763  36.146  21.630  1.00 31.68           H
ATOM    383 3HD2 LEU    60       1.618  35.823  23.157  1.00 31.68           H
ATOM    384  N   SER    61      -0.440  31.865  22.639  1.00 32.38           N
ATOM    385  CA  SER    61      -0.779  30.496  22.737  1.00 33.62           C
ATOM    386  C   SER    61      -0.776  30.036  24.166  1.00 34.86           C
ATOM    387  O   SER    61      -0.084  30.558  25.046  1.00 36.38           O
ATOM    388  CB  SER    61       0.135  29.581  21.878  1.00 32.89           C
ATOM    389  OG  SER    61      -0.034  29.856  20.493  1.00  0.00           O
ATOM    390  HN  SER    61       0.512  32.201  22.993  1.00 34.03           H
ATOM    391  HA  SER    61      -1.797  30.385  22.361  1.00 34.03           H
ATOM    392  HB1 SER    61       1.175  29.755  22.154  1.00 34.03           H
ATOM    393  HB2 SER    61      -0.122  28.539  22.070  1.00 34.03           H
ATOM    394  HG  SER    61      -1.034  29.687  20.221  1.00 34.03           H
ATOM    395  N   GLY    62      -1.632  29.027  24.403  1.00 47.92           N
ATOM    396  CA  GLY    62      -1.809  28.371  25.661  1.00 45.53           C
ATOM    397  C   GLY    62      -2.843  27.316  25.418  1.00 45.59           C
ATOM    398  O   GLY    62      -3.731  27.500  24.587  1.00 47.68           O
ATOM    399  HN  GLY    62      -2.231  28.688  23.583  1.00 46.68           H
ATOM    400  HA1 GLY    62      -0.873  27.919  25.989  1.00 46.68           H
ATOM    401  HA2 GLY    62      -2.156  29.078  26.414  1.00 46.68           H
ATOM    402  N   PRO    63      -2.737  26.178  26.047  1.00 43.63           N
ATOM    403  CA  PRO    63      -3.782  25.220  25.796  1.00 43.62           C
ATOM    404  C   PRO    63      -5.032  25.373  26.597  1.00 42.56           C
ATOM    405  O   PRO    63      -5.241  24.527  27.456  1.00 40.88           O
ATOM    406  CB  PRO    63      -3.149  23.835  25.936  1.00 42.54           C
ATOM    407  CG  PRO    63      -1.786  24.103  26.595  1.00 41.40           C
ATOM    408  CD  PRO    63      -1.442  25.536  26.165  1.00 41.72           C
ATOM    409  HA  PRO    63      -4.065  25.332  24.749  1.00 42.34           H
ATOM    410  HB1 PRO    63      -3.763  23.192  26.567  1.00 42.34           H
ATOM    411  HB2 PRO    63      -3.020  23.369  24.959  1.00 42.34           H
ATOM    412  HG1 PRO    63      -1.859  24.031  27.680  1.00 42.34           H
ATOM    413  HG2 PRO    63      -1.036  23.399  26.234  1.00 42.34           H
ATOM    414  HD1 PRO    63      -0.830  26.032  26.917  1.00 42.34           H
ATOM    415  HD2 PRO    63      -0.919  25.540  25.209  1.00 42.34           H
ATOM    416  N   TYR    64      -5.945  26.313  26.282  1.00 43.72           N
ATOM    417  CA  TYR    64      -7.083  26.447  27.144  1.00 43.29           C
ATOM    418  C   TYR    64      -8.291  26.240  26.290  1.00 41.24           C
ATOM    419  O   TYR    64      -8.651  27.092  25.478  1.00 40.34           O
ATOM    420  CB  TYR    64      -7.151  27.857  27.742  1.00 45.31           C
ATOM    421  CG  TYR    64      -5.767  28.132  28.230  1.00 45.56           C
ATOM    422  CD1 TYR    64      -5.318  27.681  29.450  1.00 47.27           C
ATOM    423  CD2 TYR    64      -4.899  28.845  27.435  1.00 44.14           C
ATOM    424  CE1 TYR    64      -4.031  27.941  29.865  1.00 47.69           C
ATOM    425  CE2 TYR    64      -3.614  29.110  27.846  1.00 44.25           C
ATOM    426  CZ  TYR    64      -3.173  28.659  29.066  1.00 46.10           C
ATOM    427  OH  TYR    64      -1.854  28.923  29.497  1.00 47.03           O
ATOM    428  HN  TYR    64      -5.825  26.936  25.421  1.00 44.66           H
ATOM    429  HA  TYR    64      -7.048  25.701  27.937  1.00 44.66           H
ATOM    430  HB1 TYR    64      -7.441  28.583  26.982  1.00 44.66           H
ATOM    431  HB2 TYR    64      -7.863  27.890  28.567  1.00 44.66           H
ATOM    432  HD1 TYR    64      -5.988  27.113  30.095  1.00 44.66           H
ATOM    433  HD2 TYR    64      -5.236  29.207  26.464  1.00 44.66           H
ATOM    434  HE1 TYR    64      -3.689  27.575  30.834  1.00 44.66           H
ATOM    435  HE2 TYR    64      -2.943  29.678  27.201  1.00 44.66           H
ATOM    436  HH  TYR    64      -1.881  29.471  30.392  1.00 44.66           H
ATOM    437  N   SER    65      -8.960  25.095  26.499  1.00 40.51           N
ATOM    438  CA  SER    65     -10.127  24.663  25.782  1.00 39.47           C
ATOM    439  C   SER    65      -9.890  24.603  24.298  1.00 37.56           C
ATOM    440  O   SER    65     -10.836  24.640  23.512  1.00 37.34           O
ATOM    441  CB  SER    65     -11.359  25.534  26.062  1.00 40.87           C
ATOM    442  OG  SER    65     -11.750  25.373  27.418  1.00 84.65           O
ATOM    443  HN  SER    65      -8.592  24.448  27.267  1.00 46.73           H
ATOM    444  HA  SER    65     -10.359  23.652  26.116  1.00 46.73           H
ATOM    445  HB1 SER    65     -11.116  26.580  25.875  1.00 46.73           H
ATOM    446  HB2 SER    65     -12.177  25.228  25.409  1.00 46.73           H
ATOM    447  HG  SER    65     -11.984  24.366  27.598  1.00 46.73           H
ATOM    448  N   TYR    66      -8.621  24.467  23.868  1.00 36.18           N
ATOM    449  CA  TYR    66      -8.332  24.254  22.475  1.00 34.47           C
ATOM    450  C   TYR    66      -7.330  23.153  22.432  1.00 33.72           C
ATOM    451  O   TYR    66      -6.470  23.060  23.306  1.00 34.38           O
ATOM    452  CB  TYR    66      -7.536  25.359  21.735  1.00 33.78           C
ATOM    453  CG  TYR    66      -8.290  26.615  21.448  1.00 34.56           C
ATOM    454  CD1 TYR    66      -9.263  26.646  20.474  1.00 34.11           C
ATOM    455  CD2 TYR    66      -7.977  27.780  22.113  1.00 36.03           C
ATOM    456  CE1 TYR    66      -9.940  27.809  20.197  1.00 35.13           C
ATOM    457  CE2 TYR    66      -8.649  28.947  21.841  1.00 37.08           C
ATOM    458  CZ  TYR    66      -9.632  28.958  20.883  1.00 36.78           C
ATOM    459  OH  TYR    66     -10.323  30.154  20.599  1.00 38.03           O
ATOM    460  HN  TYR    66      -7.817  24.519  24.572  1.00 35.35           H
ATOM    461  HA  TYR    66      -9.233  23.984  21.924  1.00 35.35           H
ATOM    462  HB1 TYR    66      -6.674  25.619  22.348  1.00 35.35           H
ATOM    463  HB2 TYR    66      -7.196  24.948  20.784  1.00 35.35           H
ATOM    464  HD1 TYR    66      -9.498  25.739  19.918  1.00 35.35           H
ATOM    465  HD2 TYR    66      -7.187  27.776  22.864  1.00 35.35           H
ATOM    466  HE1 TYR    66     -10.719  27.819  19.435  1.00 35.35           H
ATOM    467  HE2 TYR    66      -8.403  29.860  22.383  1.00 35.35           H
ATOM    468  HH  TYR    66     -10.176  30.413  19.592  1.00 35.35           H
ATOM    469  N   CYS    67      -7.412  22.286  21.408  1.00 32.60           N
ATOM    470  CA  CYS    67      -6.359  21.334  21.253  1.00 31.70           C
ATOM    471  C   CYS    67      -5.371  22.041  20.375  1.00 30.88           C
ATOM    472  O   CYS    67      -5.719  22.573  19.321  1.00 30.73           O
ATOM    473  CB  CYS    67      -6.839  19.959  20.689  1.00 31.11           C
ATOM    474  SG  CYS    67      -7.880  20.029  19.191  1.00 32.49           S
ATOM    475  HN  CYS    67      -8.239  22.309  20.730  1.00 31.59           H
ATOM    476  HA  CYS    67      -5.899  21.167  22.226  1.00 31.59           H
ATOM    477  HB1 CYS    67      -5.954  19.369  20.453  1.00 31.59           H
ATOM    478  HB2 CYS    67      -7.412  19.460  21.470  1.00 31.59           H
ATOM    479  HG  CYS    67      -7.298  20.813  18.280  1.00  0.00           H
ATOM    480  N   ASN    68      -4.107  22.121  20.829  1.00 30.57           N
ATOM    481  CA  ASN    68      -3.154  22.922  20.122  1.00 29.78           C
ATOM    482  C   ASN    68      -2.379  22.089  19.143  1.00 28.77           C
ATOM    483  O   ASN    68      -2.419  20.858  19.150  1.00 28.60           O
ATOM    484  CB  ASN    68      -2.198  23.646  21.090  1.00 30.11           C
ATOM    485  CG  ASN    68      -1.575  24.827  20.369  1.00 31.52           C
ATOM    486  ND2 ASN    68      -2.198  26.027  20.506  1.00 31.69           N
ATOM    487  OD1 ASN    68      -0.560  24.687  19.694  1.00 32.74           O
ATOM    488  HN  ASN    68      -3.817  21.590  21.712  1.00 30.47           H
ATOM    489  HA  ASN    68      -3.701  23.679  19.560  1.00 30.47           H
ATOM    490  HB1 ASN    68      -2.754  23.999  21.958  1.00 30.47           H
ATOM    491  HB2 ASN    68      -1.415  22.960  21.412  1.00 30.47           H
ATOM    492 1HD2 ASN    68      -3.084  26.105  21.100  1.00 30.47           H
ATOM    493 2HD2 ASN    68      -1.802  26.894  20.019  1.00 30.47           H
ATOM    494  N   THR    69      -1.640  22.785  18.257  1.00 28.23           N
ATOM    495  CA  THR    69      -0.851  22.191  17.212  1.00 27.30           C
ATOM    496  C   THR    69       0.011  21.136  17.815  1.00 27.30           C
ATOM    497  O   THR    69       0.727  21.356  18.791  1.00 27.74           O
ATOM    498  CB  THR    69       0.063  23.189  16.549  1.00 26.99           C
ATOM    499  CG2 THR    69       0.933  22.482  15.496  1.00 26.60           C
ATOM    500  OG1 THR    69      -0.699  24.231  15.958  1.00 27.17           O
ATOM    501  HN  THR    69      -1.642  23.852  18.336  1.00 27.33           H
ATOM    502  HA  THR    69      -1.508  21.745  16.466  1.00 27.33           H
ATOM    503  HB  THR    69       0.716  23.621  17.307  1.00 27.33           H
ATOM    504  HG1 THR    69      -1.348  23.826  15.238  1.00 27.33           H
ATOM    505 1HG2 THR    69       1.592  23.209  15.020  1.00 27.33           H
ATOM    506 2HG2 THR    69       0.292  22.026  14.741  1.00 27.33           H
ATOM    507 3HG2 THR    69       1.533  21.710  15.978  1.00 27.33           H
ATOM    508  N   THR    70      -0.048  19.931  17.230  1.00 27.12           N
ATOM    509  CA  THR    70       0.721  18.848  17.758  1.00 27.05           C
ATOM    510  C   THR    70       1.352  18.141  16.614  1.00 26.58           C
ATOM    511  O   THR    70       0.837  18.166  15.498  1.00 26.31           O
ATOM    512  CB  THR    70      -0.131  17.829  18.468  1.00 27.68           C
ATOM    513  CG2 THR    70       0.750  16.658  18.927  1.00 28.08           C
ATOM    514  OG1 THR    70      -0.798  18.417  19.575  1.00 28.67           O
ATOM    515  HN  THR    70      -0.668  19.781  16.371  1.00 27.36           H
ATOM    516  HA  THR    70       1.488  19.228  18.432  1.00 27.36           H
ATOM    517  HB  THR    70      -0.879  17.452  17.770  1.00 27.36           H
ATOM    518  HG1 THR    70      -0.088  18.796  20.250  1.00 27.36           H
ATOM    519 1HG2 THR    70       0.135  15.920  19.442  1.00 27.36           H
ATOM    520 2HG2 THR    70       1.519  17.026  19.607  1.00 27.36           H
ATOM    521 3HG2 THR    70       1.222  16.196  18.061  1.00 27.36           H
ATOM    522  N   LEU    71       2.519  17.521  16.877  1.00 26.70           N
ATOM    523  CA  LEU    71       3.172  16.698  15.903  1.00 26.58           C
ATOM    524  C   LEU    71       3.028  15.297  16.408  1.00 27.06           C
ATOM    525  O   LEU    71       3.229  15.048  17.593  1.00 27.58           O
ATOM    526  CB  LEU    71       4.693  16.913  15.787  1.00 26.42           C
ATOM    527  CG  LEU    71       5.123  18.321  15.342  1.00 26.57           C
ATOM    528  CD1 LEU    71       4.753  19.381  16.389  1.00 26.33           C
ATOM    529  CD2 LEU    71       6.613  18.366  14.965  1.00 27.19           C
ATOM    530  HN  LEU    71       2.970  17.646  17.839  1.00 26.80           H
ATOM    531  HA  LEU    71       2.695  16.805  14.928  1.00 26.80           H
ATOM    532  HB1 LEU    71       5.137  16.719  16.764  1.00 26.80           H
ATOM    533  HB2 LEU    71       5.082  16.197  15.063  1.00 26.80           H
ATOM    534  HG  LEU    71       4.559  18.555  14.439  1.00 26.80           H
ATOM    535 1HD1 LEU    71       5.071  20.363  16.041  1.00 26.80           H
ATOM    536 2HD1 LEU    71       5.251  19.151  17.331  1.00 26.80           H
ATOM    537 3HD1 LEU    71       3.673  19.382  16.540  1.00 26.80           H
ATOM    538 1HD2 LEU    71       6.879  19.376  14.655  1.00 26.80           H
ATOM    539 2HD2 LEU    71       6.802  17.673  14.145  1.00 26.80           H
ATOM    540 3HD2 LEU    71       7.215  18.080  15.827  1.00 26.80           H
ATOM    541  N   ASP    72       2.659  14.346  15.525  1.00 26.90           N
ATOM    542  CA  ASP    72       2.540  12.967  15.915  1.00 27.42           C
ATOM    543  C   ASP    72       3.885  12.349  15.782  1.00 27.84           C
ATOM    544  O   ASP    72       4.841  12.991  15.347  1.00 27.57           O
ATOM    545  CB  ASP    72       1.707  12.094  14.964  1.00 27.50           C
ATOM    546  CG  ASP    72       0.240  12.410  15.090  1.00 27.33           C
ATOM    547  OD1 ASP    72      -0.128  13.148  16.039  1.00 28.00           O
ATOM    548  OD2 ASP    72      -0.538  11.901  14.241  1.00 26.82           O
ATOM    549  HN  ASP    72       2.450  14.624  14.513  1.00 27.42           H
ATOM    550  HA  ASP    72       2.174  12.884  16.938  1.00 27.42           H
ATOM    551  HB1 ASP    72       2.025  12.280  13.938  1.00 27.42           H
ATOM    552  HB2 ASP    72       1.868  11.045  15.210  1.00 27.42           H
ATOM    553  N   GLN    73       3.966  11.056  16.160  1.00 28.64           N
ATOM    554  CA  GLN    73       5.180  10.316  16.002  1.00 29.42           C
ATOM    555  C   GLN    73       5.387  10.200  14.531  1.00 29.65           C
ATOM    556  O   GLN    73       6.510  10.249  14.034  1.00 30.61           O
ATOM    557  CB  GLN    73       5.150   8.875  16.559  1.00 30.22           C
ATOM    558  CG  GLN    73       4.244   7.884  15.813  1.00 30.52           C
ATOM    559  CD  GLN    73       2.812   8.002  16.323  1.00 30.89           C
ATOM    560  NE2 GLN    73       2.383   7.012  17.151  1.00 31.45           N
ATOM    561  OE1 GLN    73       2.087   8.937  15.993  1.00 29.53           O
ATOM    562  HN  GLN    73       3.109  10.578  16.586  1.00 30.10           H
ATOM    563  HA  GLN    73       6.009  10.866  16.448  1.00 30.10           H
ATOM    564  HB1 GLN    73       6.167   8.485  16.530  1.00 30.10           H
ATOM    565  HB2 GLN    73       4.809   8.925  17.593  1.00 30.10           H
ATOM    566  HG1 GLN    73       4.267   8.107  14.746  1.00 30.10           H
ATOM    567  HG2 GLN    73       4.605   6.869  15.980  1.00 30.10           H
ATOM    568 1HE2 GLN    73       3.040   6.209  17.411  1.00 30.10           H
ATOM    569 2HE2 GLN    73       1.387   7.037  17.543  1.00 30.10           H
ATOM    570  N   ILE    74       4.268  10.048  13.802  1.00 28.87           N
ATOM    571  CA  ILE    74       4.249   9.881  12.380  1.00 29.16           C
ATOM    572  C   ILE    74       4.791  11.108  11.705  1.00 28.82           C
ATOM    573  O   ILE    74       5.450  11.005  10.671  1.00 29.21           O
ATOM    574  CB  ILE    74       2.885   9.573  11.840  1.00 29.22           C
ATOM    575  CG1 ILE    74       2.989   9.090  10.387  1.00 30.05           C
ATOM    576  CG2 ILE    74       2.004  10.811  12.021  1.00 29.54           C
ATOM    577  CD1 ILE    74       1.715   8.428   9.867  1.00 30.16           C
ATOM    578  HN  ILE    74       3.331  10.052  14.318  1.00 29.38           H
ATOM    579  HA  ILE    74       4.904   9.046  12.133  1.00 29.38           H
ATOM    580  HB  ILE    74       2.460   8.765  12.435  1.00 29.38           H
ATOM    581 1HG1 ILE    74       3.213   9.949   9.755  1.00 29.38           H
ATOM    582 2HG1 ILE    74       3.803   8.368  10.322  1.00 29.38           H
ATOM    583 1HG2 ILE    74       1.006  10.607  11.634  1.00 29.38           H
ATOM    584 2HG2 ILE    74       2.440  11.650  11.479  1.00 29.38           H
ATOM    585 3HG2 ILE    74       1.939  11.058  13.081  1.00 29.38           H
ATOM    586 1HD1 ILE    74       1.864   8.113   8.834  1.00 29.38           H
ATOM    587 2HD1 ILE    74       0.890   9.140   9.913  1.00 29.38           H
ATOM    588 3HD1 ILE    74       1.479   7.559  10.481  1.00 29.38           H
ATOM    589  N   GLY    75       4.533  12.309  12.259  1.00 28.16           N
ATOM    590  CA  GLY    75       5.044  13.491  11.621  1.00 27.64           C
ATOM    591  C   GLY    75       3.916  14.359  11.159  1.00 27.27           C
ATOM    592  O   GLY    75       4.136  15.486  10.716  1.00 27.09           O
ATOM    593  HN  GLY    75       3.957  12.382  13.159  1.00 27.54           H
ATOM    594  HA1 GLY    75       5.658  14.046  12.330  1.00 27.54           H
ATOM    595  HA2 GLY    75       5.650  13.202  10.763  1.00 27.54           H
ATOM    596  N   THR    76       2.670  13.862  11.247  1.00 27.01           N
ATOM    597  CA  THR    76       1.576  14.696  10.845  1.00 26.57           C
ATOM    598  C   THR    76       1.429  15.792  11.843  1.00 26.32           C
ATOM    599  O   THR    76       1.504  15.580  13.052  1.00 26.17           O
ATOM    600  CB  THR    76       0.258  13.988  10.770  1.00 26.77           C
ATOM    601  CG2 THR    76       0.279  13.000   9.597  1.00 26.77           C
ATOM    602  OG1 THR    76      -0.006  13.325  11.996  1.00 27.47           O
ATOM    603  HN  THR    76       2.500  12.869  11.608  1.00 26.73           H
ATOM    604  HA  THR    76       1.801  15.132   9.872  1.00 26.73           H
ATOM    605  HB  THR    76      -0.526  14.725  10.593  1.00 26.73           H
ATOM    606  HG1 THR    76       0.753  12.625  12.186  1.00 26.73           H
ATOM    607 1HG2 THR    76      -0.679  12.484   9.540  1.00 26.73           H
ATOM    608 2HG2 THR    76       1.076  12.272   9.750  1.00 26.73           H
ATOM    609 3HG2 THR    76       0.456  13.542   8.668  1.00 26.73           H
ATOM    610  N   CYS    77       1.202  17.010  11.328  1.00 26.06           N
ATOM    611  CA  CYS    77       1.063  18.167  12.151  1.00 25.89           C
ATOM    612  C   CYS    77      -0.405  18.389  12.301  1.00 25.92           C
ATOM    613  O   CYS    77      -1.106  18.620  11.319  1.00 26.00           O
ATOM    614  CB  CYS    77       1.614  19.410  11.446  1.00 25.58           C
ATOM    615  SG  CYS    77       2.109  20.709  12.595  1.00 26.88           S
ATOM    616  HN  CYS    77       1.122  17.116  10.267  1.00 26.06           H
ATOM    617  HA  CYS    77       1.540  18.020  13.120  1.00 26.06           H
ATOM    618  HB1 CYS    77       2.484  19.118  10.856  1.00 26.06           H
ATOM    619  HB2 CYS    77       0.843  19.806  10.785  1.00 26.06           H
ATOM    620  HG  CYS    77       1.139  21.624  12.678  1.00  0.00           H
ATOM    621  N   TRP    78      -0.920  18.333  13.542  1.00 25.98           N
ATOM    622  CA  TRP    78      -2.329  18.537  13.699  1.00 26.23           C
ATOM    623  C   TRP    78      -2.510  19.958  14.127  1.00 26.56           C
ATOM    624  O   TRP    78      -1.874  20.438  15.065  1.00 26.55           O
ATOM    625  CB  TRP    78      -2.940  17.610  14.759  1.00 26.55           C
ATOM    626  CG  TRP    78      -2.744  16.152  14.417  1.00 26.52           C
ATOM    627  CD1 TRP    78      -1.762  15.299  14.828  1.00 26.48           C
ATOM    628  CD2 TRP    78      -3.592  15.396  13.537  1.00 26.74           C
ATOM    629  CE2 TRP    78      -3.068  14.104  13.465  1.00 26.77           C
ATOM    630  CE3 TRP    78      -4.713  15.749  12.843  1.00 26.73           C
ATOM    631  NE1 TRP    78      -1.947  14.061  14.263  1.00 26.52           N
ATOM    632  CZ2 TRP    78      -3.660  13.141  12.698  1.00 26.86           C
ATOM    633  CZ3 TRP    78      -5.309  14.776  12.069  1.00 27.17           C
ATOM    634  CH2 TRP    78      -4.793  13.498  11.999  1.00 27.21           C
ATOM    635  HN  TRP    78      -0.295  18.142  14.388  1.00 26.63           H
ATOM    636  HA  TRP    78      -2.829  18.378  12.743  1.00 26.63           H
ATOM    637  HB1 TRP    78      -2.466  17.813  15.719  1.00 26.63           H
ATOM    638  HB2 TRP    78      -4.009  17.814  14.831  1.00 26.63           H
ATOM    639  HD1 TRP    78      -0.949  15.562  15.506  1.00 26.63           H
ATOM    640  HE1 TRP    78      -1.324  13.206  14.418  1.00 26.63           H
ATOM    641  HE3 TRP    78      -5.121  16.758  12.898  1.00 26.63           H
ATOM    642  HZ2 TRP    78      -3.253  12.131  12.641  1.00 26.63           H
ATOM    643  HZ3 TRP    78      -6.206  15.020  11.501  1.00 26.63           H
ATOM    644  HH2 TRP    78      -5.291  12.755  11.376  1.00 26.63           H
ATOM    645  N   PRO    79      -3.376  20.639  13.432  1.00 26.75           N
ATOM    646  CA  PRO    79      -3.624  22.036  13.676  1.00 27.00           C
ATOM    647  C   PRO    79      -4.422  22.290  14.909  1.00 27.73           C
ATOM    648  O   PRO    79      -5.029  21.355  15.431  1.00 28.30           O
ATOM    649  CB  PRO    79      -4.276  22.581  12.408  1.00 27.29           C
ATOM    650  CG  PRO    79      -4.724  21.331  11.631  1.00 27.28           C
ATOM    651  CD  PRO    79      -3.726  20.252  12.076  1.00 26.80           C
ATOM    652  HA  PRO    79      -2.659  22.530  13.794  1.00 27.31           H
ATOM    653  HB1 PRO    79      -5.133  23.207  12.656  1.00 27.31           H
ATOM    654  HB2 PRO    79      -3.559  23.160  11.826  1.00 27.31           H
ATOM    655  HG1 PRO    79      -5.743  21.052  11.897  1.00 27.31           H
ATOM    656  HG2 PRO    79      -4.661  21.499  10.556  1.00 27.31           H
ATOM    657  HD1 PRO    79      -4.189  19.266  12.061  1.00 27.31           H
ATOM    658  HD2 PRO    79      -2.845  20.250  11.434  1.00 27.31           H
ATOM    659  N   ARG    80      -4.430  23.552  15.393  1.00 28.19           N
ATOM    660  CA  ARG    80      -5.162  23.816  16.589  1.00 28.99           C
ATOM    661  C   ARG    80      -6.604  23.575  16.302  1.00 29.45           C
ATOM    662  O   ARG    80      -7.079  23.801  15.192  1.00 29.38           O
ATOM    663  CB  ARG    80      -5.036  25.245  17.140  1.00 29.52           C
ATOM    664  CG  ARG    80      -5.745  25.362  18.489  1.00 30.77           C
ATOM    665  CD  ARG    80      -5.908  26.782  19.015  1.00 31.21           C
ATOM    666  NE  ARG    80      -6.515  27.593  17.932  1.00 64.08           N
ATOM    667  CZ  ARG    80      -5.880  28.749  17.598  1.00 66.80           C
ATOM    668  NH1 ARG    80      -4.759  29.094  18.292  1.00 68.30           N
ATOM    669  NH2 ARG    80      -6.350  29.543  16.595  1.00 68.53           N
ATOM    670  HN  ARG    80      -3.900  24.334  14.891  1.00 43.20           H
ATOM    671  HA  ARG    80      -4.838  23.115  17.359  1.00 43.20           H
ATOM    672  HB1 ARG    80      -3.981  25.489  17.267  1.00 43.20           H
ATOM    673  HB2 ARG    80      -5.489  25.942  16.435  1.00 43.20           H
ATOM    674  HG1 ARG    80      -6.739  24.925  18.387  1.00 43.20           H
ATOM    675  HG2 ARG    80      -5.172  24.795  19.222  1.00 43.20           H
ATOM    676  HD1 ARG    80      -6.560  26.782  19.889  1.00 43.20           H
ATOM    677  HD2 ARG    80      -4.935  27.192  19.286  1.00 43.20           H
ATOM    678  HE  ARG    80      -7.411  27.283  17.435  1.00 43.20           H
ATOM    679 1HH1 ARG    80      -4.399  28.461  19.076  1.00 43.20           H
ATOM    680 2HH1 ARG    80      -4.238  29.997  18.052  1.00 43.20           H
ATOM    681 1HH2 ARG    80      -7.231  29.261  16.057  1.00 43.20           H
ATOM    682 2HH2 ARG    80      -5.839  30.449  16.346  1.00 43.20           H
ATOM    683  N   SER    81      -7.335  23.070  17.314  1.00 30.06           N
ATOM    684  CA  SER    81      -8.731  22.795  17.139  1.00 30.77           C
ATOM    685  C   SER    81      -9.409  23.029  18.448  1.00 32.08           C
ATOM    686  O   SER    81      -8.797  23.474  19.418  1.00 32.21           O
ATOM    687  CB  SER    81      -9.050  21.346  16.729  1.00 30.20           C
ATOM    688  OG  SER    81      -8.599  21.079  15.410  1.00 29.37           O
ATOM    689  HN  SER    81      -6.870  22.873  18.258  1.00 30.78           H
ATOM    690  HA  SER    81      -9.141  23.478  16.395  1.00 30.78           H
ATOM    691  HB1 SER    81      -8.556  20.663  17.420  1.00 30.78           H
ATOM    692  HB2 SER    81     -10.129  21.192  16.774  1.00 30.78           H
ATOM    693  HG  SER    81      -9.074  21.732  14.739  1.00 30.78           H
ATOM    694  N   ALA    82     -10.722  22.743  18.481  1.00 33.12           N
ATOM    695  CA  ALA    82     -11.526  22.903  19.654  1.00 34.33           C
ATOM    696  C   ALA    82     -11.968  21.538  20.065  1.00 34.44           C
ATOM    697  O   ALA    82     -11.966  20.601  19.266  1.00 33.44           O
ATOM    698  CB  ALA    82     -12.792  23.744  19.427  1.00 35.40           C
ATOM    699  HN  ALA    82     -11.188  22.380  17.589  1.00 34.15           H
ATOM    700  HA  ALA    82     -10.928  23.349  20.449  1.00 34.15           H
ATOM    701  HB1 ALA    82     -13.350  23.821  20.360  1.00 34.15           H
ATOM    702  HB2 ALA    82     -13.414  23.266  18.670  1.00 34.15           H
ATOM    703  HB3 ALA    82     -12.510  24.741  19.089  1.00 34.15           H
ATOM    704  N   ALA    83     -12.344  21.392  21.348  1.00 35.71           N
ATOM    705  CA  ALA    83     -12.721  20.098  21.835  1.00 36.14           C
ATOM    706  C   ALA    83     -13.935  19.625  21.106  1.00 36.69           C
ATOM    707  O   ALA    83     -14.795  20.414  20.714  1.00 37.71           O
ATOM    708  CB  ALA    83     -13.039  20.082  23.341  1.00 37.70           C
ATOM    709  HN  ALA    83     -12.362  22.238  22.003  1.00 36.79           H
ATOM    710  HA  ALA    83     -11.906  19.401  21.643  1.00 36.79           H
ATOM    711  HB1 ALA    83     -13.318  19.073  23.644  1.00 36.79           H
ATOM    712  HB2 ALA    83     -13.866  20.763  23.546  1.00 36.79           H
ATOM    713  HB3 ALA    83     -12.160  20.400  23.902  1.00 36.79           H
ATOM    714  N   GLY    84     -14.008  18.297  20.889  1.00 35.96           N
ATOM    715  CA  GLY    84     -15.141  17.680  20.261  1.00 36.19           C
ATOM    716  C   GLY    84     -15.034  17.769  18.771  1.00 34.96           C
ATOM    717  O   GLY    84     -15.999  17.491  18.063  1.00 34.81           O
ATOM    718  HN  GLY    84     -13.190  17.679  21.197  1.00 35.48           H
ATOM    719  HA1 GLY    84     -15.185  16.631  20.554  1.00 35.48           H
ATOM    720  HA2 GLY    84     -16.050  18.187  20.585  1.00 35.48           H
ATOM    721  N   ALA    85     -13.858  18.134  18.232  1.00 34.06           N
ATOM    722  CA  ALA    85     -13.793  18.264  16.804  1.00 33.00           C
ATOM    723  C   ALA    85     -13.103  17.073  16.220  1.00 32.08           C
ATOM    724  O   ALA    85     -12.122  16.578  16.771  1.00 31.55           O
ATOM    725  CB  ALA    85     -13.019  19.510  16.337  1.00 32.24           C
ATOM    726  HN  ALA    85     -13.001  18.321  18.845  1.00 32.59           H
ATOM    727  HA  ALA    85     -14.808  18.312  16.409  1.00 32.59           H
ATOM    728  HB1 ALA    85     -13.009  19.546  15.248  1.00 32.59           H
ATOM    729  HB2 ALA    85     -11.995  19.462  16.708  1.00 32.59           H
ATOM    730  HB3 ALA    85     -13.503  20.406  16.725  1.00 32.59           H
ATOM    731  N   LEU    86     -13.634  16.559  15.085  1.00 32.04           N
ATOM    732  CA  LEU    86     -12.985  15.482  14.392  1.00 31.17           C
ATOM    733  C   LEU    86     -12.140  16.140  13.363  1.00 30.51           C
ATOM    734  O   LEU    86     -12.633  16.870  12.503  1.00 30.93           O
ATOM    735  CB  LEU    86     -13.924  14.510  13.653  1.00 31.57           C
ATOM    736  CG  LEU    86     -14.775  13.611  14.567  1.00 31.01           C
ATOM    737  CD1 LEU    86     -15.773  14.431  15.394  1.00 31.56           C
ATOM    738  CD2 LEU    86     -15.455  12.488  13.768  1.00 31.27           C
ATOM    739  HN  LEU    86     -14.548  16.961  14.700  1.00 31.26           H
ATOM    740  HA  LEU    86     -12.353  14.926  15.086  1.00 31.26           H
ATOM    741  HB1 LEU    86     -14.601  15.099  13.033  1.00 31.26           H
ATOM    742  HB2 LEU    86     -13.315  13.868  13.017  1.00 31.26           H
ATOM    743  HG  LEU    86     -14.092  13.134  15.271  1.00 31.26           H
ATOM    744 1HD1 LEU    86     -16.356  13.763  16.028  1.00 31.26           H
ATOM    745 2HD1 LEU    86     -16.442  14.972  14.725  1.00 31.26           H
ATOM    746 3HD1 LEU    86     -15.231  15.142  16.018  1.00 31.26           H
ATOM    747 1HD2 LEU    86     -16.048  11.870  14.442  1.00 31.26           H
ATOM    748 2HD2 LEU    86     -14.695  11.872  13.286  1.00 31.26           H
ATOM    749 3HD2 LEU    86     -16.105  12.923  13.009  1.00 31.26           H
ATOM    750  N   VAL    87     -10.826  15.889  13.415  1.00 29.59           N
ATOM    751  CA  VAL    87     -10.002  16.632  12.522  1.00 29.09           C
ATOM    752  C   VAL    87      -9.412  15.690  11.524  1.00 28.62           C
ATOM    753  O   VAL    87      -9.045  14.563  11.852  1.00 28.36           O
ATOM    754  CB  VAL    87      -8.894  17.342  13.240  1.00 28.54           C
ATOM    755  CG1 VAL    87      -7.684  16.404  13.365  1.00 28.03           C
ATOM    756  CG2 VAL    87      -8.646  18.693  12.562  1.00 29.08           C
ATOM    757  HN  VAL    87     -10.416  15.168  14.091  1.00 28.76           H
ATOM    758  HA  VAL    87     -10.615  17.366  11.999  1.00 28.76           H
ATOM    759  HB  VAL    87      -9.247  17.549  14.251  1.00 28.76           H
ATOM    760 1HG1 VAL    87      -6.877  16.918  13.888  1.00 28.76           H
ATOM    761 2HG1 VAL    87      -7.345  16.113  12.371  1.00 28.76           H
ATOM    762 3HG1 VAL    87      -7.970  15.514  13.926  1.00 28.76           H
ATOM    763 1HG2 VAL    87      -7.842  19.217  13.079  1.00 28.76           H
ATOM    764 2HG2 VAL    87      -9.555  19.293  12.604  1.00 28.76           H
ATOM    765 3HG2 VAL    87      -8.365  18.531  11.522  1.00 28.76           H
ATOM    766  N   GLU    88      -9.325  16.144  10.258  1.00 28.75           N
ATOM    767  CA  GLU    88      -8.823  15.335   9.184  1.00 28.77           C
ATOM    768  C   GLU    88      -7.516  15.929   8.749  1.00 28.33           C
ATOM    769  O   GLU    88      -7.381  17.147   8.667  1.00 28.50           O
ATOM    770  CB  GLU    88      -9.682  15.439   7.912  1.00 29.47           C
ATOM    771  CG  GLU    88     -11.159  15.088   8.071  1.00 30.63           C
ATOM    772  CD  GLU    88     -11.897  15.720   6.895  1.00 31.72           C
ATOM    773  OE1 GLU    88     -11.226  16.360   6.041  1.00 31.84           O
ATOM    774  OE2 GLU    88     -13.147  15.575   6.841  1.00 32.31           O
ATOM    775  HN  GLU    88      -9.641  17.144  10.046  1.00 30.04           H
ATOM    776  HA  GLU    88      -8.702  14.297   9.495  1.00 30.04           H
ATOM    777  HB1 GLU    88      -9.620  16.466   7.551  1.00 30.04           H
ATOM    778  HB2 GLU    88      -9.258  14.766   7.167  1.00 30.04           H
ATOM    779  HG1 GLU    88     -11.290  14.006   8.058  1.00 30.04           H
ATOM    780  HG2 GLU    88     -11.539  15.490   9.011  1.00 30.04           H
ATOM    781  N   ARG    89      -6.513  15.072   8.466  1.00 28.06           N
ATOM    782  CA  ARG    89      -5.250  15.515   7.933  1.00 27.73           C
ATOM    783  C   ARG    89      -4.830  14.500   6.918  1.00 28.18           C
ATOM    784  O   ARG    89      -5.176  13.331   7.039  1.00 28.38           O
ATOM    785  CB  ARG    89      -4.116  15.606   8.966  1.00 27.13           C
ATOM    786  CG  ARG    89      -4.164  16.879   9.808  1.00 27.08           C
ATOM    787  CD  ARG    89      -3.478  18.060   9.118  1.00 27.25           C
ATOM    788  NE  ARG    89      -2.036  17.710   8.989  1.00 27.10           N
ATOM    789  CZ  ARG    89      -1.387  17.892   7.803  1.00 26.95           C
ATOM    790  NH1 ARG    89      -2.063  18.382   6.723  1.00 26.74           N
ATOM    791  NH2 ARG    89      -0.065  17.571   7.693  1.00 27.44           N
ATOM    792  HN  ARG    89      -6.660  14.028   8.643  1.00 27.46           H
ATOM    793  HA  ARG    89      -5.378  16.482   7.448  1.00 27.46           H
ATOM    794  HB1 ARG    89      -4.187  14.747   9.634  1.00 27.46           H
ATOM    795  HB2 ARG    89      -3.163  15.577   8.437  1.00 27.46           H
ATOM    796  HG1 ARG    89      -5.207  17.139   9.990  1.00 27.46           H
ATOM    797  HG2 ARG    89      -3.665  16.690  10.758  1.00 27.46           H
ATOM    798  HD1 ARG    89      -3.913  18.223   8.132  1.00 27.46           H
ATOM    799  HD2 ARG    89      -3.591  18.962   9.719  1.00 27.46           H
ATOM    800  HE  ARG    89      -1.507  17.314   9.830  1.00 27.46           H
ATOM    801 1HH1 ARG    89      -3.102  18.623   6.807  1.00 27.46           H
ATOM    802 2HH1 ARG    89      -1.554  18.525   5.793  1.00 27.46           H
ATOM    803 1HH2 ARG    89       0.462  17.177   8.537  1.00 27.46           H
ATOM    804 2HH2 ARG    89       0.445  17.714   6.763  1.00 27.46           H
ATOM    805  N   PRO    90      -4.107  14.889   5.908  1.00 28.45           N
ATOM    806  CA  PRO    90      -3.705  13.924   4.922  1.00 28.96           C
ATOM    807  C   PRO    90      -2.620  13.028   5.424  1.00 28.78           C
ATOM    808  O   PRO    90      -1.813  13.462   6.249  1.00 28.13           O
ATOM    809  CB  PRO    90      -3.347  14.716   3.659  1.00 29.43           C
ATOM    810  CG  PRO    90      -3.324  16.187   4.114  1.00 29.00           C
ATOM    811  CD  PRO    90      -4.263  16.210   5.329  1.00 28.30           C
ATOM    812  HA  PRO    90      -4.570  13.303   4.692  1.00 28.72           H
ATOM    813  HB1 PRO    90      -2.370  14.415   3.281  1.00 28.72           H
ATOM    814  HB2 PRO    90      -4.100  14.564   2.885  1.00 28.72           H
ATOM    815  HG1 PRO    90      -2.316  16.490   4.396  1.00 28.72           H
ATOM    816  HG2 PRO    90      -3.693  16.842   3.325  1.00 28.72           H
ATOM    817  HD1 PRO    90      -3.964  16.983   6.038  1.00 28.72           H
ATOM    818  HD2 PRO    90      -5.295  16.380   5.021  1.00 28.72           H
ATOM    819  N   CYS    91      -2.582  11.781   4.910  1.00 29.46           N
ATOM    820  CA  CYS    91      -1.617  10.809   5.336  1.00 29.67           C
ATOM    821  C   CYS    91      -0.270  11.292   4.912  1.00 29.79           C
ATOM    822  O   CYS    91      -0.125  12.037   3.944  1.00 30.11           O
ATOM    823  CB  CYS    91      -1.812   9.418   4.706  1.00 30.64           C
ATOM    824  SG  CYS    91      -3.361   8.622   5.214  1.00 31.17           S
ATOM    825  HN  CYS    91      -3.295  11.509   4.161  1.00 30.14           H
ATOM    826  HA  CYS    91      -1.646  10.722   6.423  1.00 30.14           H
ATOM    827  HB1 CYS    91      -1.816   9.526   3.621  1.00 30.14           H
ATOM    828  HB2 CYS    91      -0.980   8.781   5.005  1.00 30.14           H
ATOM    829  HG  CYS    91      -4.378   9.144   4.523  1.00  0.00           H
ATOM    830  N   PRO    92       0.728  10.877   5.633  1.00 29.70           N
ATOM    831  CA  PRO    92       2.057  11.322   5.340  1.00 29.97           C
ATOM    832  C   PRO    92       2.459  10.773   4.027  1.00 31.22           C
ATOM    833  O   PRO    92       2.106   9.638   3.712  1.00 31.80           O
ATOM    834  CB  PRO    92       2.919  10.877   6.518  1.00 30.25           C
ATOM    835  CG  PRO    92       1.926  10.853   7.694  1.00 30.17           C
ATOM    836  CD  PRO    92       0.565  10.551   7.040  1.00 29.49           C
ATOM    837  HA  PRO    92       2.063  12.411   5.286  1.00 30.37           H
ATOM    838  HB1 PRO    92       3.340   9.887   6.342  1.00 30.37           H
ATOM    839  HB2 PRO    92       3.725  11.588   6.703  1.00 30.37           H
ATOM    840  HG1 PRO    92       2.192  10.073   8.408  1.00 30.37           H
ATOM    841  HG2 PRO    92       1.904  11.818   8.201  1.00 30.37           H
ATOM    842  HD1 PRO    92       0.311   9.498   7.160  1.00 30.37           H
ATOM    843  HD2 PRO    92      -0.216  11.167   7.486  1.00 30.37           H
ATOM    844  N   GLU    93       3.152  11.595   3.231  1.00 31.51           N
ATOM    845  CA  GLU    93       3.608  11.173   1.951  1.00 32.77           C
ATOM    846  C   GLU    93       4.699  10.174   2.149  1.00 33.68           C
ATOM    847  O   GLU    93       4.770   9.163   1.453  1.00 35.11           O
ATOM    848  CB  GLU    93       4.178  12.338   1.124  1.00 32.89           C
ATOM    849  CG  GLU    93       4.547  11.964  -0.313  1.00 34.49           C
ATOM    850  CD  GLU    93       3.275  11.938  -1.147  1.00 35.24           C
ATOM    851  OE1 GLU    93       2.534  12.957  -1.126  1.00 34.19           O
ATOM    852  OE2 GLU    93       3.027  10.900  -1.816  1.00 36.38           O
ATOM    853  HN  GLU    93       3.368  12.589   3.564  1.00 34.03           H
ATOM    854  HA  GLU    93       2.785  10.709   1.406  1.00 34.03           H
ATOM    855  HB1 GLU    93       3.431  13.131   1.090  1.00 34.03           H
ATOM    856  HB2 GLU    93       5.075  12.704   1.623  1.00 34.03           H
ATOM    857  HG1 GLU    93       5.238  12.703  -0.719  1.00 34.03           H
ATOM    858  HG2 GLU    93       5.016  10.980  -0.328  1.00 34.03           H
ATOM    859  N   TYR    94       5.586  10.434   3.128  1.00 33.01           N
ATOM    860  CA  TYR    94       6.708   9.559   3.251  1.00 33.97           C
ATOM    861  C   TYR    94       6.856   9.146   4.674  1.00 33.48           C
ATOM    862  O   TYR    94       6.832   9.985   5.573  1.00 32.42           O
ATOM    863  CB  TYR    94       8.001  10.264   2.805  1.00 34.26           C
ATOM    864  CG  TYR    94       9.161   9.346   2.934  1.00 35.49           C
ATOM    865  CD1 TYR    94       9.389   8.379   1.983  1.00 37.15           C
ATOM    866  CD2 TYR    94      10.033   9.469   3.991  1.00 34.98           C
ATOM    867  CE1 TYR    94      10.466   7.533   2.092  1.00 38.21           C
ATOM    868  CE2 TYR    94      11.111   8.626   4.105  1.00 35.98           C
ATOM    869  CZ  TYR    94      11.329   7.658   3.156  1.00 37.72           C
ATOM    870  OH  TYR    94      12.438   6.797   3.274  1.00 39.24           O
ATOM    871  HN  TYR    94       5.455  11.264   3.790  1.00 35.49           H
ATOM    872  HA  TYR    94       6.546   8.675   2.633  1.00 35.49           H
ATOM    873  HB1 TYR    94       7.902  10.572   1.764  1.00 35.49           H
ATOM    874  HB2 TYR    94       8.166  11.141   3.430  1.00 35.49           H
ATOM    875  HD1 TYR    94       8.709   8.283   1.136  1.00 35.49           H
ATOM    876  HD2 TYR    94       9.866  10.241   4.743  1.00 35.49           H
ATOM    877  HE1 TYR    94      10.637   6.765   1.338  1.00 35.49           H
ATOM    878  HE2 TYR    94      11.794   8.725   4.949  1.00 35.49           H
ATOM    879  HH  TYR    94      12.105   5.803   3.336  1.00 35.49           H
ATOM    880  N   PHE    95       6.982   7.826   4.925  1.00 34.38           N
ATOM    881  CA  PHE    95       7.224   7.440   6.281  1.00 34.16           C
ATOM    882  C   PHE    95       7.954   6.130   6.290  1.00 35.71           C
ATOM    883  O   PHE    95       7.565   5.179   5.617  1.00 36.53           O
ATOM    884  CB  PHE    95       5.934   7.300   7.114  1.00 33.42           C
ATOM    885  CG  PHE    95       6.311   7.289   8.558  1.00 33.33           C
ATOM    886  CD1 PHE    95       6.704   8.455   9.176  1.00 32.38           C
ATOM    887  CD2 PHE    95       6.255   6.133   9.302  1.00 33.60           C
ATOM    888  CE1 PHE    95       7.052   8.471  10.506  1.00 32.24           C
ATOM    889  CE2 PHE    95       6.603   6.143  10.634  1.00 33.54           C
ATOM    890  CZ  PHE    95       7.003   7.310  11.239  1.00 33.03           C
ATOM    891  HN  PHE    95       6.904   7.099   4.144  1.00 33.85           H
ATOM    892  HA  PHE    95       7.858   8.194   6.748  1.00 33.85           H
ATOM    893  HB1 PHE    95       5.271   8.142   6.912  1.00 33.85           H
ATOM    894  HB2 PHE    95       5.428   6.369   6.857  1.00 33.85           H
ATOM    895  HD1 PHE    95       6.740   9.380   8.601  1.00 33.85           H
ATOM    896  HD2 PHE    95       5.933   5.203   8.834  1.00 33.85           H
ATOM    897  HE1 PHE    95       7.365   9.403  10.978  1.00 33.85           H
ATOM    898  HE2 PHE    95       6.559   5.219  11.212  1.00 33.85           H
ATOM    899  HZ  PHE    95       7.281   7.315  12.293  1.00 33.85           H
ATOM    900  N   ASN    96       9.058   6.059   7.057  1.00 36.08           N
ATOM    901  CA  ASN    96       9.773   4.828   7.236  1.00 37.63           C
ATOM    902  C   ASN    96      10.123   4.224   5.910  1.00 39.15           C
ATOM    903  O   ASN    96      10.066   3.006   5.745  1.00 40.10           O
ATOM    904  CB  ASN    96       8.952   3.801   8.036  1.00 37.82           C
ATOM    905  CG  ASN    96       9.865   2.664   8.462  1.00 37.39           C
ATOM    906  ND2 ASN    96       9.323   1.744   9.303  1.00 38.40           N
ATOM    907  OD1 ASN    96      11.024   2.587   8.058  1.00 36.06           O
ATOM    908  HN  ASN    96       9.411   6.942   7.547  1.00 37.83           H
ATOM    909  HA  ASN    96      10.695   5.036   7.778  1.00 37.83           H
ATOM    910  HB1 ASN    96       8.529   4.280   8.919  1.00 37.83           H
ATOM    911  HB2 ASN    96       8.148   3.410   7.413  1.00 37.83           H
ATOM    912 1HD2 ASN    96       8.308   1.847   9.627  1.00 37.83           H
ATOM    913 2HD2 ASN    96       9.911   0.918   9.642  1.00 37.83           H
ATOM    914  N   GLY    97      10.486   5.052   4.916  1.00 39.38           N
ATOM    915  CA  GLY    97      10.923   4.498   3.668  1.00 41.24           C
ATOM    916  C   GLY    97       9.752   4.004   2.885  1.00 41.36           C
ATOM    917  O   GLY    97       9.930   3.345   1.863  1.00 43.01           O
ATOM    918  HN  GLY    97      10.449   6.112   5.054  1.00 41.25           H
ATOM    919  HA1 GLY    97      11.441   5.266   3.094  1.00 41.25           H
ATOM    920  HA2 GLY    97      11.602   3.668   3.861  1.00 41.25           H
ATOM    921  N   VAL    98       8.517   4.303   3.328  1.00 39.78           N
ATOM    922  CA  VAL    98       7.410   3.820   2.561  1.00 39.83           C
ATOM    923  C   VAL    98       6.627   5.007   2.105  1.00 38.46           C
ATOM    924  O   VAL    98       6.672   6.070   2.722  1.00 36.87           O
ATOM    925  CB  VAL    98       6.480   2.907   3.310  1.00 39.53           C
ATOM    926  CG1 VAL    98       5.650   3.729   4.308  1.00 39.63           C
ATOM    927  CG2 VAL    98       5.632   2.136   2.286  1.00 41.10           C
ATOM    928  HN  VAL    98       8.369   4.879   4.218  1.00 39.31           H
ATOM    929  HA  VAL    98       7.791   3.293   1.686  1.00 39.31           H
ATOM    930  HB  VAL    98       7.079   2.189   3.870  1.00 39.31           H
ATOM    931 1HG1 VAL    98       4.975   3.067   4.852  1.00 39.31           H
ATOM    932 2HG1 VAL    98       5.068   4.476   3.768  1.00 39.31           H
ATOM    933 3HG1 VAL    98       6.316   4.227   5.012  1.00 39.31           H
ATOM    934 1HG2 VAL    98       4.949   1.466   2.809  1.00 39.31           H
ATOM    935 2HG2 VAL    98       6.286   1.553   1.637  1.00 39.31           H
ATOM    936 3HG2 VAL    98       5.059   2.841   1.684  1.00 39.31           H
ATOM    937  N   LYS    99       5.899   4.857   0.982  1.00 39.31           N
ATOM    938  CA  LYS    99       5.165   5.961   0.445  1.00 38.47           C
ATOM    939  C   LYS    99       3.710   5.690   0.668  1.00 37.94           C
ATOM    940  O   LYS    99       3.281   4.537   0.663  1.00 39.02           O
ATOM    941  CB  LYS    99       5.386   6.136  -1.066  1.00 39.79           C
ATOM    942  CG  LYS    99       4.942   7.495  -1.605  1.00 39.80           C
ATOM    943  CD  LYS    99       5.816   8.656  -1.129  1.00 38.66           C
ATOM    944  CE  LYS    99       7.130   8.803  -1.900  1.00 38.54           C
ATOM    945  NZ  LYS    99       7.853  10.007  -1.432  1.00 40.44           N
ATOM    946  HN  LYS    99       5.870   3.908   0.489  1.00 39.11           H
ATOM    947  HA  LYS    99       5.450   6.877   0.964  1.00 39.11           H
ATOM    948  HB1 LYS    99       6.450   6.016  -1.273  1.00 39.11           H
ATOM    949  HB2 LYS    99       4.825   5.360  -1.587  1.00 39.11           H
ATOM    950  HG1 LYS    99       4.975   7.461  -2.694  1.00 39.11           H
ATOM    951  HG2 LYS    99       3.919   7.677  -1.278  1.00 39.11           H
ATOM    952  HD1 LYS    99       5.249   9.580  -1.241  1.00 39.11           H
ATOM    953  HD2 LYS    99       6.052   8.499  -0.077  1.00 39.11           H
ATOM    954  HE1 LYS    99       7.749   7.921  -1.732  1.00 39.11           H
ATOM    955  HE2 LYS    99       6.917   8.900  -2.965  1.00 39.11           H
ATOM    956  HZ1 LYS    99       8.771  10.105  -1.974  1.00 39.11           H
ATOM    957  HZ2 LYS    99       8.065   9.913  -0.388  1.00 39.11           H
ATOM    958  HZ3 LYS    99       7.248  10.874  -1.597  1.00 39.11           H
ATOM    959  N   TYR   100       2.917   6.763   0.872  1.00 36.36           N
ATOM    960  CA  TYR   100       1.511   6.630   1.126  1.00 35.76           C
ATOM    961  C   TYR   100       0.791   7.464   0.108  1.00 35.70           C
ATOM    962  O   TYR   100       1.348   8.404  -0.453  1.00 35.65           O
ATOM    963  CB  TYR   100       1.082   7.145   2.509  1.00 34.11           C
ATOM    964  CG  TYR   100       1.746   6.305   3.546  1.00 34.43           C
ATOM    965  CD1 TYR   100       3.026   6.590   3.959  1.00 34.51           C
ATOM    966  CD2 TYR   100       1.091   5.232   4.106  1.00 34.84           C
ATOM    967  CE1 TYR   100       3.644   5.821   4.918  1.00 35.33           C
ATOM    968  CE2 TYR   100       1.703   4.459   5.064  1.00 35.51           C
ATOM    969  CZ  TYR   100       2.982   4.753   5.473  1.00 35.94           C
ATOM    970  OH  TYR   100       3.612   3.962   6.457  1.00 36.47           O
ATOM    971  HN  TYR   100       3.350   7.742   0.843  1.00 35.38           H
ATOM    972  HA  TYR   100       1.217   5.586   1.017  1.00 35.38           H
ATOM    973  HB1 TYR   100       1.387   8.185   2.627  1.00 35.38           H
ATOM    974  HB2 TYR   100      -0.001   7.070   2.611  1.00 35.38           H
ATOM    975  HD1 TYR   100       3.557   7.436   3.522  1.00 35.38           H
ATOM    976  HD2 TYR   100       0.077   4.992   3.787  1.00 35.38           H
ATOM    977  HE1 TYR   100       4.658   6.060   5.238  1.00 35.38           H
ATOM    978  HE2 TYR   100       1.174   3.612   5.500  1.00 35.38           H
ATOM    979  HH  TYR   100       4.486   3.538   6.059  1.00 35.38           H
ATOM    980  N   ASN   101      -0.499   7.162  -0.134  1.00 35.91           N
ATOM    981  CA  ASN   101      -1.210   7.797  -1.214  1.00 35.94           C
ATOM    982  C   ASN   101      -1.168   9.289  -1.132  1.00 34.42           C
ATOM    983  O   ASN   101      -0.683   9.966  -2.049  1.00 33.75           O
ATOM    984  CB  ASN   101      -2.708   7.467  -1.220  1.00 36.88           C
ATOM    985  CG  ASN   101      -2.908   6.063  -1.735  1.00 37.18           C
ATOM    986  ND2 ASN   101      -3.696   5.247  -0.986  1.00 37.88           N
ATOM    987  OD1 ASN   101      -2.377   5.706  -2.784  1.00 36.61           O
ATOM    988  HN  ASN   101      -1.000   6.445   0.482  1.00 36.07           H
ATOM    989  HA  ASN   101      -0.773   7.481  -2.161  1.00 36.07           H
ATOM    990  HB1 ASN   101      -3.102   7.542  -0.206  1.00 36.07           H
ATOM    991  HB2 ASN   101      -3.233   8.169  -1.867  1.00 36.07           H
ATOM    992 1HD2 ASN   101      -4.139   5.612  -0.083  1.00 36.07           H
ATOM    993 2HD2 ASN   101      -3.875   4.240  -1.300  1.00 36.07           H
ATOM    994  N   THR   102      -1.598   9.764   0.051  1.00 34.08           N
ATOM    995  CA  THR   102      -1.905  11.078   0.541  1.00 32.80           C
ATOM    996  C   THR   102      -3.310  11.449   0.169  1.00 32.83           C
ATOM    997  O   THR   102      -3.854  12.406   0.715  1.00 32.19           O
ATOM    998  CB  THR   102      -0.957  12.180   0.138  1.00 32.53           C
ATOM    999  CG2 THR   102      -1.140  12.563  -1.337  1.00 32.21           C
ATOM   1000  OG1 THR   102      -1.199  13.317   0.950  1.00 33.93           O
ATOM   1001  HN  THR   102      -1.742   8.997   0.783  1.00 32.94           H
ATOM   1002  HA  THR   102      -1.875  11.020   1.629  1.00 32.94           H
ATOM   1003  HB  THR   102       0.067  11.842   0.294  1.00 32.94           H
ATOM   1004  HG1 THR   102      -2.190  13.638   0.818  1.00 32.94           H
ATOM   1005 1HG2 THR   102      -0.442  13.359  -1.595  1.00 32.94           H
ATOM   1006 2HG2 THR   102      -2.161  12.908  -1.499  1.00 32.94           H
ATOM   1007 3HG2 THR   102      -0.947  11.693  -1.965  1.00 32.94           H
ATOM   1008  N   THR   103      -3.971  10.645  -0.689  1.00 33.74           N
ATOM   1009  CA  THR   103      -5.341  10.886  -1.062  1.00 33.88           C
ATOM   1010  C   THR   103      -6.187  10.639   0.150  1.00 33.49           C
ATOM   1011  O   THR   103      -7.165  11.342   0.400  1.00 33.65           O
ATOM   1012  CB  THR   103      -5.817   9.946  -2.133  1.00 35.53           C
ATOM   1013  CG2 THR   103      -7.274  10.291  -2.479  1.00 36.17           C
ATOM   1014  OG1 THR   103      -5.000  10.066  -3.288  1.00 36.56           O
ATOM   1015  HN  THR   103      -3.461   9.802  -1.106  1.00 34.72           H
ATOM   1016  HA  THR   103      -5.460  11.917  -1.394  1.00 34.72           H
ATOM   1017  HB  THR   103      -5.767   8.923  -1.762  1.00 34.72           H
ATOM   1018  HG1 THR   103      -5.047  11.051  -3.650  1.00 34.72           H
ATOM   1019 1HG2 THR   103      -7.633   9.617  -3.256  1.00 34.72           H
ATOM   1020 2HG2 THR   103      -7.330  11.319  -2.837  1.00 34.72           H
ATOM   1021 3HG2 THR   103      -7.895  10.183  -1.590  1.00 34.72           H
ATOM   1022  N   ARG   104      -5.811   9.605   0.927  1.00 33.03           N
ATOM   1023  CA  ARG   104      -6.500   9.177   2.109  1.00 32.33           C
ATOM   1024  C   ARG   104      -6.178  10.136   3.214  1.00 31.17           C
ATOM   1025  O   ARG   104      -5.223  10.907   3.124  1.00 30.70           O
ATOM   1026  CB  ARG   104      -6.072   7.772   2.565  1.00 32.69           C
ATOM   1027  CG  ARG   104      -6.191   6.722   1.458  1.00 34.16           C
ATOM   1028  CD  ARG   104      -7.511   5.950   1.438  1.00 35.03           C
ATOM   1029  NE  ARG   104      -7.471   5.048   0.251  1.00 36.45           N
ATOM   1030  CZ  ARG   104      -8.091   3.831   0.275  1.00 36.90           C
ATOM   1031  NH1 ARG   104      -8.756   3.417   1.393  1.00 36.12           N
ATOM   1032  NH2 ARG   104      -8.041   3.022  -0.823  1.00 37.92           N
ATOM   1033  HN  ARG   104      -4.933   9.063   0.641  1.00 34.23           H
ATOM   1034  HA  ARG   104      -7.575   9.186   1.924  1.00 34.23           H
ATOM   1035  HB1 ARG   104      -5.034   7.815   2.893  1.00 34.23           H
ATOM   1036  HB2 ARG   104      -6.705   7.470   3.400  1.00 34.23           H
ATOM   1037  HG1 ARG   104      -6.081   7.228   0.499  1.00 34.23           H
ATOM   1038  HG2 ARG   104      -5.381   6.004   1.585  1.00 34.23           H
ATOM   1039  HD1 ARG   104      -7.614   5.363   2.351  1.00 34.23           H
ATOM   1040  HD2 ARG   104      -8.348   6.642   1.354  1.00 34.23           H
ATOM   1041  HE  ARG   104      -6.949   5.357  -0.630  1.00 34.23           H
ATOM   1042 1HH1 ARG   104      -8.793   4.047   2.257  1.00 34.23           H
ATOM   1043 2HH1 ARG   104      -9.240   2.463   1.405  1.00 34.23           H
ATOM   1044 1HH2 ARG   104      -7.516   3.342  -1.700  1.00 34.23           H
ATOM   1045 2HH2 ARG   104      -8.526   2.069  -0.809  1.00 34.23           H
ATOM   1046  N   ASN   105      -6.996  10.127   4.289  1.00 30.73           N
ATOM   1047  CA  ASN   105      -6.787  11.049   5.370  1.00 29.82           C
ATOM   1048  C   ASN   105      -6.676  10.295   6.657  1.00 29.29           C
ATOM   1049  O   ASN   105      -7.130   9.158   6.790  1.00 29.63           O
ATOM   1050  CB  ASN   105      -7.964  12.018   5.589  1.00 30.11           C
ATOM   1051  CG  ASN   105      -8.110  12.930   4.382  1.00 30.72           C
ATOM   1052  ND2 ASN   105      -9.373  13.089   3.906  1.00 31.20           N
ATOM   1053  OD1 ASN   105      -7.138  13.487   3.876  1.00 30.82           O
ATOM   1054  HN  ASN   105      -7.805   9.428   4.335  1.00 30.29           H
ATOM   1055  HA  ASN   105      -5.873  11.616   5.196  1.00 30.29           H
ATOM   1056  HB1 ASN   105      -8.883  11.447   5.724  1.00 30.29           H
ATOM   1057  HB2 ASN   105      -7.776  12.620   6.478  1.00 30.29           H
ATOM   1058 1HD2 ASN   105     -10.191  12.586   4.378  1.00 30.29           H
ATOM   1059 2HD2 ASN   105      -9.550  13.718   3.058  1.00 30.29           H
ATOM   1060  N   ALA   106      -6.044  10.951   7.646  1.00 28.65           N
ATOM   1061  CA  ALA   106      -5.905  10.443   8.971  1.00 28.47           C
ATOM   1062  C   ALA   106      -6.895  11.225   9.765  1.00 28.34           C
ATOM   1063  O   ALA   106      -7.191  12.374   9.441  1.00 28.26           O
ATOM   1064  CB  ALA   106      -4.515  10.684   9.584  1.00 27.88           C
ATOM   1065  HN  ALA   106      -5.620  11.908   7.426  1.00 28.32           H
ATOM   1066  HA  ALA   106      -6.152   9.381   8.998  1.00 28.32           H
ATOM   1067  HB1 ALA   106      -4.485  10.271  10.592  1.00 28.32           H
ATOM   1068  HB2 ALA   106      -4.316  11.755   9.625  1.00 28.32           H
ATOM   1069  HB3 ALA   106      -3.757  10.198   8.970  1.00 28.32           H
ATOM   1070  N   TYR   107      -7.486  10.611  10.802  1.00 28.50           N
ATOM   1071  CA  TYR   107      -8.449  11.362  11.543  1.00 28.60           C
ATOM   1072  C   TYR   107      -8.059  11.328  12.980  1.00 28.49           C
ATOM   1073  O   TYR   107      -7.658  10.296  13.515  1.00 28.55           O
ATOM   1074  CB  TYR   107      -9.876  10.777  11.480  1.00 29.16           C
ATOM   1075  CG  TYR   107     -10.370  10.848  10.074  1.00 29.75           C
ATOM   1076  CD1 TYR   107      -9.972   9.912   9.146  1.00 29.84           C
ATOM   1077  CD2 TYR   107     -11.243  11.839   9.689  1.00 30.21           C
ATOM   1078  CE1 TYR   107     -10.427   9.971   7.849  1.00 30.22           C
ATOM   1079  CE2 TYR   107     -11.700  11.901   8.394  1.00 30.61           C
ATOM   1080  CZ  TYR   107     -11.292  10.969   7.470  1.00 30.63           C
ATOM   1081  OH  TYR   107     -11.761  11.033   6.140  1.00 31.60           O
ATOM   1082  HN  TYR   107      -7.246   9.602  11.062  1.00 29.68           H
ATOM   1083  HA  TYR   107      -8.461  12.393  11.191  1.00 29.68           H
ATOM   1084  HB1 TYR   107      -9.860   9.738  11.808  1.00 29.68           H
ATOM   1085  HB2 TYR   107     -10.537  11.353  12.128  1.00 29.68           H
ATOM   1086  HD1 TYR   107      -9.289   9.116   9.441  1.00 29.68           H
ATOM   1087  HD2 TYR   107     -11.574  12.581  10.416  1.00 29.68           H
ATOM   1088  HE1 TYR   107     -10.101   9.227   7.122  1.00 29.68           H
ATOM   1089  HE2 TYR   107     -12.389  12.693   8.099  1.00 29.68           H
ATOM   1090  HH  TYR   107     -10.947  11.144   5.487  1.00 29.68           H
ATOM   1091  N   ARG   108      -8.133  12.492  13.642  1.00 28.47           N
ATOM   1092  CA  ARG   108      -7.899  12.536  15.051  1.00 28.77           C
ATOM   1093  C   ARG   108      -9.010  13.328  15.638  1.00 29.36           C
ATOM   1094  O   ARG   108      -9.321  14.413  15.153  1.00 29.31           O
ATOM   1095  CB  ARG   108      -6.666  13.329  15.499  1.00 28.17           C
ATOM   1096  CG  ARG   108      -5.367  12.571  15.715  1.00 28.48           C
ATOM   1097  CD  ARG   108      -4.312  13.525  16.274  1.00 28.46           C
ATOM   1098  NE  ARG   108      -3.157  12.734  16.768  1.00 28.90           N
ATOM   1099  CZ  ARG   108      -2.648  13.022  18.001  1.00 28.56           C
ATOM   1100  NH1 ARG   108      -3.235  13.978  18.775  1.00 29.30           N
ATOM   1101  NH2 ARG   108      -1.546  12.364  18.459  1.00 27.76           N
ATOM   1102  HN  ARG   108      -8.368  13.391  13.113  1.00 28.69           H
ATOM   1103  HA  ARG   108      -7.882  11.530  15.470  1.00 28.69           H
ATOM   1104  HB1 ARG   108      -6.476  14.087  14.739  1.00 28.69           H
ATOM   1105  HB2 ARG   108      -6.918  13.814  16.442  1.00 28.69           H
ATOM   1106  HG1 ARG   108      -5.533  11.757  16.421  1.00 28.69           H
ATOM   1107  HG2 ARG   108      -5.021  12.163  14.765  1.00 28.69           H
ATOM   1108  HD1 ARG   108      -3.980  14.204  15.489  1.00 28.69           H
ATOM   1109  HD2 ARG   108      -4.738  14.100  17.096  1.00 28.69           H
ATOM   1110  HE  ARG   108      -2.733  11.954  16.170  1.00 28.69           H
ATOM   1111 1HH1 ARG   108      -4.096  14.503  18.417  1.00 28.69           H
ATOM   1112 2HH1 ARG   108      -2.835  14.204  19.742  1.00 28.69           H
ATOM   1113 1HH2 ARG   108      -1.077  11.618  17.852  1.00 28.69           H
ATOM   1114 2HH2 ARG   108      -1.150  12.593  19.426  1.00 28.69           H
ATOM   1115  N   GLU   109      -9.642  12.834  16.714  1.00 30.01           N
ATOM   1116  CA  GLU   109     -10.657  13.684  17.253  1.00 30.75           C
ATOM   1117  C   GLU   109     -10.101  14.243  18.513  1.00 30.88           C
ATOM   1118  O   GLU   109      -9.474  13.521  19.289  1.00 30.76           O
ATOM   1119  CB  GLU   109     -11.977  12.981  17.617  1.00 31.53           C
ATOM   1120  CG  GLU   109     -11.868  12.023  18.802  1.00 32.78           C
ATOM   1121  CD  GLU   109     -13.283  11.647  19.224  1.00 34.17           C
ATOM   1122  OE1 GLU   109     -14.217  11.808  18.393  1.00 33.83           O
ATOM   1123  OE2 GLU   109     -13.452  11.195  20.387  1.00 35.53           O
ATOM   1124  HN  GLU   109      -9.405  11.880  17.135  1.00 32.25           H
ATOM   1125  HA  GLU   109     -10.859  14.496  16.554  1.00 32.25           H
ATOM   1126  HB1 GLU   109     -12.715  13.745  17.862  1.00 32.25           H
ATOM   1127  HB2 GLU   109     -12.314  12.414  16.749  1.00 32.25           H
ATOM   1128  HG1 GLU   109     -11.318  11.129  18.507  1.00 32.25           H
ATOM   1129  HG2 GLU   109     -11.352  12.512  19.628  1.00 32.25           H
ATOM   1130  N   CYS   110     -10.271  15.558  18.750  1.00 31.26           N
ATOM   1131  CA  CYS   110      -9.773  15.970  20.022  1.00 31.83           C
ATOM   1132  C   CYS   110     -10.898  15.940  20.996  1.00 33.12           C
ATOM   1133  O   CYS   110     -12.053  16.196  20.660  1.00 33.74           O
ATOM   1134  CB  CYS   110      -8.863  17.240  20.081  1.00 31.67           C
ATOM   1135  SG  CYS   110      -9.527  18.851  19.559  1.00 32.81           S
ATOM   1136  HN  CYS   110     -10.733  16.227  18.054  1.00 32.41           H
ATOM   1137  HA  CYS   110      -9.121  15.155  20.335  1.00 32.41           H
ATOM   1138  HB1 CYS   110      -8.543  17.351  21.117  1.00 32.41           H
ATOM   1139  HB2 CYS   110      -7.996  17.037  19.452  1.00 32.41           H
ATOM   1140  HG  CYS   110     -10.862  18.806  19.565  1.00  0.00           H
ATOM   1141  N   LEU   111     -10.557  15.557  22.238  1.00 33.74           N
ATOM   1142  CA  LEU   111     -11.501  15.310  23.287  1.00 35.22           C
ATOM   1143  C   LEU   111     -12.164  16.566  23.729  1.00 36.44           C
ATOM   1144  O   LEU   111     -11.709  17.676  23.467  1.00 36.22           O
ATOM   1145  CB  LEU   111     -10.883  14.687  24.551  1.00 35.53           C
ATOM   1146  CG  LEU   111     -10.564  13.193  24.427  1.00 34.79           C
ATOM   1147  CD1 LEU   111     -11.861  12.374  24.404  1.00 35.43           C
ATOM   1148  CD2 LEU   111      -9.665  12.907  23.216  1.00 35.13           C
ATOM   1149  HN  LEU   111      -9.518  15.430  22.457  1.00 35.31           H
ATOM   1150  HA  LEU   111     -12.266  14.632  22.909  1.00 35.31           H
ATOM   1151  HB1 LEU   111      -9.957  15.216  24.774  1.00 35.31           H
ATOM   1152  HB2 LEU   111     -11.585  14.819  25.374  1.00 35.31           H
ATOM   1153  HG  LEU   111     -10.011  12.902  25.320  1.00 35.31           H
ATOM   1154 1HD1 LEU   111     -11.621  11.315  24.317  1.00 35.31           H
ATOM   1155 2HD1 LEU   111     -12.469  12.681  23.553  1.00 35.31           H
ATOM   1156 3HD1 LEU   111     -12.416  12.546  25.327  1.00 35.31           H
ATOM   1157 1HD2 LEU   111      -9.460  11.839  23.160  1.00 35.31           H
ATOM   1158 2HD2 LEU   111      -8.727  13.452  23.323  1.00 35.31           H
ATOM   1159 3HD2 LEU   111     -10.170  13.228  22.305  1.00 35.31           H
ATOM   1160  N   GLU   112     -13.310  16.368  24.403  1.00 37.89           N
ATOM   1161  CA  GLU   112     -14.134  17.387  24.975  1.00 39.47           C
ATOM   1162  C   GLU   112     -13.334  18.028  26.064  1.00 40.35           C
ATOM   1163  O   GLU   112     -13.561  19.181  26.425  1.00 41.53           O
ATOM   1164  CB  GLU   112     -15.440  16.809  25.552  1.00 41.04           C
ATOM   1165  CG  GLU   112     -16.425  17.851  26.078  1.00 40.74           C
ATOM   1166  CD  GLU   112     -16.421  17.796  27.597  1.00 42.42           C
ATOM   1167  OE1 GLU   112     -15.751  16.885  28.153  1.00 44.06           O
ATOM   1168  OE2 GLU   112     -17.100  18.652  28.224  1.00 42.03           O
ATOM   1169  HN  GLU   112     -13.635  15.355  24.522  1.00 41.06           H
ATOM   1170  HA  GLU   112     -14.372  18.130  24.214  1.00 41.06           H
ATOM   1171  HB1 GLU   112     -15.935  16.240  24.766  1.00 41.06           H
ATOM   1172  HB2 GLU   112     -15.181  16.142  26.375  1.00 41.06           H
ATOM   1173  HG1 GLU   112     -16.123  18.844  25.745  1.00 41.06           H
ATOM   1174  HG2 GLU   112     -17.426  17.632  25.705  1.00 41.06           H
ATOM   1175  N   ASN   113     -12.383  17.259  26.624  1.00 39.81           N
ATOM   1176  CA  ASN   113     -11.532  17.696  27.693  1.00 40.62           C
ATOM   1177  C   ASN   113     -10.684  18.836  27.217  1.00 39.48           C
ATOM   1178  O   ASN   113     -10.394  19.747  27.991  1.00 40.38           O
ATOM   1179  CB  ASN   113     -10.563  16.603  28.155  1.00 41.20           C
ATOM   1180  CG  ASN   113     -11.393  15.424  28.627  1.00 39.58           C
ATOM   1181  ND2 ASN   113     -12.150  15.602  29.743  1.00 39.97           N
ATOM   1182  OD1 ASN   113     -11.367  14.369  27.993  1.00 38.39           O
ATOM   1183  HN  ASN   113     -12.254  16.264  26.252  1.00 39.93           H
ATOM   1184  HA  ASN   113     -12.142  18.022  28.535  1.00 39.93           H
ATOM   1185  HB1 ASN   113      -9.923  16.299  27.327  1.00 39.93           H
ATOM   1186  HB2 ASN   113      -9.947  16.975  28.974  1.00 39.93           H
ATOM   1187 1HD2 ASN   113     -12.143  16.545  30.250  1.00 39.93           H
ATOM   1188 2HD2 ASN   113     -12.753  14.800  30.115  1.00 39.93           H
ATOM   1189  N   GLY   114     -10.278  18.835  25.929  1.00 37.62           N
ATOM   1190  CA  GLY   114      -9.403  19.879  25.478  1.00 36.56           C
ATOM   1191  C   GLY   114      -8.051  19.296  25.199  1.00 35.33           C
ATOM   1192  O   GLY   114      -7.071  20.024  25.044  1.00 34.60           O
ATOM   1193  HN  GLY   114     -10.603  18.069  25.256  1.00 36.03           H
ATOM   1194  HA1 GLY   114      -9.804  20.324  24.567  1.00 36.03           H
ATOM   1195  HA2 GLY   114      -9.319  20.644  26.250  1.00 36.03           H
ATOM   1196  N   THR   115      -7.960  17.952  25.149  1.00 35.17           N
ATOM   1197  CA  THR   115      -6.719  17.298  24.847  1.00 34.12           C
ATOM   1198  C   THR   115      -6.956  16.398  23.671  1.00 33.13           C
ATOM   1199  O   THR   115      -8.089  16.003  23.400  1.00 33.47           O
ATOM   1200  CB  THR   115      -6.221  16.430  25.962  1.00 35.16           C
ATOM   1201  CG2 THR   115      -5.904  17.306  27.183  1.00 36.42           C
ATOM   1202  OG1 THR   115      -7.200  15.455  26.289  1.00 35.71           O
ATOM   1203  HN  THR   115      -8.831  17.360  25.339  1.00 34.74           H
ATOM   1204  HA  THR   115      -5.963  18.042  24.595  1.00 34.74           H
ATOM   1205  HB  THR   115      -5.310  15.925  25.640  1.00 34.74           H
ATOM   1206  HG1 THR   115      -8.084  15.934  26.591  1.00 34.74           H
ATOM   1207 1HG2 THR   115      -5.541  16.678  27.997  1.00 34.74           H
ATOM   1208 2HG2 THR   115      -6.807  17.826  27.502  1.00 34.74           H
ATOM   1209 3HG2 THR   115      -5.138  18.035  26.919  1.00 34.74           H
ATOM   1210  N   TRP   116      -5.881  16.062  22.927  1.00 32.03           N
ATOM   1211  CA  TRP   116      -6.024  15.207  21.784  1.00 31.08           C
ATOM   1212  C   TRP   116      -6.174  13.792  22.236  1.00 31.59           C
ATOM   1213  O   TRP   116      -5.648  13.390  23.273  1.00 32.21           O
ATOM   1214  CB  TRP   116      -4.846  15.235  20.791  1.00 29.94           C
ATOM   1215  CG  TRP   116      -4.766  16.452  19.900  1.00 29.35           C
ATOM   1216  CD1 TRP   116      -4.049  17.605  20.042  1.00 29.15           C
ATOM   1217  CD2 TRP   116      -5.487  16.571  18.664  1.00 29.03           C
ATOM   1218  CE2 TRP   116      -5.159  17.808  18.112  1.00 28.69           C
ATOM   1219  CE3 TRP   116      -6.349  15.717  18.041  1.00 28.94           C
ATOM   1220  NE1 TRP   116      -4.274  18.432  18.967  1.00 28.68           N
ATOM   1221  CZ2 TRP   116      -5.691  18.212  16.920  1.00 28.44           C
ATOM   1222  CZ3 TRP   116      -6.885  16.128  16.843  1.00 28.44           C
ATOM   1223  CH2 TRP   116      -6.563  17.351  16.293  1.00 28.39           C
ATOM   1224  HN  TRP   116      -4.914  16.436  23.192  1.00 29.71           H
ATOM   1225  HA  TRP   116      -6.930  15.495  21.250  1.00 29.71           H
ATOM   1226  HB1 TRP   116      -3.922  15.181  21.367  1.00 29.71           H
ATOM   1227  HB2 TRP   116      -4.927  14.356  20.150  1.00 29.71           H
ATOM   1228  HD1 TRP   116      -3.396  17.835  20.883  1.00 29.71           H
ATOM   1229  HE1 TRP   116      -3.837  19.398  18.818  1.00 29.71           H
ATOM   1230  HE3 TRP   116      -6.603  14.749  18.475  1.00 29.71           H
ATOM   1231  HZ2 TRP   116      -5.435  19.177  16.483  1.00 29.71           H
ATOM   1232  HZ3 TRP   116      -7.580  15.473  16.317  1.00 29.71           H
ATOM   1233  HH2 TRP   116      -7.008  17.642  15.342  1.00 29.71           H
ATOM   1234  N   ALA   117      -6.930  13.001  21.448  1.00 31.69           N
ATOM   1235  CA  ALA   117      -7.120  11.615  21.753  1.00 31.83           C
ATOM   1236  C   ALA   117      -5.803  10.947  21.524  1.00 31.31           C
ATOM   1237  O   ALA   117      -5.017  11.380  20.684  1.00 30.40           O
ATOM   1238  CB  ALA   117      -8.162  10.928  20.854  1.00 31.67           C
ATOM   1239  HN  ALA   117      -7.397  13.416  20.580  1.00 31.38           H
ATOM   1240  HA  ALA   117      -7.409  11.507  22.799  1.00 31.38           H
ATOM   1241  HB1 ALA   117      -8.255   9.880  21.141  1.00 31.38           H
ATOM   1242  HB2 ALA   117      -7.845  10.993  19.814  1.00 31.38           H
ATOM   1243  HB3 ALA   117      -9.126  11.423  20.971  1.00 31.38           H
ATOM   1244  N   SER   118      -5.517   9.887  22.304  1.00 32.06           N
ATOM   1245  CA  SER   118      -4.269   9.189  22.203  1.00 31.97           C
ATOM   1246  C   SER   118      -4.171   8.486  20.881  1.00 31.38           C
ATOM   1247  O   SER   118      -3.139   8.553  20.216  1.00 31.04           O
ATOM   1248  CB  SER   118      -4.101   8.126  23.301  1.00 32.99           C
ATOM   1249  OG  SER   118      -2.848   7.474  23.155  1.00 33.72           O
ATOM   1250  HN  SER   118      -6.241   9.557  23.019  1.00 32.19           H
ATOM   1251  HA  SER   118      -3.454   9.908  22.282  1.00 32.19           H
ATOM   1252  HB1 SER   118      -4.147   8.606  24.279  1.00 32.19           H
ATOM   1253  HB2 SER   118      -4.903   7.392  23.218  1.00 32.19           H
ATOM   1254  HG  SER   118      -2.802   7.010  22.214  1.00 32.19           H
ATOM   1255  N   LYS   119      -5.254   7.802  20.463  1.00 31.37           N
ATOM   1256  CA  LYS   119      -5.208   7.011  19.265  1.00 31.22           C
ATOM   1257  C   LYS   119      -5.502   7.862  18.071  1.00 30.21           C
ATOM   1258  O   LYS   119      -6.225   8.852  18.153  1.00 30.11           O
ATOM   1259  CB  LYS   119      -6.200   5.834  19.295  1.00 31.99           C
ATOM   1260  CG  LYS   119      -5.883   4.846  20.421  1.00 32.03           C
ATOM   1261  CD  LYS   119      -7.019   3.877  20.754  1.00 33.21           C
ATOM   1262  CE  LYS   119      -6.735   2.997  21.976  1.00 66.08           C
ATOM   1263  NZ  LYS   119      -5.621   2.067  21.691  1.00 65.89           N
ATOM   1264  HN  LYS   119      -6.160   7.849  21.030  1.00 39.12           H
ATOM   1265  HA  LYS   119      -4.200   6.608  19.159  1.00 39.12           H
ATOM   1266  HB1 LYS   119      -7.206   6.226  19.443  1.00 39.12           H
ATOM   1267  HB2 LYS   119      -6.151   5.309  18.341  1.00 39.12           H
ATOM   1268  HG1 LYS   119      -5.013   4.261  20.124  1.00 39.12           H
ATOM   1269  HG2 LYS   119      -5.649   5.417  21.319  1.00 39.12           H
ATOM   1270  HD1 LYS   119      -7.921   4.457  20.950  1.00 39.12           H
ATOM   1271  HD2 LYS   119      -7.183   3.228  19.894  1.00 39.12           H
ATOM   1272  HE1 LYS   119      -6.467   3.631  22.821  1.00 39.12           H
ATOM   1273  HE2 LYS   119      -7.629   2.423  22.221  1.00 39.12           H
ATOM   1274  HZ1 LYS   119      -5.434   1.459  22.551  1.00 39.12           H
ATOM   1275  HZ2 LYS   119      -4.741   2.627  21.451  1.00 39.12           H
ATOM   1276  HZ3 LYS   119      -5.882   1.441  20.863  1.00 39.12           H
ATOM   1277  N   ILE   120      -4.913   7.490  16.917  1.00 29.87           N
ATOM   1278  CA  ILE   120      -5.123   8.211  15.697  1.00 29.25           C
ATOM   1279  C   ILE   120      -5.534   7.187  14.682  1.00 29.33           C
ATOM   1280  O   ILE   120      -5.037   6.063  14.703  1.00 29.55           O
ATOM   1281  CB  ILE   120      -3.873   8.869  15.198  1.00 28.81           C
ATOM   1282  CG1 ILE   120      -3.302   9.799  16.284  1.00 28.41           C
ATOM   1283  CG2 ILE   120      -4.201   9.602  13.885  1.00 28.40           C
ATOM   1284  CD1 ILE   120      -1.863  10.243  16.012  1.00 56.26           C
ATOM   1285  HN  ILE   120      -4.271   6.634  16.912  1.00 32.49           H
ATOM   1286  HA  ILE   120      -5.913   8.951  15.828  1.00 32.49           H
ATOM   1287  HB  ILE   120      -3.137   8.094  14.986  1.00 32.48           H
ATOM   1288 1HG1 ILE   120      -3.932  10.686  16.345  1.00 32.48           H
ATOM   1289 2HG1 ILE   120      -3.325   9.270  17.237  1.00 32.48           H
ATOM   1290 1HG2 ILE   120      -3.302  10.088  13.505  1.00 32.48           H
ATOM   1291 2HG2 ILE   120      -4.969  10.353  14.070  1.00 32.48           H
ATOM   1292 3HG2 ILE   120      -4.564   8.885  13.149  1.00 32.48           H
ATOM   1293 1HD1 ILE   120      -1.526  10.896  16.817  1.00 32.48           H
ATOM   1294 2HD1 ILE   120      -1.823  10.784  15.066  1.00 32.48           H
ATOM   1295 3HD1 ILE   120      -1.216   9.368  15.958  1.00 32.48           H
ATOM   1296  N   ASN   121      -6.464   7.542  13.770  1.00 29.33           N
ATOM   1297  CA  ASN   121      -6.934   6.575  12.813  1.00 29.80           C
ATOM   1298  C   ASN   121      -6.109   6.641  11.563  1.00 29.56           C
ATOM   1299  O   ASN   121      -6.483   7.297  10.591  1.00 29.15           O
ATOM   1300  CB  ASN   121      -8.396   6.813  12.392  1.00 30.00           C
ATOM   1301  CG  ASN   121      -8.814   5.737  11.402  1.00 30.58           C
ATOM   1302  ND2 ASN   121      -9.934   5.995  10.674  1.00 31.15           N
ATOM   1303  OD1 ASN   121      -8.165   4.702  11.264  1.00 30.76           O
ATOM   1304  HN  ASN   121      -6.850   8.539  13.758  1.00 30.04           H
ATOM   1305  HA  ASN   121      -6.847   5.577  13.244  1.00 30.04           H
ATOM   1306  HB1 ASN   121      -9.039   6.770  13.271  1.00 30.04           H
ATOM   1307  HB2 ASN   121      -8.485   7.793  11.924  1.00 30.04           H
ATOM   1308 1HD2 ASN   121     -10.464   6.914  10.816  1.00 30.04           H
ATOM   1309 2HD2 ASN   121     -10.284   5.280   9.959  1.00 30.04           H
ATOM   1310  N   TYR   122      -4.936   5.984  11.600  1.00 29.86           N
ATOM   1311  CA  TYR   122      -4.014   5.798  10.514  1.00 30.04           C
ATOM   1312  C   TYR   122      -4.417   4.721   9.565  1.00 30.89           C
ATOM   1313  O   TYR   122      -3.970   4.714   8.422  1.00 31.47           O
ATOM   1314  CB  TYR   122      -2.544   5.639  10.917  1.00 30.00           C
ATOM   1315  CG  TYR   122      -2.114   7.056  11.019  1.00 29.29           C
ATOM   1316  CD1 TYR   122      -1.675   7.691   9.882  1.00 29.20           C
ATOM   1317  CD2 TYR   122      -2.185   7.754  12.199  1.00 29.10           C
ATOM   1318  CE1 TYR   122      -1.284   9.006   9.914  1.00 28.66           C
ATOM   1319  CE2 TYR   122      -1.794   9.071  12.241  1.00 28.38           C
ATOM   1320  CZ  TYR   122      -1.346   9.692  11.100  1.00 28.19           C
ATOM   1321  OH  TYR   122      -0.952  11.042  11.147  1.00 27.33           O
ATOM   1322  HN  TYR   122      -4.659   5.554  12.539  1.00 29.37           H
ATOM   1323  HA  TYR   122      -4.057   6.721   9.938  1.00 29.37           H
ATOM   1324  HB1 TYR   122      -2.445   5.123  11.872  1.00 29.37           H
ATOM   1325  HB2 TYR   122      -1.977   5.105  10.155  1.00 29.37           H
ATOM   1326  HD1 TYR   122      -1.636   7.142   8.941  1.00 29.37           H
ATOM   1327  HD2 TYR   122      -2.551   7.264  13.102  1.00 29.37           H
ATOM   1328  HE1 TYR   122      -0.930   9.499   9.008  1.00 29.37           H
ATOM   1329  HE2 TYR   122      -1.840   9.623  13.179  1.00 29.37           H
ATOM   1330  HH  TYR   122       0.054  11.123  10.856  1.00 29.37           H
ATOM   1331  N   SER   123      -5.254   3.774  10.018  1.00 31.12           N
ATOM   1332  CA  SER   123      -5.561   2.578   9.284  1.00 32.08           C
ATOM   1333  C   SER   123      -5.933   2.890   7.865  1.00 32.46           C
ATOM   1334  O   SER   123      -5.778   2.048   6.981  1.00 33.20           O
ATOM   1335  CB  SER   123      -6.740   1.817   9.908  1.00 32.37           C
ATOM   1336  OG  SER   123      -7.021   0.652   9.152  1.00 31.99           O
ATOM   1337  HN  SER   123      -5.715   3.918  10.973  1.00 32.20           H
ATOM   1338  HA  SER   123      -4.685   1.930   9.284  1.00 32.20           H
ATOM   1339  HB1 SER   123      -6.485   1.531  10.929  1.00 32.20           H
ATOM   1340  HB2 SER   123      -7.619   2.460   9.920  1.00 32.20           H
ATOM   1341  HG  SER   123      -7.268   0.924   8.168  1.00 32.20           H
ATOM   1342  N   GLN   124      -6.425   4.106   7.597  1.00 32.08           N
ATOM   1343  CA  GLN   124      -6.831   4.464   6.269  1.00 32.45           C
ATOM   1344  C   GLN   124      -5.654   4.521   5.329  1.00 32.73           C
ATOM   1345  O   GLN   124      -5.784   4.217   4.144  1.00 33.46           O
ATOM   1346  CB  GLN   124      -7.546   5.822   6.239  1.00 32.01           C
ATOM   1347  CG  GLN   124      -8.376   6.002   4.977  1.00 31.83           C
ATOM   1348  CD  GLN   124      -9.478   4.953   5.041  1.00 65.50           C
ATOM   1349  NE2 GLN   124      -9.693   4.365   6.250  1.00 32.42           N
ATOM   1350  OE1 GLN   124     -10.130   4.662   4.040  1.00 66.97           O
ATOM   1351  HN  GLN   124      -6.516   4.823   8.387  1.00 39.94           H
ATOM   1352  HA  GLN   124      -7.523   3.704   5.905  1.00 39.94           H
ATOM   1353  HB1 GLN   124      -8.203   5.892   7.105  1.00 39.94           H
ATOM   1354  HB2 GLN   124      -6.798   6.614   6.284  1.00 39.94           H
ATOM   1355  HG1 GLN   124      -8.807   7.002   4.948  1.00 39.94           H
ATOM   1356  HG2 GLN   124      -7.758   5.847   4.093  1.00 39.94           H
ATOM   1357 1HE2 GLN   124      -9.101   4.647   7.095  1.00 39.94           H
ATOM   1358 2HE2 GLN   124     -10.455   3.621   6.355  1.00 39.94           H
ATOM   1359  N   CYS   125      -4.470   4.930   5.822  1.00 32.34           N
ATOM   1360  CA  CYS   125      -3.346   5.151   4.947  1.00 32.82           C
ATOM   1361  C   CYS   125      -2.818   3.854   4.411  1.00 34.09           C
ATOM   1362  O   CYS   125      -2.330   3.005   5.153  1.00 34.51           O
ATOM   1363  CB  CYS   125      -2.185   5.853   5.673  1.00 32.02           C
ATOM   1364  SG  CYS   125      -2.763   7.293   6.623  1.00 31.00           S
ATOM   1365  HN  CYS   125      -4.362   5.092   6.874  1.00 32.80           H
ATOM   1366  HA  CYS   125      -3.667   5.773   4.112  1.00 32.80           H
ATOM   1367  HB1 CYS   125      -1.715   5.145   6.355  1.00 32.80           H
ATOM   1368  HB2 CYS   125      -1.456   6.187   4.935  1.00 32.80           H
ATOM   1369  HG  CYS   125      -2.624   7.050   7.929  1.00  0.00           H
ATOM   1370  N   GLU   126      -2.874   3.677   3.077  1.00 35.01           N
ATOM   1371  CA  GLU   126      -2.317   2.490   2.505  1.00 36.49           C
ATOM   1372  C   GLU   126      -1.119   2.920   1.729  1.00 37.10           C
ATOM   1373  O   GLU   126      -1.159   3.882   0.963  1.00 36.83           O
ATOM   1374  CB  GLU   126      -3.247   1.750   1.529  1.00 37.44           C
ATOM   1375  CG  GLU   126      -3.541   2.525   0.245  1.00 39.53           C
ATOM   1376  CD  GLU   126      -4.413   1.636  -0.631  1.00 39.71           C
ATOM   1377  OE1 GLU   126      -4.942   0.624  -0.099  1.00 38.60           O
ATOM   1378  OE2 GLU   126      -4.563   1.954  -1.841  1.00 40.87           O
ATOM   1379  HN  GLU   126      -3.329   4.416   2.452  1.00 37.95           H
ATOM   1380  HA  GLU   126      -2.010   1.811   3.301  1.00 37.95           H
ATOM   1381  HB1 GLU   126      -2.777   0.804   1.259  1.00 37.95           H
ATOM   1382  HB2 GLU   126      -4.191   1.556   2.037  1.00 37.95           H
ATOM   1383  HG1 GLU   126      -4.069   3.449   0.480  1.00 37.95           H
ATOM   1384  HG2 GLU   126      -2.610   2.759  -0.271  1.00 37.95           H
ATOM   1385  N   PRO   127      -0.037   2.240   1.952  1.00 38.01           N
ATOM   1386  CA  PRO   127       1.155   2.572   1.228  1.00 38.83           C
ATOM   1387  C   PRO   127       1.106   1.992  -0.138  1.00 40.48           C
ATOM   1388  O   PRO   127       0.397   1.008  -0.342  1.00 41.16           O
ATOM   1389  CB  PRO   127       2.331   2.097   2.085  1.00 39.65           C
ATOM   1390  CG  PRO   127       1.694   1.222   3.179  1.00 39.01           C
ATOM   1391  CD  PRO   127       0.265   1.764   3.291  1.00 38.58           C
ATOM   1392  HA  PRO   127       1.211   3.657   1.139  1.00 39.39           H
ATOM   1393  HB1 PRO   127       3.030   1.513   1.486  1.00 39.39           H
ATOM   1394  HB2 PRO   127       2.851   2.946   2.527  1.00 39.39           H
ATOM   1395  HG1 PRO   127       1.690   0.172   2.884  1.00 39.39           H
ATOM   1396  HG2 PRO   127       2.227   1.332   4.124  1.00 39.39           H
ATOM   1397  HD1 PRO   127      -0.427   0.975   3.586  1.00 39.39           H
ATOM   1398  HD2 PRO   127       0.216   2.580   4.012  1.00 39.39           H
ATOM   1399  N   ILE   128       1.822   2.609  -1.096  1.00 41.33           N
ATOM   1400  CA  ILE   128       1.854   2.056  -2.413  1.00 43.25           C
ATOM   1401  C   ILE   128       3.285   1.736  -2.745  1.00 44.69           C
ATOM   1402  O   ILE   128       4.064   2.612  -3.118  1.00 44.13           O
ATOM   1403  CB  ILE   128       1.275   3.010  -3.429  1.00 42.85           C
ATOM   1404  CG1 ILE   128       1.273   2.397  -4.835  1.00 44.77           C
ATOM   1405  CG2 ILE   128       1.981   4.372  -3.309  1.00 41.83           C
ATOM   1406  CD1 ILE   128       0.425   3.190  -5.828  1.00 44.53           C
ATOM   1407  HN  ILE   128       2.362   3.505  -0.874  1.00 43.42           H
ATOM   1408  HA  ILE   128       1.274   1.133  -2.424  1.00 43.42           H
ATOM   1409  HB  ILE   128       0.233   3.169  -3.154  1.00 43.42           H
ATOM   1410 1HG1 ILE   128       2.299   2.364  -5.202  1.00 43.42           H
ATOM   1411 2HG1 ILE   128       0.878   1.383  -4.772  1.00 43.42           H
ATOM   1412 1HG2 ILE   128       1.565   5.063  -4.042  1.00 43.42           H
ATOM   1413 2HG2 ILE   128       3.048   4.246  -3.494  1.00 43.42           H
ATOM   1414 3HG2 ILE   128       1.831   4.772  -2.307  1.00 43.42           H
ATOM   1415 1HD1 ILE   128       0.463   2.708  -6.805  1.00 43.42           H
ATOM   1416 2HD1 ILE   128       0.814   4.205  -5.909  1.00 43.42           H
ATOM   1417 3HD1 ILE   128      -0.607   3.224  -5.479  1.00 43.42           H
ATOM   1418  N   LEU   129       3.689   0.464  -2.536  1.00 46.76           N
ATOM   1419  CA  LEU   129       5.012   0.019  -2.885  1.00 48.47           C
ATOM   1420  C   LEU   129       5.135  -0.140  -4.369  1.00 51.31           C
ATOM   1421  O   LEU   129       6.121   0.277  -4.974  1.00 52.99           O
ATOM   1422  CB  LEU   129       5.374  -1.358  -2.297  1.00 47.87           C
ATOM   1423  CG  LEU   129       5.649  -1.363  -0.785  1.00 48.19           C
ATOM   1424  CD1 LEU   129       6.928  -0.575  -0.464  1.00 49.81           C
ATOM   1425  CD2 LEU   129       4.425  -0.891   0.018  1.00 45.81           C
ATOM   1426  HN  LEU   129       3.006  -0.233  -2.098  1.00 48.90           H
ATOM   1427  HA  LEU   129       5.739   0.756  -2.543  1.00 48.90           H
ATOM   1428  HB1 LEU   129       4.546  -2.038  -2.493  1.00 48.90           H
ATOM   1429  HB2 LEU   129       6.269  -1.718  -2.805  1.00 48.90           H
ATOM   1430  HG  LEU   129       5.835  -2.398  -0.500  1.00 48.90           H
ATOM   1431 1HD1 LEU   129       7.105  -0.591   0.612  1.00 48.90           H
ATOM   1432 2HD1 LEU   129       6.813   0.456  -0.797  1.00 48.90           H
ATOM   1433 3HD1 LEU   129       7.775  -1.031  -0.977  1.00 48.90           H
ATOM   1434 1HD2 LEU   129       4.659  -0.909   1.082  1.00 48.90           H
ATOM   1435 2HD2 LEU   129       3.583  -1.554  -0.179  1.00 48.90           H
ATOM   1436 3HD2 LEU   129       4.165   0.125  -0.279  1.00 48.90           H
ATOM   1437  N   ASP   130       4.099  -0.775  -4.951  1.00103.73           N
ATOM   1438  CA  ASP   130       3.925  -1.262  -6.292  1.00109.27           C
ATOM   1439  C   ASP   130       3.649  -0.270  -7.363  1.00109.52           C
ATOM   1440  O   ASP   130       3.603  -0.700  -8.502  1.00113.05           O
ATOM   1441  CB  ASP   130       2.811  -2.303  -6.437  1.00113.59           C
ATOM   1442  CG  ASP   130       3.372  -3.619  -5.955  1.00116.43           C
ATOM   1443  OD1 ASP   130       4.525  -3.603  -5.454  1.00114.34           O
ATOM   1444  OD2 ASP   130       2.674  -4.657  -6.094  1.00120.44           O
ATOM   1445  HN  ASP   130       3.264  -0.946  -4.304  1.00112.55           H
ATOM   1446  HA  ASP   130       4.854  -1.762  -6.564  1.00112.55           H
ATOM   1447  HB1 ASP   130       1.951  -2.018  -5.831  1.00112.55           H
ATOM   1448  HB2 ASP   130       2.509  -2.385  -7.481  1.00112.55           H
ATOM   1449  N   ASP   131       3.354   1.011  -7.102  1.00116.00           N
ATOM   1450  CA  ASP   131       2.949   1.838  -8.214  1.00117.33           C
ATOM   1451  C   ASP   131       3.993   1.861  -9.294  1.00124.91           C
ATOM   1452  O   ASP   131       3.677   1.630 -10.461  1.00127.91           O
ATOM   1453  CB  ASP   131       2.686   3.296  -7.799  1.00120.00           C
ATOM   1454  CG  ASP   131       2.001   4.004  -8.959  1.00121.74           C
ATOM   1455  OD1 ASP   131       1.806   3.353 -10.021  1.00  0.00           O
ATOM   1456  OD2 ASP   131       1.664   5.208  -8.798  1.00  0.00           O
ATOM   1457  HN  ASP   131       3.417   1.406  -6.110  1.00121.32           H
ATOM   1458  HA  ASP   131       2.030   1.427  -8.632  1.00121.32           H
ATOM   1459  HB1 ASP   131       2.041   3.319  -6.921  1.00121.32           H
ATOM   1460  HB2 ASP   131       3.630   3.790  -7.570  1.00121.31           H
ATOM   1461  N   LYS   132       5.268   2.110  -8.949  1.00120.72           N
ATOM   1462  CA  LYS   132       6.269   2.123  -9.975  1.00123.40           C
ATOM   1463  C   LYS   132       6.432   0.733 -10.501  1.00126.72           C
ATOM   1464  O   LYS   132       6.544   0.525 -11.706  1.00123.36           O
ATOM   1465  CB  LYS   132       7.653   2.596  -9.490  1.00126.44           C
ATOM   1466  CG  LYS   132       8.491   1.534  -8.773  1.00133.71           C
ATOM   1467  CD  LYS   132       7.866   0.962  -7.503  1.00  0.00           C
ATOM   1468  CE  LYS   132       8.794   0.001  -6.753  1.00  0.00           C
ATOM   1469  NZ  LYS   132       9.167  -1.139  -7.621  1.00  0.00           N
ATOM   1470  HN  LYS   132       5.531   2.295  -7.929  1.00125.72           H
ATOM   1471  HA  LYS   132       5.937   2.771 -10.786  1.00125.72           H
ATOM   1472  HB1 LYS   132       8.215   2.939 -10.359  1.00125.72           H
ATOM   1473  HB2 LYS   132       7.502   3.428  -8.803  1.00125.72           H
ATOM   1474  HG1 LYS   132       8.659   0.711  -9.467  1.00125.72           H
ATOM   1475  HG2 LYS   132       9.447   1.984  -8.504  1.00125.72           H
ATOM   1476  HD1 LYS   132       7.613   1.788  -6.838  1.00125.72           H
ATOM   1477  HD2 LYS   132       6.958   0.424  -7.776  1.00125.72           H
ATOM   1478  HE1 LYS   132       9.697   0.535  -6.454  1.00125.72           H
ATOM   1479  HE2 LYS   132       8.283  -0.374  -5.867  1.00125.72           H
ATOM   1480  HZ1 LYS   132       9.814  -1.799  -7.083  1.00125.72           H
ATOM   1481  HZ2 LYS   132       9.671  -0.775  -8.491  1.00125.72           H
ATOM   1482  HZ3 LYS   132       8.284  -1.667  -7.915  1.00125.72           H
ATOM   1483  N   GLN   133       6.412  -0.260  -9.595  1.00126.63           N
ATOM   1484  CA  GLN   133       6.676  -1.628  -9.934  1.00127.53           C
ATOM   1485  C   GLN   133       5.676  -2.113 -10.931  1.00128.52           C
ATOM   1486  O   GLN   133       6.027  -2.739 -11.927  1.00126.78           O
ATOM   1487  CB  GLN   133       6.597  -2.540  -8.693  1.00  0.00           C
ATOM   1488  CG  GLN   133       6.841  -4.027  -8.961  1.00  0.00           C
ATOM   1489  CD  GLN   133       5.492  -4.732  -9.056  1.00  0.00           C
ATOM   1490  NE2 GLN   133       5.430  -5.974  -8.503  1.00  0.00           N
ATOM   1491  OE1 GLN   133       4.517  -4.205  -9.588  1.00  0.00           O
ATOM   1492  HN  GLN   133       6.189  -0.019  -8.576  1.00127.36           H
ATOM   1493  HA  GLN   133       7.674  -1.701 -10.366  1.00127.37           H
ATOM   1494  HB1 GLN   133       7.344  -2.199  -7.976  1.00127.36           H
ATOM   1495  HB2 GLN   133       5.603  -2.433  -8.259  1.00127.36           H
ATOM   1496  HG1 GLN   133       7.384  -4.147  -9.898  1.00127.36           H
ATOM   1497  HG2 GLN   133       7.423  -4.457  -8.145  1.00127.37           H
ATOM   1498 1HE2 GLN   133       6.296  -6.397  -8.039  1.00127.37           H
ATOM   1499 2HE2 GLN   133       4.515  -6.528  -8.533  1.00127.36           H
ATOM   1500  N   ARG   134       4.397  -1.816 -10.679  1.00123.65           N
ATOM   1501  CA  ARG   134       3.282  -2.233 -11.466  1.00120.83           C
ATOM   1502  C   ARG   134       3.353  -1.580 -12.808  1.00121.54           C
ATOM   1503  O   ARG   134       3.047  -2.208 -13.819  1.00119.53           O
ATOM   1504  CB  ARG   134       1.941  -1.897 -10.791  1.00122.87           C
ATOM   1505  CG  ARG   134       1.729  -2.680  -9.490  1.00127.41           C
ATOM   1506  CD  ARG   134       1.324  -4.139  -9.717  1.00141.92           C
ATOM   1507  NE  ARG   134       1.293  -4.826  -8.394  1.00  0.00           N
ATOM   1508  CZ  ARG   134       0.184  -4.741  -7.602  1.00  0.00           C
ATOM   1509  NH1 ARG   134      -0.867  -3.960  -7.986  1.00  0.00           N
ATOM   1510  NH2 ARG   134       0.123  -5.437  -6.429  1.00  0.00           N
ATOM   1511  HN  ARG   134       4.193  -1.217  -9.817  1.00125.39           H
ATOM   1512  HA  ARG   134       3.340  -3.312 -11.603  1.00125.39           H
ATOM   1513  HB1 ARG   134       1.920  -0.831 -10.565  1.00125.39           H
ATOM   1514  HB2 ARG   134       1.132  -2.138 -11.481  1.00125.39           H
ATOM   1515  HG1 ARG   134       2.659  -2.665  -8.922  1.00125.39           H
ATOM   1516  HG2 ARG   134       0.943  -2.189  -8.915  1.00125.39           H
ATOM   1517  HD1 ARG   134       0.336  -4.180 -10.177  1.00125.39           H
ATOM   1518  HD2 ARG   134       2.049  -4.626 -10.369  1.00125.39           H
ATOM   1519  HE  ARG   134       2.142  -5.387  -8.064  1.00125.39           H
ATOM   1520 1HH1 ARG   134      -0.822  -3.416  -8.906  1.00125.39           H
ATOM   1521 2HH1 ARG   134      -1.737  -3.893  -7.366  1.00125.39           H
ATOM   1522 1HH2 ARG   134       0.946  -6.051  -6.128  1.00125.39           H
ATOM   1523 2HH2 ARG   134      -0.748  -5.368  -5.810  1.00125.39           H
ATOM   1524  N   LYS   135       3.765  -0.299 -12.858  1.00117.13           N
ATOM   1525  CA  LYS   135       3.840   0.395 -14.112  1.00113.49           C
ATOM   1526  C   LYS   135       4.838  -0.312 -14.964  1.00117.81           C
ATOM   1527  O   LYS   135       4.603  -0.552 -16.147  1.00115.01           O
ATOM   1528  CB  LYS   135       4.327   1.847 -13.970  1.00114.00           C
ATOM   1529  CG  LYS   135       3.361   2.764 -13.218  1.00119.48           C
ATOM   1530  CD  LYS   135       3.986   4.105 -12.831  1.00141.01           C
ATOM   1531  CE  LYS   135       3.034   5.037 -12.078  1.00  0.00           C
ATOM   1532  NZ  LYS   135       3.723   6.303 -11.746  1.00  0.00           N
ATOM   1533  HN  LYS   135       4.038   0.207 -11.956  1.00119.70           H
ATOM   1534  HA  LYS   135       2.865   0.380 -14.599  1.00119.70           H
ATOM   1535  HB1 LYS   135       5.276   1.839 -13.434  1.00119.70           H
ATOM   1536  HB2 LYS   135       4.478   2.256 -14.970  1.00119.70           H
ATOM   1537  HG1 LYS   135       2.497   2.955 -13.855  1.00119.70           H
ATOM   1538  HG2 LYS   135       3.037   2.256 -12.310  1.00119.70           H
ATOM   1539  HD1 LYS   135       4.850   3.911 -12.194  1.00119.70           H
ATOM   1540  HD2 LYS   135       4.311   4.609 -13.741  1.00119.70           H
ATOM   1541  HE1 LYS   135       2.168   5.251 -12.705  1.00119.70           H
ATOM   1542  HE2 LYS   135       2.706   4.553 -11.159  1.00119.70           H
ATOM   1543  HZ1 LYS   135       3.051   6.949 -11.220  1.00119.70           H
ATOM   1544  HZ2 LYS   135       4.045   6.782 -12.647  1.00119.70           H
ATOM   1545  HZ3 LYS   135       4.573   6.096 -11.129  1.00119.70           H
ATOM   1546  N   TYR   136       5.983  -0.685 -14.368  1.00117.33           N
ATOM   1547  CA  TYR   136       7.001  -1.334 -15.130  1.00116.94           C
ATOM   1548  C   TYR   136       6.500  -2.646 -15.635  1.00118.56           C
ATOM   1549  O   TYR   136       6.746  -2.997 -16.787  1.00115.41           O
ATOM   1550  CB  TYR   136       8.321  -1.554 -14.365  1.00123.79           C
ATOM   1551  CG  TYR   136       9.011  -0.231 -14.319  1.00  0.00           C
ATOM   1552  CD1 TYR   136       8.748   0.680 -13.322  1.00139.09           C
ATOM   1553  CD2 TYR   136       9.924   0.102 -15.292  1.00  0.00           C
ATOM   1554  CE1 TYR   136       9.386   1.899 -13.294  1.00  0.00           C
ATOM   1555  CE2 TYR   136      10.567   1.316 -15.271  1.00  0.00           C
ATOM   1556  CZ  TYR   136      10.297   2.218 -14.272  1.00  0.00           C
ATOM   1557  OH  TYR   136      10.955   3.467 -14.248  1.00  0.00           O
ATOM   1558  HN  TYR   136       6.132  -0.496 -13.325  1.00121.85           H
ATOM   1559  HA  TYR   136       7.219  -0.707 -15.995  1.00121.85           H
ATOM   1560  HB1 TYR   136       8.116  -1.907 -13.354  1.00121.85           H
ATOM   1561  HB2 TYR   136       8.941  -2.283 -14.886  1.00121.85           H
ATOM   1562  HD1 TYR   136       8.026   0.433 -12.545  1.00121.85           H
ATOM   1563  HD2 TYR   136      10.141  -0.608 -16.091  1.00121.85           H
ATOM   1564  HE1 TYR   136       9.168   2.610 -12.497  1.00121.85           H
ATOM   1565  HE2 TYR   136      11.290   1.564 -16.048  1.00121.85           H
ATOM   1566  HH  TYR   136      10.245   4.238 -14.304  1.00121.85           H
ATOM   1567  N   ASP   137       5.766  -3.399 -14.801  1.00116.78           N
ATOM   1568  CA  ASP   137       5.297  -4.693 -15.202  1.00116.42           C
ATOM   1569  C   ASP   137       4.403  -4.538 -16.396  1.00115.83           C
ATOM   1570  O   ASP   137       4.460  -5.341 -17.326  1.00112.78           O
ATOM   1571  CB  ASP   137       4.488  -5.398 -14.099  1.00120.79           C
ATOM   1572  CG  ASP   137       5.451  -5.779 -12.982  1.00141.00           C
ATOM   1573  OD1 ASP   137       6.679  -5.848 -13.255  1.00  0.00           O
ATOM   1574  OD2 ASP   137       4.970  -6.005 -11.840  1.00  0.00           O
ATOM   1575  HN  ASP   137       5.528  -3.030 -13.825  1.00120.60           H
ATOM   1576  HA  ASP   137       6.151  -5.315 -15.473  1.00120.60           H
ATOM   1577  HB1 ASP   137       3.723  -4.724 -13.714  1.00120.60           H
ATOM   1578  HB2 ASP   137       4.015  -6.293 -14.502  1.00120.60           H
ATOM   1579  N   LEU   138       3.558  -3.491 -16.405  1.00111.45           N
ATOM   1580  CA  LEU   138       2.629  -3.285 -17.479  1.00107.87           C
ATOM   1581  C   LEU   138       3.401  -3.054 -18.741  1.00108.85           C
ATOM   1582  O   LEU   138       3.048  -3.581 -19.794  1.00106.03           O
ATOM   1583  CB  LEU   138       1.713  -2.067 -17.227  1.00111.41           C
ATOM   1584  CG  LEU   138       0.653  -1.783 -18.316  1.00  0.00           C
ATOM   1585  CD1 LEU   138       1.266  -1.233 -19.615  1.00  0.00           C
ATOM   1586  CD2 LEU   138      -0.234  -3.015 -18.551  1.00  0.00           C
ATOM   1587  HN  LEU   138       3.580  -2.796 -15.592  1.00109.12           H
ATOM   1588  HA  LEU   138       2.013  -4.177 -17.595  1.00109.12           H
ATOM   1589  HB1 LEU   138       1.189  -2.233 -16.286  1.00109.12           H
ATOM   1590  HB2 LEU   138       2.347  -1.184 -17.140  1.00109.12           H
ATOM   1591  HG  LEU   138       0.003  -1.001 -17.922  1.00109.12           H
ATOM   1592 1HD1 LEU   138       0.475  -1.052 -20.343  1.00109.12           H
ATOM   1593 2HD1 LEU   138       1.973  -1.958 -20.019  1.00109.12           H
ATOM   1594 3HD1 LEU   138       1.786  -0.298 -19.405  1.00109.12           H
ATOM   1595 1HD2 LEU   138      -0.972  -2.791 -19.321  1.00109.12           H
ATOM   1596 2HD2 LEU   138      -0.745  -3.278 -17.625  1.00109.12           H
ATOM   1597 3HD2 LEU   138       0.385  -3.852 -18.874  1.00109.12           H
ATOM   1598  N   HIS   139       4.487  -2.263 -18.665  1.00106.38           N
ATOM   1599  CA  HIS   139       5.263  -1.953 -19.832  1.00104.84           C
ATOM   1600  C   HIS   139       5.867  -3.208 -20.375  1.00109.10           C
ATOM   1601  O   HIS   139       5.926  -3.398 -21.588  1.00106.88           O
ATOM   1602  CB  HIS   139       6.405  -0.955 -19.567  1.00107.79           C
ATOM   1603  CG  HIS   139       5.919   0.449 -19.349  1.00114.39           C
ATOM   1604  CD2 HIS   139       5.755   1.464 -20.241  1.00  0.00           C
ATOM   1605  ND1 HIS   139       5.530   0.957 -18.131  1.00  0.00           N
ATOM   1606  CE1 HIS   139       5.154   2.243 -18.343  1.00  0.00           C
ATOM   1607  NE2 HIS   139       5.273   2.596 -19.609  1.00121.05           N
ATOM   1608  HN  HIS   139       4.777  -1.858 -17.718  1.00110.06           H
ATOM   1609  HA  HIS   139       4.600  -1.531 -20.588  1.00110.06           H
ATOM   1610  HB1 HIS   139       6.948  -1.276 -18.678  1.00110.06           H
ATOM   1611  HB2 HIS   139       7.076  -0.960 -20.426  1.00110.06           H
ATOM   1612  HD1 HIS   139       5.525   0.437 -17.195  1.00110.06           H
ATOM   1613  HD2 HIS   139       5.974   1.395 -21.307  1.00110.06           H
ATOM   1614  HE1 HIS   139       4.794   2.909 -17.558  1.00110.06           H
ATOM   1615  N   TYR   140       6.345  -4.106 -19.497  1.00108.13           N
ATOM   1616  CA  TYR   140       6.938  -5.315 -19.984  1.00108.03           C
ATOM   1617  C   TYR   140       5.906  -6.112 -20.720  1.00111.47           C
ATOM   1618  O   TYR   140       6.192  -6.681 -21.770  1.00109.28           O
ATOM   1619  CB  TYR   140       7.531  -6.218 -18.886  1.00113.42           C
ATOM   1620  CG  TYR   140       8.814  -5.613 -18.429  1.00133.70           C
ATOM   1621  CD1 TYR   140       8.836  -4.634 -17.463  1.00  0.00           C
ATOM   1622  CD2 TYR   140      10.005  -6.031 -18.976  1.00  0.00           C
ATOM   1623  CE1 TYR   140      10.027  -4.083 -17.050  1.00  0.00           C
ATOM   1624  CE2 TYR   140      11.199  -5.485 -18.568  1.00  0.00           C
ATOM   1625  CZ  TYR   140      11.211  -4.508 -17.603  1.00  0.00           C
ATOM   1626  OH  TYR   140      12.433  -3.944 -17.181  1.00  0.00           O
ATOM   1627  HN  TYR   140       6.282  -3.920 -18.445  1.00114.01           H
ATOM   1628  HA  TYR   140       7.733  -5.053 -20.682  1.00114.01           H
ATOM   1629  HB1 TYR   140       6.836  -6.286 -18.049  1.00114.01           H
ATOM   1630  HB2 TYR   140       7.715  -7.215 -19.287  1.00114.01           H
ATOM   1631  HD1 TYR   140       7.901  -4.291 -17.021  1.00114.01           H
ATOM   1632  HD2 TYR   140      10.002  -6.806 -19.743  1.00114.01           H
ATOM   1633  HE1 TYR   140      10.031  -3.309 -16.283  1.00114.01           H
ATOM   1634  HE2 TYR   140      12.135  -5.828 -19.010  1.00114.01           H
ATOM   1635  HH  TYR   140      12.425  -2.910 -17.366  1.00114.01           H
ATOM   1636  N   ARG   141       4.671  -6.173 -20.189  1.00108.62           N
ATOM   1637  CA  ARG   141       3.647  -6.972 -20.799  1.00106.81           C
ATOM   1638  C   ARG   141       3.363  -6.471 -22.182  1.00 98.04           C
ATOM   1639  O   ARG   141       3.224  -7.263 -23.113  1.00 95.31           O
ATOM   1640  CB  ARG   141       2.322  -6.942 -20.017  1.00111.43           C
ATOM   1641  CG  ARG   141       2.429  -7.559 -18.621  1.00127.64           C
ATOM   1642  CD  ARG   141       1.112  -7.561 -17.844  1.00169.78           C
ATOM   1643  NE  ARG   141       1.376  -8.192 -16.522  1.00  0.00           N
ATOM   1644  CZ  ARG   141       1.310  -9.547 -16.381  1.00  0.00           C
ATOM   1645  NH1 ARG   141       1.010 -10.329 -17.459  1.00  0.00           N
ATOM   1646  NH2 ARG   141       1.548 -10.120 -15.166  1.00  0.00           N
ATOM   1647  HN  ARG   141       4.450  -5.619 -19.301  1.00116.80           H
ATOM   1648  HA  ARG   141       3.995  -8.003 -20.862  1.00116.80           H
ATOM   1649  HB1 ARG   141       2.006  -5.904 -19.912  1.00116.80           H
ATOM   1650  HB2 ARG   141       1.573  -7.495 -20.583  1.00116.80           H
ATOM   1651  HG1 ARG   141       2.767  -8.590 -18.726  1.00116.80           H
ATOM   1652  HG2 ARG   141       3.164  -6.992 -18.050  1.00116.80           H
ATOM   1653  HD1 ARG   141       0.761  -6.539 -17.706  1.00116.80           H
ATOM   1654  HD2 ARG   141       0.361  -8.134 -18.387  1.00116.80           H
ATOM   1655  HE  ARG   141       1.617  -7.580 -15.678  1.00116.80           H
ATOM   1656 1HH1 ARG   141       0.827  -9.879 -18.412  1.00116.80           H
ATOM   1657 2HH1 ARG   141       0.959 -11.392 -17.350  1.00116.80           H
ATOM   1658 1HH2 ARG   141       1.787  -9.507 -14.323  1.00116.80           H
ATOM   1659 2HH2 ARG   141       1.497 -11.183 -15.057  1.00116.80           H
ATOM   1660  N   ILE   142       3.278  -5.140 -22.362  1.00 94.48           N
ATOM   1661  CA  ILE   142       2.949  -4.590 -23.647  1.00 90.44           C
ATOM   1662  C   ILE   142       4.042  -4.930 -24.614  1.00 92.26           C
ATOM   1663  O   ILE   142       3.780  -5.283 -25.761  1.00 88.08           O
ATOM   1664  CB  ILE   142       2.739  -3.096 -23.612  1.00 92.59           C
ATOM   1665  CG1 ILE   142       2.016  -2.593 -24.876  1.00 91.98           C
ATOM   1666  CG2 ILE   142       4.097  -2.422 -23.379  1.00 98.08           C
ATOM   1667  CD1 ILE   142       2.810  -2.751 -26.172  1.00  0.00           C
ATOM   1668  HN  ILE   142       3.457  -4.483 -21.536  1.00 92.56           H
ATOM   1669  HA  ILE   142       2.027  -5.057 -23.994  1.00 92.56           H
ATOM   1670  HB  ILE   142       2.105  -2.870 -22.754  1.00 92.56           H
ATOM   1671 1HG1 ILE   142       1.085  -3.151 -24.978  1.00 92.56           H
ATOM   1672 2HG1 ILE   142       1.793  -1.535 -24.741  1.00 92.56           H
ATOM   1673 1HG2 ILE   142       3.967  -1.341 -23.350  1.00 92.56           H
ATOM   1674 2HG2 ILE   142       4.777  -2.684 -24.189  1.00 92.56           H
ATOM   1675 3HG2 ILE   142       4.515  -2.763 -22.431  1.00 92.56           H
ATOM   1676 1HD1 ILE   142       2.222  -2.370 -27.007  1.00 92.56           H
ATOM   1677 2HD1 ILE   142       3.033  -3.805 -26.336  1.00 92.56           H
ATOM   1678 3HD1 ILE   142       3.741  -2.190 -26.098  1.00 92.56           H
ATOM   1679  N   ALA   143       5.310  -4.841 -24.181  1.00 94.12           N
ATOM   1680  CA  ALA   143       6.402  -5.124 -25.067  1.00 89.74           C
ATOM   1681  C   ALA   143       6.300  -6.549 -25.503  1.00 86.58           C
ATOM   1682  O   ALA   143       6.554  -6.873 -26.661  1.00 86.93           O
ATOM   1683  CB  ALA   143       7.775  -4.941 -24.398  1.00 89.80           C
ATOM   1684  HN  ALA   143       5.507  -4.558 -23.168  1.00 89.43           H
ATOM   1685  HA  ALA   143       6.336  -4.474 -25.939  1.00 89.43           H
ATOM   1686  HB1 ALA   143       8.563  -5.169 -25.116  1.00 89.43           H
ATOM   1687  HB2 ALA   143       7.857  -5.613 -23.544  1.00 89.43           H
ATOM   1688  HB3 ALA   143       7.881  -3.910 -24.060  1.00 89.43           H
ATOM   1689  N   LEU   144       5.920  -7.446 -24.579  1.00 85.47           N
ATOM   1690  CA  LEU   144       5.847  -8.835 -24.910  1.00 83.93           C
ATOM   1691  C   LEU   144       4.807  -9.036 -25.966  1.00 83.44           C
ATOM   1692  O   LEU   144       5.018  -9.798 -26.907  1.00 81.78           O
ATOM   1693  CB  LEU   144       5.435  -9.724 -23.727  1.00 89.30           C
ATOM   1694  CG  LEU   144       5.358 -11.215 -24.107  1.00123.29           C
ATOM   1695  CD1 LEU   144       6.755 -11.791 -24.405  1.00  0.00           C
ATOM   1696  CD2 LEU   144       4.575 -12.021 -23.064  1.00  0.00           C
ATOM   1697  HN  LEU   144       5.671  -7.120 -23.591  1.00 91.20           H
ATOM   1698  HA  LEU   144       6.814  -9.166 -25.289  1.00 91.20           H
ATOM   1699  HB1 LEU   144       6.167  -9.604 -22.929  1.00 91.20           H
ATOM   1700  HB2 LEU   144       4.455  -9.403 -23.373  1.00 91.20           H
ATOM   1701  HG  LEU   144       4.791 -11.272 -25.036  1.00 91.20           H
ATOM   1702 1HD1 LEU   144       6.665 -12.845 -24.670  1.00 91.20           H
ATOM   1703 2HD1 LEU   144       7.386 -11.691 -23.522  1.00 91.20           H
ATOM   1704 3HD1 LEU   144       7.204 -11.246 -25.235  1.00 91.20           H
ATOM   1705 1HD2 LEU   144       4.541 -13.069 -23.364  1.00 91.20           H
ATOM   1706 2HD2 LEU   144       3.559 -11.632 -22.990  1.00 91.20           H
ATOM   1707 3HD2 LEU   144       5.067 -11.938 -22.095  1.00 91.20           H
ATOM   1708  N   VAL   145       3.650  -8.358 -25.845  1.00 81.71           N
ATOM   1709  CA  VAL   145       2.607  -8.591 -26.799  1.00 78.35           C
ATOM   1710  C   VAL   145       3.067  -8.168 -28.158  1.00 82.34           C
ATOM   1711  O   VAL   145       2.834  -8.875 -29.134  1.00 80.53           O
ATOM   1712  CB  VAL   145       1.311  -7.886 -26.495  1.00 80.95           C
ATOM   1713  CG1 VAL   145       1.468  -6.377 -26.732  1.00 64.12           C
ATOM   1714  CG2 VAL   145       0.208  -8.527 -27.354  1.00 63.70           C
ATOM   1715  HN  VAL   145       3.512  -7.656 -25.049  1.00 75.96           H
ATOM   1716  HA  VAL   145       2.410  -9.663 -26.828  1.00 75.96           H
ATOM   1717  HB  VAL   145       1.069  -8.048 -25.445  1.00 75.96           H
ATOM   1718 1HG1 VAL   145       0.527  -5.875 -26.510  1.00 75.96           H
ATOM   1719 2HG1 VAL   145       1.738  -6.199 -27.773  1.00 75.96           H
ATOM   1720 3HG1 VAL   145       2.251  -5.986 -26.081  1.00 75.96           H
ATOM   1721 1HG2 VAL   145      -0.743  -8.033 -27.152  1.00 75.96           H
ATOM   1722 2HG2 VAL   145       0.126  -9.586 -27.110  1.00 75.96           H
ATOM   1723 3HG2 VAL   145       0.458  -8.415 -28.409  1.00 75.96           H
ATOM   1724  N   VAL   146       3.755  -7.014 -28.266  1.00 82.85           N
ATOM   1725  CA  VAL   146       4.142  -6.543 -29.566  1.00 78.53           C
ATOM   1726  C   VAL   146       5.076  -7.527 -30.194  1.00 79.83           C
ATOM   1727  O   VAL   146       4.991  -7.797 -31.391  1.00 80.07           O
ATOM   1728  CB  VAL   146       4.817  -5.199 -29.555  1.00 82.37           C
ATOM   1729  CG1 VAL   146       6.194  -5.320 -28.886  1.00 77.33           C
ATOM   1730  CG2 VAL   146       4.885  -4.684 -31.004  1.00 71.87           C
ATOM   1731  HN  VAL   146       4.011  -6.455 -27.391  1.00 78.98           H
ATOM   1732  HA  VAL   146       3.249  -6.473 -30.186  1.00 78.98           H
ATOM   1733  HB  VAL   146       4.208  -4.509 -28.971  1.00 78.98           H
ATOM   1734 1HG1 VAL   146       6.682  -4.345 -28.879  1.00 78.98           H
ATOM   1735 2HG1 VAL   146       6.807  -6.029 -29.441  1.00 78.98           H
ATOM   1736 3HG1 VAL   146       6.070  -5.671 -27.861  1.00 78.98           H
ATOM   1737 1HG2 VAL   146       5.371  -3.709 -31.021  1.00 78.98           H
ATOM   1738 2HG2 VAL   146       3.875  -4.593 -31.405  1.00 78.98           H
ATOM   1739 3HG2 VAL   146       5.455  -5.385 -31.613  1.00 78.98           H
ATOM   1740  N   ASN   147       5.998  -8.094 -29.398  1.00 79.57           N
ATOM   1741  CA  ASN   147       6.970  -9.008 -29.920  1.00 79.12           C
ATOM   1742  C   ASN   147       6.270 -10.227 -30.443  1.00 81.68           C
ATOM   1743  O   ASN   147       6.626 -10.752 -31.495  1.00 82.64           O
ATOM   1744  CB  ASN   147       7.979  -9.469 -28.852  1.00 82.64           C
ATOM   1745  CG  ASN   147       9.213 -10.014 -29.560  1.00 68.42           C
ATOM   1746  ND2 ASN   147      10.135 -10.642 -28.782  1.00 70.61           N
ATOM   1747  OD1 ASN   147       9.353  -9.878 -30.774  1.00 68.74           O
ATOM   1748  HN  ASN   147       6.007  -7.858 -28.354  1.00 76.68           H
ATOM   1749  HA  ASN   147       7.509  -8.528 -30.737  1.00 76.68           H
ATOM   1750  HB1 ASN   147       8.259  -8.625 -28.221  1.00 76.68           H
ATOM   1751  HB2 ASN   147       7.532 -10.251 -28.237  1.00 76.68           H
ATOM   1752 1HD2 ASN   147       9.974 -10.732 -27.728  1.00 76.68           H
ATOM   1753 2HD2 ASN   147      11.022 -11.045 -29.224  1.00 76.68           H
ATOM   1754  N   TYR   148       5.242 -10.708 -29.717  1.00 79.78           N
ATOM   1755  CA  TYR   148       4.548 -11.908 -30.090  1.00 78.61           C
ATOM   1756  C   TYR   148       3.864 -11.703 -31.406  1.00 80.35           C
ATOM   1757  O   TYR   148       3.929 -12.561 -32.284  1.00 78.26           O
ATOM   1758  CB  TYR   148       3.481 -12.311 -29.057  1.00 81.08           C
ATOM   1759  CG  TYR   148       2.874 -13.601 -29.492  1.00 59.36           C
ATOM   1760  CD1 TYR   148       3.512 -14.791 -29.226  1.00 57.94           C
ATOM   1761  CD2 TYR   148       1.669 -13.626 -30.158  1.00 62.79           C
ATOM   1762  CE1 TYR   148       2.960 -15.987 -29.620  1.00 60.26           C
ATOM   1763  CE2 TYR   148       1.114 -14.820 -30.555  1.00 76.13           C
ATOM   1764  CZ  TYR   148       1.759 -16.002 -30.287  1.00 71.21           C
ATOM   1765  OH  TYR   148       1.191 -17.228 -30.692  1.00 73.34           O
ATOM   1766  HN  TYR   148       4.934 -10.181 -28.838  1.00 71.59           H
ATOM   1767  HA  TYR   148       5.270 -12.719 -30.189  1.00 71.59           H
ATOM   1768  HB1 TYR   148       3.943 -12.433 -28.077  1.00 71.59           H
ATOM   1769  HB2 TYR   148       2.711 -11.541 -29.002  1.00 71.59           H
ATOM   1770  HD1 TYR   148       4.465 -14.785 -28.697  1.00 71.59           H
ATOM   1771  HD2 TYR   148       1.151 -12.691 -30.371  1.00 71.59           H
ATOM   1772  HE1 TYR   148       3.475 -16.923 -29.404  1.00 71.59           H
ATOM   1773  HE2 TYR   148       0.161 -14.827 -31.084  1.00 71.59           H
ATOM   1774  HH  TYR   148       1.849 -17.720 -31.345  1.00 71.59           H
ATOM   1775  N   LEU   149       3.191 -10.550 -31.583  1.00 80.04           N
ATOM   1776  CA  LEU   149       2.483 -10.310 -32.807  1.00 78.17           C
ATOM   1777  C   LEU   149       3.444 -10.239 -33.948  1.00 79.21           C
ATOM   1778  O   LEU   149       3.171 -10.770 -35.023  1.00 78.17           O
ATOM   1779  CB  LEU   149       1.650  -9.017 -32.802  1.00 79.23           C
ATOM   1780  CG  LEU   149       0.334  -9.129 -32.007  1.00 83.25           C
ATOM   1781  CD1 LEU   149      -0.650 -10.079 -32.709  1.00 84.11           C
ATOM   1782  CD2 LEU   149       0.578  -9.526 -30.545  1.00 84.43           C
ATOM   1783  HN  LEU   149       3.184  -9.812 -30.809  1.00 80.83           H
ATOM   1784  HA  LEU   149       1.809 -11.149 -32.981  1.00 80.83           H
ATOM   1785  HB1 LEU   149       2.251  -8.221 -32.362  1.00 80.83           H
ATOM   1786  HB2 LEU   149       1.407  -8.760 -33.834  1.00 80.83           H
ATOM   1787  HG  LEU   149      -0.123  -8.140 -32.000  1.00 80.83           H
ATOM   1788 1HD1 LEU   149      -1.571 -10.142 -32.129  1.00 80.83           H
ATOM   1789 2HD1 LEU   149      -0.204 -11.070 -32.790  1.00 80.83           H
ATOM   1790 3HD1 LEU   149      -0.875  -9.699 -33.705  1.00 80.83           H
ATOM   1791 1HD2 LEU   149      -0.376  -9.593 -30.022  1.00 80.83           H
ATOM   1792 2HD2 LEU   149       1.203  -8.774 -30.063  1.00 80.83           H
ATOM   1793 3HD2 LEU   149       1.081 -10.492 -30.509  1.00 80.83           H
ATOM   1794  N   GLY   150       4.603  -9.589 -33.743  1.00 77.64           N
ATOM   1795  CA  GLY   150       5.547  -9.431 -34.809  1.00 77.64           C
ATOM   1796  C   GLY   150       6.019 -10.777 -35.258  1.00 79.53           C
ATOM   1797  O   GLY   150       6.173 -11.014 -36.454  1.00 77.04           O
ATOM   1798  HN  GLY   150       4.822  -9.186 -32.776  1.00 77.96           H
ATOM   1799  HA1 GLY   150       5.071  -8.915 -35.643  1.00 77.96           H
ATOM   1800  HA2 GLY   150       6.397  -8.846 -34.458  1.00 77.96           H
ATOM   1801  N   HIS   151       6.273 -11.694 -34.307  1.00 80.14           N
ATOM   1802  CA  HIS   151       6.770 -12.993 -34.655  1.00 77.43           C
ATOM   1803  C   HIS   151       5.754 -13.742 -35.457  1.00 78.00           C
ATOM   1804  O   HIS   151       6.107 -14.450 -36.398  1.00 78.32           O
ATOM   1805  CB  HIS   151       7.183 -13.848 -33.443  1.00 78.21           C
ATOM   1806  CG  HIS   151       8.529 -13.462 -32.898  1.00 46.39           C
ATOM   1807  CD2 HIS   151       9.758 -13.967 -33.195  1.00 49.75           C
ATOM   1808  ND1 HIS   151       8.746 -12.470 -31.967  1.00 46.90           N
ATOM   1809  CE1 HIS   151      10.086 -12.426 -31.749  1.00 49.82           C
ATOM   1810  NE2 HIS   151      10.742 -13.315 -32.471  1.00 48.00           N
ATOM   1811  HN  HIS   151       6.103 -11.451 -33.279  1.00 63.30           H
ATOM   1812  HA  HIS   151       7.652 -12.855 -35.281  1.00 63.30           H
ATOM   1813  HB1 HIS   151       6.438 -13.723 -32.657  1.00 63.30           H
ATOM   1814  HB2 HIS   151       7.217 -14.894 -33.749  1.00 63.30           H
ATOM   1815  HD1 HIS   151       8.003 -11.854 -31.505  1.00 63.30           H
ATOM   1816  HD2 HIS   151       9.943 -14.773 -33.905  1.00 63.30           H
ATOM   1817  HE1 HIS   151      10.565 -11.734 -31.055  1.00 63.30           H
ATOM   1818  N   CYS   152       4.462 -13.618 -35.106  1.00 77.68           N
ATOM   1819  CA  CYS   152       3.441 -14.334 -35.816  1.00 76.13           C
ATOM   1820  C   CYS   152       3.401 -13.862 -37.237  1.00 76.06           C
ATOM   1821  O   CYS   152       3.302 -14.663 -38.164  1.00 73.40           O
ATOM   1822  CB  CYS   152       2.041 -14.116 -35.217  1.00 76.93           C
ATOM   1823  SG  CYS   152       1.907 -14.769 -33.527  1.00 70.41           S
ATOM   1824  HN  CYS   152       4.193 -12.980 -34.290  1.00 75.10           H
ATOM   1825  HA  CYS   152       3.675 -15.399 -35.800  1.00 75.10           H
ATOM   1826  HB1 CYS   152       1.830 -13.047 -35.198  1.00 75.10           H
ATOM   1827  HB2 CYS   152       1.308 -14.621 -35.847  1.00 75.10           H
ATOM   1828  HG  CYS   152       2.156 -16.086 -33.534  1.00 75.10           H
ATOM   1829  N   VAL   153       3.492 -12.537 -37.448  1.00 72.92           N
ATOM   1830  CA  VAL   153       3.405 -11.997 -38.774  1.00 71.22           C
ATOM   1831  C   VAL   153       4.549 -12.511 -39.585  1.00 74.55           C
ATOM   1832  O   VAL   153       4.384 -12.883 -40.745  1.00 74.62           O
ATOM   1833  CB  VAL   153       3.493 -10.499 -38.801  1.00 73.01           C
ATOM   1834  CG1 VAL   153       3.529 -10.034 -40.268  1.00 52.14           C
ATOM   1835  CG2 VAL   153       2.320  -9.924 -37.989  1.00 54.94           C
ATOM   1836  HN  VAL   153       3.630 -11.878 -36.617  1.00 67.63           H
ATOM   1837  HA  VAL   153       2.467 -12.312 -39.232  1.00 67.63           H
ATOM   1838  HB  VAL   153       4.425 -10.200 -38.320  1.00 67.63           H
ATOM   1839 1HG1 VAL   153       3.594  -8.946 -40.303  1.00 67.63           H
ATOM   1840 2HG1 VAL   153       2.622 -10.360 -40.776  1.00 67.63           H
ATOM   1841 3HG1 VAL   153       4.399 -10.465 -40.765  1.00 67.63           H
ATOM   1842 1HG2 VAL   153       2.370  -8.835 -37.999  1.00 67.63           H
ATOM   1843 2HG2 VAL   153       2.379 -10.281 -36.961  1.00 67.63           H
ATOM   1844 3HG2 VAL   153       1.378 -10.248 -38.432  1.00 67.63           H
ATOM   1845  N   SER   154       5.745 -12.548 -38.978  1.00 72.13           N
ATOM   1846  CA  SER   154       6.943 -12.934 -39.658  1.00 69.43           C
ATOM   1847  C   SER   154       6.821 -14.345 -40.116  1.00 68.58           C
ATOM   1848  O   SER   154       7.163 -14.661 -41.251  1.00 68.93           O
ATOM   1849  CB  SER   154       8.146 -12.923 -38.721  1.00 72.93           C
ATOM   1850  OG  SER   154       8.124 -11.712 -37.993  1.00 54.48           O
ATOM   1851  HN  SER   154       5.806 -12.277 -37.944  1.00 67.75           H
ATOM   1852  HA  SER   154       7.122 -12.276 -40.509  1.00 67.75           H
ATOM   1853  HB1 SER   154       8.087 -13.768 -38.035  1.00 67.75           H
ATOM   1854  HB2 SER   154       9.066 -12.990 -39.301  1.00 67.75           H
ATOM   1855  HG  SER   154       8.177 -10.902 -38.659  1.00 67.75           H
ATOM   1856  N   VAL   155       6.327 -15.235 -39.237  1.00 64.70           N
ATOM   1857  CA  VAL   155       6.276 -16.622 -39.587  1.00 65.79           C
ATOM   1858  C   VAL   155       5.362 -16.810 -40.750  1.00 68.41           C
ATOM   1859  O   VAL   155       5.668 -17.567 -41.668  1.00 66.67           O
ATOM   1860  CB  VAL   155       5.808 -17.519 -38.474  1.00 66.17           C
ATOM   1861  CG1 VAL   155       4.343 -17.199 -38.139  1.00 86.38           C
ATOM   1862  CG2 VAL   155       6.032 -18.977 -38.913  1.00 88.34           C
ATOM   1863  HN  VAL   155       5.975 -14.907 -38.281  1.00 72.35           H
ATOM   1864  HA  VAL   155       7.277 -16.938 -39.883  1.00 72.35           H
ATOM   1865  HB  VAL   155       6.416 -17.324 -37.592  1.00 72.35           H
ATOM   1866 1HG1 VAL   155       4.004 -17.849 -37.333  1.00 72.35           H
ATOM   1867 2HG1 VAL   155       3.724 -17.362 -39.021  1.00 72.35           H
ATOM   1868 3HG1 VAL   155       4.261 -16.158 -37.825  1.00 72.35           H
ATOM   1869 1HG2 VAL   155       5.700 -19.650 -38.123  1.00 72.35           H
ATOM   1870 2HG2 VAL   155       7.092 -19.140 -39.106  1.00 72.35           H
ATOM   1871 3HG2 VAL   155       5.463 -19.175 -39.821  1.00 72.35           H
ATOM   1872  N   ALA   156       4.210 -16.116 -40.747  1.00 65.13           N
ATOM   1873  CA  ALA   156       3.265 -16.286 -41.811  1.00 63.58           C
ATOM   1874  C   ALA   156       3.892 -15.847 -43.097  1.00 65.72           C
ATOM   1875  O   ALA   156       3.751 -16.509 -44.123  1.00 66.74           O
ATOM   1876  CB  ALA   156       1.988 -15.453 -41.613  1.00 44.70           C
ATOM   1877  HN  ALA   156       3.998 -15.436 -39.948  1.00 61.17           H
ATOM   1878  HA  ALA   156       2.997 -17.339 -41.886  1.00 61.17           H
ATOM   1879  HB1 ALA   156       1.310 -15.622 -42.450  1.00 61.17           H
ATOM   1880  HB2 ALA   156       2.247 -14.395 -41.564  1.00 61.17           H
ATOM   1881  HB3 ALA   156       1.500 -15.750 -40.685  1.00 61.17           H
ATOM   1882  N   ALA   157       4.615 -14.714 -43.073  1.00 62.96           N
ATOM   1883  CA  ALA   157       5.193 -14.184 -44.273  1.00 61.86           C
ATOM   1884  C   ALA   157       6.206 -15.141 -44.820  1.00 63.40           C
ATOM   1885  O   ALA   157       6.234 -15.389 -46.024  1.00 65.64           O
ATOM   1886  CB  ALA   157       5.906 -12.840 -44.045  1.00 63.92           C
ATOM   1887  HN  ALA   157       4.761 -14.201 -42.146  1.00 63.56           H
ATOM   1888  HA  ALA   157       4.405 -14.045 -45.013  1.00 63.56           H
ATOM   1889  HB1 ALA   157       6.325 -12.486 -44.987  1.00 63.56           H
ATOM   1890  HB2 ALA   157       6.708 -12.971 -43.318  1.00 63.56           H
ATOM   1891  HB3 ALA   157       5.191 -12.108 -43.668  1.00 63.56           H
ATOM   1892  N   LEU   158       7.060 -15.718 -43.952  1.00 60.00           N
ATOM   1893  CA  LEU   158       8.081 -16.599 -44.444  1.00 58.53           C
ATOM   1894  C   LEU   158       7.471 -17.811 -45.065  1.00 59.12           C
ATOM   1895  O   LEU   158       7.958 -18.290 -46.086  1.00 60.11           O
ATOM   1896  CB  LEU   158       9.097 -17.115 -43.402  1.00 59.63           C
ATOM   1897  CG  LEU   158      10.214 -16.127 -43.007  1.00 41.32           C
ATOM   1898  CD1 LEU   158      10.954 -15.617 -44.248  1.00 42.71           C
ATOM   1899  CD2 LEU   158       9.743 -15.009 -42.077  1.00 40.35           C
ATOM   1900  HN  LEU   158       6.979 -15.520 -42.903  1.00 52.72           H
ATOM   1901  HA  LEU   158       8.636 -16.069 -45.219  1.00 52.72           H
ATOM   1902  HB1 LEU   158       8.546 -17.376 -42.499  1.00 52.72           H
ATOM   1903  HB2 LEU   158       9.570 -18.008 -43.810  1.00 52.72           H
ATOM   1904  HG  LEU   158      10.942 -16.706 -42.438  1.00 52.72           H
ATOM   1905 1HD1 LEU   158      11.737 -14.921 -43.945  1.00 52.72           H
ATOM   1906 2HD1 LEU   158      10.251 -15.107 -44.907  1.00 52.72           H
ATOM   1907 3HD1 LEU   158      11.401 -16.459 -44.776  1.00 52.72           H
ATOM   1908 1HD2 LEU   158      10.582 -14.354 -41.843  1.00 52.72           H
ATOM   1909 2HD2 LEU   158       9.352 -15.441 -41.157  1.00 52.72           H
ATOM   1910 3HD2 LEU   158       8.960 -14.433 -42.569  1.00 52.72           H
ATOM   1911  N   VAL   159       6.399 -18.352 -44.459  1.00 56.42           N
ATOM   1912  CA  VAL   159       5.825 -19.557 -44.978  1.00 57.06           C
ATOM   1913  C   VAL   159       5.276 -19.305 -46.350  1.00 59.51           C
ATOM   1914  O   VAL   159       5.437 -20.127 -47.250  1.00 55.40           O
ATOM   1915  CB  VAL   159       4.738 -20.116 -44.103  1.00 55.84           C
ATOM   1916  CG1 VAL   159       3.480 -19.236 -44.200  1.00  0.00           C
ATOM   1917  CG2 VAL   159       4.521 -21.582 -44.497  1.00  0.00           C
ATOM   1918  HN  VAL   159       5.977 -17.884 -43.594  1.00 56.85           H
ATOM   1919  HA  VAL   159       6.615 -20.304 -45.059  1.00 56.85           H
ATOM   1920  HB  VAL   159       5.088 -20.092 -43.071  1.00 56.85           H
ATOM   1921 1HG1 VAL   159       2.698 -19.649 -43.563  1.00 56.85           H
ATOM   1922 2HG1 VAL   159       3.132 -19.212 -45.233  1.00 56.85           H
ATOM   1923 3HG1 VAL   159       3.719 -18.224 -43.873  1.00 56.85           H
ATOM   1924 1HG2 VAL   159       3.735 -22.013 -43.876  1.00 56.85           H
ATOM   1925 2HG2 VAL   159       5.446 -22.139 -44.350  1.00 56.85           H
ATOM   1926 3HG2 VAL   159       4.226 -21.638 -45.545  1.00 56.85           H
ATOM   1927  N   ALA   160       4.615 -18.149 -46.550  1.00 61.06           N
ATOM   1928  CA  ALA   160       4.025 -17.851 -47.824  1.00 59.14           C
ATOM   1929  C   ALA   160       5.105 -17.756 -48.854  1.00 61.24           C
ATOM   1930  O   ALA   160       4.961 -18.262 -49.965  1.00 60.96           O
ATOM   1931  CB  ALA   160       3.265 -16.513 -47.829  1.00 56.71           C
ATOM   1932  HN  ALA   160       4.528 -17.444 -45.749  1.00 59.82           H
ATOM   1933  HA  ALA   160       3.339 -18.652 -48.097  1.00 59.82           H
ATOM   1934  HB1 ALA   160       2.841 -16.339 -48.817  1.00 59.82           H
ATOM   1935  HB2 ALA   160       3.953 -15.704 -47.582  1.00 59.82           H
ATOM   1936  HB3 ALA   160       2.464 -16.547 -47.091  1.00 59.82           H
ATOM   1937  N   ALA   161       6.229 -17.110 -48.497  1.00 56.89           N
ATOM   1938  CA  ALA   161       7.314 -16.904 -49.411  1.00 58.47           C
ATOM   1939  C   ALA   161       7.856 -18.233 -49.834  1.00 63.05           C
ATOM   1940  O   ALA   161       8.203 -18.428 -50.996  1.00 62.56           O
ATOM   1941  CB  ALA   161       8.472 -16.106 -48.790  1.00 61.77           C
ATOM   1942  HN  ALA   161       6.317 -16.739 -47.497  1.00 60.55           H
ATOM   1943  HA  ALA   161       6.945 -16.373 -50.289  1.00 60.55           H
ATOM   1944  HB1 ALA   161       9.265 -15.981 -49.527  1.00 60.55           H
ATOM   1945  HB2 ALA   161       8.863 -16.645 -47.926  1.00 60.55           H
ATOM   1946  HB3 ALA   161       8.112 -15.127 -48.474  1.00 60.55           H
ATOM   1947  N   PHE   162       7.929 -19.179 -48.882  1.00 64.90           N
ATOM   1948  CA  PHE   162       8.453 -20.503 -49.071  1.00 64.25           C
ATOM   1949  C   PHE   162       7.643 -21.206 -50.118  1.00 66.18           C
ATOM   1950  O   PHE   162       8.196 -21.830 -51.023  1.00 66.72           O
ATOM   1951  CB  PHE   162       8.339 -21.287 -47.748  1.00 49.82           C
ATOM   1952  CG  PHE   162       8.812 -22.692 -47.878  1.00 52.41           C
ATOM   1953  CD1 PHE   162       7.967 -23.663 -48.363  1.00 55.02           C
ATOM   1954  CD2 PHE   162      10.085 -23.044 -47.491  1.00 53.61           C
ATOM   1955  CE1 PHE   162       8.388 -24.966 -48.475  1.00 49.62           C
ATOM   1956  CE2 PHE   162      10.514 -24.346 -47.601  1.00 60.25           C
ATOM   1957  CZ  PHE   162       9.663 -25.308 -48.095  1.00 50.92           C
ATOM   1958  HN  PHE   162       7.568 -18.926 -47.907  1.00 57.61           H
ATOM   1959  HA  PHE   162       9.496 -20.449 -49.382  1.00 57.61           H
ATOM   1960  HB1 PHE   162       8.940 -20.784 -46.990  1.00 57.61           H
ATOM   1961  HB2 PHE   162       7.294 -21.297 -47.436  1.00 57.61           H
ATOM   1962  HD1 PHE   162       6.953 -23.396 -48.661  1.00 57.61           H
ATOM   1963  HD2 PHE   162      10.759 -22.285 -47.094  1.00 57.61           H
ATOM   1964  HE1 PHE   162       7.712 -25.726 -48.865  1.00 57.61           H
ATOM   1965  HE2 PHE   162      11.525 -24.616 -47.297  1.00 57.61           H
ATOM   1966  HZ  PHE   162      10.000 -26.341 -48.184  1.00 57.61           H
ATOM   1967  N   LEU   163       6.304 -21.115 -50.030  1.00 64.61           N
ATOM   1968  CA  LEU   163       5.458 -21.801 -50.965  1.00 62.47           C
ATOM   1969  C   LEU   163       5.667 -21.236 -52.337  1.00 67.79           C
ATOM   1970  O   LEU   163       5.765 -21.978 -53.313  1.00 69.17           O
ATOM   1971  CB  LEU   163       3.963 -21.651 -50.634  1.00 61.08           C
ATOM   1972  CG  LEU   163       3.041 -22.376 -51.631  1.00  0.00           C
ATOM   1973  CD1 LEU   163       3.270 -23.898 -51.598  1.00  0.00           C
ATOM   1974  CD2 LEU   163       1.570 -21.992 -51.412  1.00  0.00           C
ATOM   1975  HN  LEU   163       5.864 -20.524 -49.254  1.00 65.02           H
ATOM   1976  HA  LEU   163       5.718 -22.859 -50.972  1.00 65.02           H
ATOM   1977  HB1 LEU   163       3.787 -22.062 -49.639  1.00 65.02           H
ATOM   1978  HB2 LEU   163       3.712 -20.590 -50.639  1.00 65.02           H
ATOM   1979  HG  LEU   163       3.316 -22.033 -52.629  1.00 65.02           H
ATOM   1980 1HD1 LEU   163       2.605 -24.382 -52.313  1.00 65.02           H
ATOM   1981 2HD1 LEU   163       3.063 -24.276 -50.597  1.00 65.02           H
ATOM   1982 3HD1 LEU   163       4.306 -24.116 -51.861  1.00 65.02           H
ATOM   1983 1HD2 LEU   163       0.945 -22.520 -52.131  1.00 65.02           H
ATOM   1984 2HD2 LEU   163       1.451 -20.917 -51.547  1.00 65.02           H
ATOM   1985 3HD2 LEU   163       1.270 -22.265 -50.400  1.00 65.02           H
ATOM   1986  N   LEU   164       5.763 -19.897 -52.440  1.00 64.35           N
ATOM   1987  CA  LEU   164       5.892 -19.272 -53.723  1.00 63.83           C
ATOM   1988  C   LEU   164       7.159 -19.748 -54.348  1.00 69.32           C
ATOM   1989  O   LEU   164       7.199 -20.024 -55.546  1.00 72.46           O
ATOM   1990  CB  LEU   164       5.974 -17.739 -53.639  1.00 61.02           C
ATOM   1991  CG  LEU   164       4.693 -17.085 -53.088  1.00 60.49           C
ATOM   1992  CD1 LEU   164       4.826 -15.555 -53.028  1.00 60.38           C
ATOM   1993  CD2 LEU   164       3.451 -17.550 -53.866  1.00 65.71           C
ATOM   1994  HN  LEU   164       5.743 -19.295 -51.556  1.00 64.69           H
ATOM   1995  HA  LEU   164       5.048 -19.556 -54.351  1.00 64.69           H
ATOM   1996  HB1 LEU   164       6.805 -17.473 -52.987  1.00 64.69           H
ATOM   1997  HB2 LEU   164       6.157 -17.349 -54.641  1.00 64.69           H
ATOM   1998  HG  LEU   164       4.575 -17.434 -52.062  1.00 64.69           H
ATOM   1999 1HD1 LEU   164       3.905 -15.125 -52.635  1.00 64.69           H
ATOM   2000 2HD1 LEU   164       5.008 -15.166 -54.030  1.00 64.69           H
ATOM   2001 3HD1 LEU   164       5.658 -15.286 -52.378  1.00 64.69           H
ATOM   2002 1HD2 LEU   164       2.563 -17.072 -53.453  1.00 64.69           H
ATOM   2003 2HD2 LEU   164       3.353 -18.633 -53.780  1.00 64.69           H
ATOM   2004 3HD2 LEU   164       3.556 -17.277 -54.916  1.00 64.69           H
ATOM   2005  N   PHE   165       8.228 -19.862 -53.540  1.00 64.60           N
ATOM   2006  CA  PHE   165       9.501 -20.301 -54.029  1.00 66.12           C
ATOM   2007  C   PHE   165       9.426 -21.715 -54.514  1.00 70.94           C
ATOM   2008  O   PHE   165      10.140 -22.104 -55.435  1.00 72.59           O
ATOM   2009  CB  PHE   165      10.666 -20.154 -53.037  1.00 66.66           C
ATOM   2010  CG  PHE   165      11.177 -18.765 -53.215  1.00 71.60           C
ATOM   2011  CD1 PHE   165      10.664 -17.711 -52.497  1.00 75.57           C
ATOM   2012  CD2 PHE   165      12.176 -18.520 -54.130  1.00 74.67           C
ATOM   2013  CE1 PHE   165      11.151 -16.439 -52.684  1.00 58.41           C
ATOM   2014  CE2 PHE   165      12.667 -17.251 -54.322  1.00 58.65           C
ATOM   2015  CZ  PHE   165      12.153 -16.205 -53.595  1.00 55.67           C
ATOM   2016  HN  PHE   165       8.125 -19.618 -52.504  1.00 66.86           H
ATOM   2017  HA  PHE   165       9.740 -19.681 -54.894  1.00 66.86           H
ATOM   2018  HB1 PHE   165      10.315 -20.301 -52.015  1.00 66.86           H
ATOM   2019  HB2 PHE   165      11.449 -20.878 -53.260  1.00 66.86           H
ATOM   2020  HD1 PHE   165       9.866 -17.885 -51.775  1.00 66.86           H
ATOM   2021  HD2 PHE   165      12.583 -19.347 -54.713  1.00 66.86           H
ATOM   2022  HE1 PHE   165      10.740 -15.611 -52.107  1.00 66.86           H
ATOM   2023  HE2 PHE   165      13.461 -17.075 -55.047  1.00 66.86           H
ATOM   2024  HZ  PHE   165      12.538 -15.195 -53.740  1.00 66.86           H
ATOM   2025  N   LEU   166       8.607 -22.572 -53.897  1.00 66.40           N
ATOM   2026  CA  LEU   166       8.583 -23.898 -54.441  1.00 64.36           C
ATOM   2027  C   LEU   166       8.060 -23.850 -55.846  1.00 71.53           C
ATOM   2028  O   LEU   166       8.601 -24.484 -56.747  1.00 76.08           O
ATOM   2029  CB  LEU   166       7.704 -24.871 -53.639  1.00 67.63           C
ATOM   2030  CG  LEU   166       8.281 -25.198 -52.250  1.00 70.62           C
ATOM   2031  CD1 LEU   166       7.377 -26.175 -51.483  1.00 66.71           C
ATOM   2032  CD2 LEU   166       9.732 -25.695 -52.359  1.00 65.23           C
ATOM   2033  HN  LEU   166       8.011 -22.288 -53.055  1.00 68.57           H
ATOM   2034  HA  LEU   166       9.602 -24.285 -54.462  1.00 68.57           H
ATOM   2035  HB1 LEU   166       6.719 -24.423 -53.508  1.00 68.57           H
ATOM   2036  HB2 LEU   166       7.609 -25.799 -54.202  1.00 68.57           H
ATOM   2037  HG  LEU   166       8.302 -24.267 -51.684  1.00 68.57           H
ATOM   2038 1HD1 LEU   166       7.814 -26.385 -50.506  1.00 68.57           H
ATOM   2039 2HD1 LEU   166       7.284 -27.104 -52.045  1.00 68.57           H
ATOM   2040 3HD1 LEU   166       6.391 -25.731 -51.351  1.00 68.57           H
ATOM   2041 1HD2 LEU   166      10.116 -25.918 -51.364  1.00 68.57           H
ATOM   2042 2HD2 LEU   166      10.347 -24.922 -52.820  1.00 68.57           H
ATOM   2043 3HD2 LEU   166       9.763 -26.596 -52.971  1.00 68.57           H
ATOM   2044  N   ALA   167       6.991 -23.084 -56.103  1.00 71.04           N
ATOM   2045  CA  ALA   167       6.474 -23.119 -57.440  1.00 72.98           C
ATOM   2046  C   ALA   167       7.497 -22.584 -58.391  1.00 78.08           C
ATOM   2047  O   ALA   167       7.761 -23.165 -59.443  1.00 77.10           O
ATOM   2048  CB  ALA   167       5.203 -22.269 -57.609  1.00 76.09           C
ATOM   2049  HN  ALA   167       6.543 -22.474 -55.346  1.00 75.06           H
ATOM   2050  HA  ALA   167       6.248 -24.151 -57.706  1.00 75.06           H
ATOM   2051  HB1 ALA   167       4.857 -22.334 -58.641  1.00 75.06           H
ATOM   2052  HB2 ALA   167       5.425 -21.230 -57.365  1.00 75.06           H
ATOM   2053  HB3 ALA   167       4.426 -22.641 -56.942  1.00 75.06           H
ATOM   2054  N   LEU   168       8.128 -21.462 -58.018  1.00 79.38           N
ATOM   2055  CA  LEU   168       9.043 -20.805 -58.895  1.00 80.10           C
ATOM   2056  C   LEU   168      10.284 -21.630 -59.075  1.00 84.19           C
ATOM   2057  O   LEU   168      10.958 -21.475 -60.092  1.00 84.01           O
ATOM   2058  CB  LEU   168       9.361 -19.347 -58.482  1.00 77.17           C
ATOM   2059  CG  LEU   168      10.715 -19.021 -57.823  1.00 87.96           C
ATOM   2060  CD1 LEU   168      10.977 -19.762 -56.521  1.00 89.55           C
ATOM   2061  CD2 LEU   168      11.866 -19.158 -58.816  1.00 91.54           C
ATOM   2062  HN  LEU   168       7.944 -21.053 -57.047  1.00 84.24           H
ATOM   2063  HA  LEU   168       8.558 -20.754 -59.870  1.00 84.24           H
ATOM   2064  HB1 LEU   168       9.294 -18.740 -59.385  1.00 84.24           H
ATOM   2065  HB2 LEU   168       8.585 -19.041 -57.780  1.00 84.24           H
ATOM   2066  HG  LEU   168      10.672 -17.964 -57.560  1.00 84.24           H
ATOM   2067 1HD1 LEU   168      11.951 -19.472 -56.128  1.00 84.24           H
ATOM   2068 2HD1 LEU   168      10.965 -20.836 -56.705  1.00 84.24           H
ATOM   2069 3HD1 LEU   168      10.203 -19.509 -55.797  1.00 84.24           H
ATOM   2070 1HD2 LEU   168      12.806 -18.921 -58.318  1.00 84.24           H
ATOM   2071 2HD2 LEU   168      11.712 -18.470 -59.648  1.00 84.24           H
ATOM   2072 3HD2 LEU   168      11.902 -20.180 -59.193  1.00 84.24           H
ATOM   2073  N   ARG   169      10.628 -22.498 -58.090  1.00 83.81           N
ATOM   2074  CA  ARG   169      11.828 -23.301 -58.126  1.00 85.92           C
ATOM   2075  C   ARG   169      11.704 -24.200 -59.287  1.00 87.03           C
ATOM   2076  O   ARG   169      12.690 -24.567 -59.925  1.00 86.48           O
ATOM   2077  CB  ARG   169      12.057 -24.258 -56.943  1.00 91.88           C
ATOM   2078  CG  ARG   169      11.127 -25.465 -56.929  1.00107.71           C
ATOM   2079  CD  ARG   169      11.614 -26.591 -56.027  1.00126.11           C
ATOM   2080  NE  ARG   169      12.884 -27.102 -56.615  1.00131.23           N
ATOM   2081  CZ  ARG   169      13.874 -27.568 -55.799  1.00127.45           C
ATOM   2082  NH1 ARG   169      13.708 -27.543 -54.445  1.00130.65           N
ATOM   2083  NH2 ARG   169      15.030 -28.053 -56.338  1.00121.55           N
ATOM   2084  HN  ARG   169       9.979 -22.591 -57.245  1.00107.26           H
ATOM   2085  HA  ARG   169      12.698 -22.656 -58.251  1.00107.26           H
ATOM   2086  HB1 ARG   169      13.085 -24.618 -56.989  1.00107.26           H
ATOM   2087  HB2 ARG   169      11.908 -23.701 -56.018  1.00107.26           H
ATOM   2088  HG1 ARG   169      10.146 -25.142 -56.580  1.00107.26           H
ATOM   2089  HG2 ARG   169      11.043 -25.849 -57.946  1.00107.26           H
ATOM   2090  HD1 ARG   169      11.793 -26.213 -55.021  1.00107.26           H
ATOM   2091  HD2 ARG   169      10.871 -27.388 -55.989  1.00107.26           H
ATOM   2092  HE  ARG   169      13.019 -27.104 -57.677  1.00107.26           H
ATOM   2093 1HH1 ARG   169      12.803 -27.159 -54.023  1.00107.26           H
ATOM   2094 2HH1 ARG   169      14.484 -27.908 -53.804  1.00107.26           H
ATOM   2095 1HH2 ARG   169      15.160 -28.069 -57.400  1.00107.26           H
ATOM   2096 2HH2 ARG   169      15.806 -28.418 -55.699  1.00107.26           H
ATOM   2097  N   SER   170      10.461 -24.615 -59.552  1.00 81.69           N
ATOM   2098  CA  SER   170      10.257 -25.465 -60.671  1.00 78.54           C
ATOM   2099  C   SER   170      10.757 -24.688 -61.832  1.00 81.25           C
ATOM   2100  O   SER   170      11.419 -25.217 -62.720  1.00 80.81           O
ATOM   2101  CB  SER   170       8.771 -25.724 -60.935  1.00 76.28           C
ATOM   2102  OG  SER   170       8.166 -26.244 -59.763  1.00 86.16           O
ATOM   2103  HN  SER   170       9.640 -24.314 -58.936  1.00 80.79           H
ATOM   2104  HA  SER   170      10.805 -26.400 -60.559  1.00 80.79           H
ATOM   2105  HB1 SER   170       8.283 -24.789 -61.211  1.00 80.79           H
ATOM   2106  HB2 SER   170       8.666 -26.443 -61.747  1.00 80.79           H
ATOM   2107  HG  SER   170       8.636 -27.144 -59.497  1.00 80.79           H
ATOM   2108  N   ILE   171      10.467 -23.380 -61.824  1.00 81.40           N
ATOM   2109  CA  ILE   171      10.849 -22.595 -62.949  1.00 82.51           C
ATOM   2110  C   ILE   171      12.350 -22.439 -63.084  1.00 87.13           C
ATOM   2111  O   ILE   171      12.912 -22.827 -64.107  1.00 86.69           O
ATOM   2112  CB  ILE   171      10.329 -21.190 -62.839  1.00 79.76           C
ATOM   2113  CG1 ILE   171       8.806 -21.171 -62.631  1.00 67.27           C
ATOM   2114  CG2 ILE   171      10.786 -20.424 -64.092  1.00 66.82           C
ATOM   2115  CD1 ILE   171       8.015 -21.753 -63.795  1.00 82.14           C
ATOM   2116  HN  ILE   171       9.960 -22.936 -60.993  1.00 79.22           H
ATOM   2117  HA  ILE   171      10.454 -23.053 -63.856  1.00 79.22           H
ATOM   2118  HB  ILE   171      10.794 -20.725 -61.970  1.00 79.22           H
ATOM   2119 1HG1 ILE   171       8.575 -21.750 -61.736  1.00 79.22           H
ATOM   2120 2HG1 ILE   171       8.493 -20.137 -62.486  1.00 79.22           H
ATOM   2121 1HG2 ILE   171      10.423 -19.397 -64.043  1.00 79.22           H
ATOM   2122 2HG2 ILE   171      10.383 -20.909 -64.981  1.00 79.22           H
ATOM   2123 3HG2 ILE   171      11.875 -20.423 -64.140  1.00 79.22           H
ATOM   2124 1HD1 ILE   171       6.949 -21.704 -63.572  1.00 79.22           H
ATOM   2125 2HD1 ILE   171       8.306 -22.792 -63.949  1.00 79.22           H
ATOM   2126 3HD1 ILE   171       8.224 -21.180 -64.699  1.00 79.21           H
ATOM   2127  N   ARG   172      13.019 -21.862 -62.048  1.00 88.69           N
ATOM   2128  CA  ARG   172      14.360 -21.341 -62.249  1.00 93.63           C
ATOM   2129  C   ARG   172      15.605 -22.193 -62.354  1.00 90.61           C
ATOM   2130  O   ARG   172      16.081 -22.447 -63.460  1.00 91.02           O
ATOM   2131  CB  ARG   172      14.724 -20.217 -61.250  1.00 98.69           C
ATOM   2132  CG  ARG   172      14.944 -20.590 -59.775  1.00 99.70           C
ATOM   2133  CD  ARG   172      13.925 -21.513 -59.120  1.00106.45           C
ATOM   2134  NE  ARG   172      14.521 -22.878 -59.003  1.00116.42           N
ATOM   2135  CZ  ARG   172      14.756 -23.476 -57.798  1.00116.71           C
ATOM   2136  NH1 ARG   172      14.537 -22.803 -56.634  1.00103.23           N
ATOM   2137  NH2 ARG   172      15.204 -24.765 -57.750  1.00112.68           N
ATOM   2138  HN  ARG   172      12.557 -21.792 -61.086  1.00101.62           H
ATOM   2139  HA  ARG   172      14.306 -20.833 -63.212  1.00101.62           H
ATOM   2140  HB1 ARG   172      15.645 -19.756 -61.606  1.00101.62           H
ATOM   2141  HB2 ARG   172      13.916 -19.486 -61.280  1.00101.62           H
ATOM   2142  HG1 ARG   172      15.917 -21.076 -59.704  1.00101.62           H
ATOM   2143  HG2 ARG   172      14.957 -19.663 -59.203  1.00101.62           H
ATOM   2144  HD1 ARG   172      13.673 -21.137 -58.129  1.00101.62           H
ATOM   2145  HD2 ARG   172      13.024 -21.558 -59.732  1.00101.62           H
ATOM   2146  HE  ARG   172      14.772 -23.407 -59.898  1.00101.62           H
ATOM   2147 1HH1 ARG   172      14.177 -21.796 -56.658  1.00101.62           H
ATOM   2148 2HH1 ARG   172      14.725 -23.282 -55.696  1.00101.62           H
ATOM   2149 1HH2 ARG   172      15.371 -25.308 -58.657  1.00101.62           H
ATOM   2150 2HH2 ARG   172      15.389 -25.233 -56.805  1.00101.62           H
ATOM   2151  N   CYS   173      16.117 -22.707 -61.202  1.00 98.78           N
ATOM   2152  CA  CYS   173      17.442 -23.285 -61.110  1.00 95.79           C
ATOM   2153  C   CYS   173      18.016 -23.060 -59.712  1.00 94.52           C
ATOM   2154  O   CYS   173      17.309 -23.111 -58.711  1.00 94.13           O
ATOM   2155  CB  CYS   173      18.447 -22.680 -62.106  1.00 91.63           C
ATOM   2156  SG  CYS   173      18.591 -20.876 -61.938  1.00 93.99           S
ATOM   2157  HN  CYS   173      15.511 -22.683 -60.321  1.00 94.81           H
ATOM   2158  HA  CYS   173      17.370 -24.357 -61.291  1.00 94.81           H
ATOM   2159  HB1 CYS   173      19.426 -23.127 -61.931  1.00 94.81           H
ATOM   2160  HB2 CYS   173      18.118 -22.912 -63.119  1.00 94.81           H
ATOM   2161  HG  CYS   173      17.397 -20.309 -62.160  1.00 94.81           H
ATOM   2162  N   LEU   174      19.351 -22.814 -59.626  1.00 93.29           N
ATOM   2163  CA  LEU   174      20.173 -22.738 -58.430  1.00 89.80           C
ATOM   2164  C   LEU   174      19.858 -21.598 -57.484  1.00 89.37           C
ATOM   2165  O   LEU   174      19.693 -21.821 -56.286  1.00 90.87           O
ATOM   2166  CB  LEU   174      21.660 -22.547 -58.814  1.00 98.46           C
ATOM   2167  CG  LEU   174      22.739 -22.818 -57.733  1.00 60.97           C
ATOM   2168  CD1 LEU   174      22.556 -22.022 -56.427  1.00 69.57           C
ATOM   2169  CD2 LEU   174      22.920 -24.324 -57.519  1.00 58.95           C
ATOM   2170  HN  LEU   174      19.859 -22.658 -60.555  1.00 81.41           H
ATOM   2171  HA  LEU   174      20.075 -23.676 -57.885  1.00 81.41           H
ATOM   2172  HB1 LEU   174      21.866 -23.216 -59.650  1.00 81.41           H
ATOM   2173  HB2 LEU   174      21.780 -21.513 -59.138  1.00 81.41           H
ATOM   2174  HG  LEU   174      23.678 -22.468 -58.162  1.00 81.41           H
ATOM   2175 1HD1 LEU   174      23.356 -22.276 -55.732  1.00 81.41           H
ATOM   2176 2HD1 LEU   174      21.594 -22.271 -55.981  1.00 81.41           H
ATOM   2177 3HD1 LEU   174      22.590 -20.954 -56.644  1.00 81.41           H
ATOM   2178 1HD2 LEU   174      23.681 -24.493 -56.757  1.00 81.41           H
ATOM   2179 2HD2 LEU   174      23.233 -24.789 -58.453  1.00 81.41           H
ATOM   2180 3HD2 LEU   174      21.977 -24.761 -57.193  1.00 81.41           H
ATOM   2181  N   ARG   175      19.761 -20.348 -57.977  1.00 88.40           N
ATOM   2182  CA  ARG   175      19.686 -19.212 -57.092  1.00 86.73           C
ATOM   2183  C   ARG   175      18.492 -19.323 -56.215  1.00 85.05           C
ATOM   2184  O   ARG   175      18.547 -19.046 -55.019  1.00 84.94           O
ATOM   2185  CB  ARG   175      19.564 -17.886 -57.859  1.00 90.95           C
ATOM   2186  CG  ARG   175      19.482 -16.652 -56.958  1.00 96.58           C
ATOM   2187  CD  ARG   175      19.150 -15.372 -57.725  1.00101.04           C
ATOM   2188  NE  ARG   175      17.779 -15.542 -58.282  1.00113.01           N
ATOM   2189  CZ  ARG   175      17.608 -16.128 -59.503  1.00116.82           C
ATOM   2190  NH1 ARG   175      18.692 -16.525 -60.229  1.00102.92           N
ATOM   2191  NH2 ARG   175      16.350 -16.318 -59.997  1.00107.43           N
ATOM   2192  HN  ARG   175      19.739 -20.197 -59.036  1.00 97.62           H
ATOM   2193  HA  ARG   175      20.582 -19.183 -56.472  1.00 97.62           H
ATOM   2194  HB1 ARG   175      20.436 -17.782 -58.505  1.00 97.62           H
ATOM   2195  HB2 ARG   175      18.661 -17.925 -58.469  1.00 97.62           H
ATOM   2196  HG1 ARG   175      18.707 -16.820 -56.210  1.00 97.62           H
ATOM   2197  HG2 ARG   175      20.444 -16.520 -56.462  1.00 97.62           H
ATOM   2198  HD1 ARG   175      19.177 -14.515 -57.052  1.00 97.62           H
ATOM   2199  HD2 ARG   175      19.866 -15.223 -58.533  1.00 97.62           H
ATOM   2200  HE  ARG   175      16.929 -15.206 -57.725  1.00 97.62           H
ATOM   2201 1HH1 ARG   175      19.679 -16.378 -59.842  1.00 97.62           H
ATOM   2202 2HH1 ARG   175      18.556 -16.984 -61.186  1.00 97.62           H
ATOM   2203 1HH2 ARG   175      15.499 -16.008 -59.427  1.00 97.62           H
ATOM   2204 2HH2 ARG   175      16.215 -16.777 -60.954  1.00 97.62           H
ATOM   2205  N   ASN   176      17.361 -19.738 -56.790  1.00 83.62           N
ATOM   2206  CA  ASN   176      16.183 -19.804 -55.992  1.00 81.04           C
ATOM   2207  C   ASN   176      16.317 -20.874 -54.952  1.00 81.60           C
ATOM   2208  O   ASN   176      15.711 -20.773 -53.888  1.00 77.87           O
ATOM   2209  CB  ASN   176      14.904 -19.974 -56.814  1.00 86.46           C
ATOM   2210  CG  ASN   176      14.693 -18.632 -57.500  1.00 99.25           C
ATOM   2211  ND2 ASN   176      13.680 -17.864 -57.017  1.00 95.54           N
ATOM   2212  OD1 ASN   176      15.415 -18.259 -58.423  1.00100.22           O
ATOM   2213  HN  ASN   176      17.340 -20.013 -57.823  1.00 88.20           H
ATOM   2214  HA  ASN   176      16.101 -18.854 -55.464  1.00 88.20           H
ATOM   2215  HB1 ASN   176      15.026 -20.766 -57.552  1.00 88.20           H
ATOM   2216  HB2 ASN   176      14.061 -20.208 -56.164  1.00 88.20           H
ATOM   2217 1HD2 ASN   176      13.085 -18.215 -56.200  1.00 88.20           H
ATOM   2218 2HD2 ASN   176      13.478 -16.909 -57.455  1.00 88.20           H
ATOM   2219  N   VAL   177      17.102 -21.934 -55.224  1.00 79.87           N
ATOM   2220  CA  VAL   177      17.243 -23.003 -54.276  1.00 80.43           C
ATOM   2221  C   VAL   177      17.852 -22.462 -53.018  1.00 81.59           C
ATOM   2222  O   VAL   177      17.405 -22.774 -51.914  1.00 79.21           O
ATOM   2223  CB  VAL   177      18.135 -24.100 -54.780  1.00 82.01           C
ATOM   2224  CG1 VAL   177      18.286 -25.162 -53.680  1.00 59.26           C
ATOM   2225  CG2 VAL   177      17.546 -24.638 -56.096  1.00 57.70           C
ATOM   2226  HN  VAL   177      17.626 -21.980 -56.156  1.00 74.30           H
ATOM   2227  HA  VAL   177      16.260 -23.416 -54.050  1.00 74.30           H
ATOM   2228  HB  VAL   177      19.118 -23.677 -54.990  1.00 74.30           H
ATOM   2229 1HG1 VAL   177      18.932 -25.965 -54.035  1.00 74.30           H
ATOM   2230 2HG1 VAL   177      17.305 -25.569 -53.430  1.00 74.30           H
ATOM   2231 3HG1 VAL   177      18.726 -24.707 -52.793  1.00 74.30           H
ATOM   2232 1HG2 VAL   177      18.180 -25.437 -56.479  1.00 74.30           H
ATOM   2233 2HG2 VAL   177      17.495 -23.832 -56.828  1.00 74.30           H
ATOM   2234 3HG2 VAL   177      16.544 -25.027 -55.914  1.00 74.30           H
ATOM   2235  N   ILE   178      18.888 -21.619 -53.160  1.00 78.18           N
ATOM   2236  CA  ILE   178      19.585 -21.090 -52.027  1.00 76.94           C
ATOM   2237  C   ILE   178      18.636 -20.223 -51.250  1.00 73.26           C
ATOM   2238  O   ILE   178      18.599 -20.283 -50.022  1.00 75.51           O
ATOM   2239  CB  ILE   178      20.816 -20.311 -52.431  1.00 80.05           C
ATOM   2240  CG1 ILE   178      21.812 -20.187 -51.270  1.00 78.15           C
ATOM   2241  CG2 ILE   178      20.394 -18.950 -53.002  1.00 81.32           C
ATOM   2242  CD1 ILE   178      23.197 -19.739 -51.743  1.00 87.25           C
ATOM   2243  HN  ILE   178      19.199 -21.336 -54.144  1.00 78.83           H
ATOM   2244  HA  ILE   178      19.894 -21.920 -51.393  1.00 78.83           H
ATOM   2245  HB  ILE   178      21.309 -20.865 -53.230  1.00 78.83           H
ATOM   2246 1HG1 ILE   178      21.431 -19.456 -50.557  1.00 78.83           H
ATOM   2247 2HG1 ILE   178      21.904 -21.157 -50.782  1.00 78.83           H
ATOM   2248 1HG2 ILE   178      21.281 -18.388 -53.294  1.00 78.83           H
ATOM   2249 2HG2 ILE   178      19.844 -18.393 -52.244  1.00 78.83           H
ATOM   2250 3HG2 ILE   178      19.758 -19.103 -53.874  1.00 78.83           H
ATOM   2251 1HD1 ILE   178      23.867 -19.666 -50.887  1.00 78.83           H
ATOM   2252 2HD1 ILE   178      23.118 -18.766 -52.227  1.00 78.83           H
ATOM   2253 3HD1 ILE   178      23.592 -20.467 -52.452  1.00 78.83           H
ATOM   2254  N   HIS   179      17.818 -19.415 -51.951  1.00 69.96           N
ATOM   2255  CA  HIS   179      16.894 -18.513 -51.317  1.00 70.70           C
ATOM   2256  C   HIS   179      15.904 -19.297 -50.512  1.00 67.49           C
ATOM   2257  O   HIS   179      15.546 -18.911 -49.401  1.00 64.18           O
ATOM   2258  CB  HIS   179      16.078 -17.692 -52.333  1.00 73.08           C
ATOM   2259  CG  HIS   179      16.859 -16.608 -53.018  1.00 74.85           C
ATOM   2260  CD2 HIS   179      16.577 -15.283 -53.153  1.00 77.50           C
ATOM   2261  ND1 HIS   179      18.057 -16.804 -53.668  1.00 77.51           N
ATOM   2262  CE1 HIS   179      18.438 -15.597 -54.158  1.00 78.90           C
ATOM   2263  NE2 HIS   179      17.572 -14.642 -53.870  1.00 80.33           N
ATOM   2264  HN  HIS   179      17.857 -19.445 -53.020  1.00 73.45           H
ATOM   2265  HA  HIS   179      17.440 -17.837 -50.659  1.00 73.45           H
ATOM   2266  HB1 HIS   179      15.697 -18.372 -53.095  1.00 73.45           H
ATOM   2267  HB2 HIS   179      15.242 -17.230 -51.807  1.00 73.45           H
ATOM   2268  HD1 HIS   179      18.585 -17.729 -53.769  1.00 73.45           H
ATOM   2269  HD2 HIS   179      15.690 -14.794 -52.752  1.00 73.45           H
ATOM   2270  HE1 HIS   179      19.356 -15.433 -54.723  1.00 73.45           H
ATOM   2271  N   TRP   180      15.437 -20.426 -51.067  1.00 68.01           N
ATOM   2272  CA  TRP   180      14.437 -21.244 -50.444  1.00 69.13           C
ATOM   2273  C   TRP   180      14.975 -21.752 -49.140  1.00 70.51           C
ATOM   2274  O   TRP   180      14.274 -21.741 -48.130  1.00 68.00           O
ATOM   2275  CB  TRP   180      14.075 -22.433 -51.354  1.00 72.10           C
ATOM   2276  CG  TRP   180      12.971 -23.340 -50.870  1.00  0.00           C
ATOM   2277  CD1 TRP   180      11.632 -23.101 -50.778  1.00  0.00           C
ATOM   2278  CD2 TRP   180      13.170 -24.706 -50.473  1.00  0.00           C
ATOM   2279  CE2 TRP   180      11.917 -25.228 -50.157  1.00  0.00           C
ATOM   2280  CE3 TRP   180      14.302 -25.465 -50.392  1.00  0.00           C
ATOM   2281  NE1 TRP   180      10.982 -24.232 -50.345  1.00  0.00           N
ATOM   2282  CZ2 TRP   180      11.777 -26.525 -49.751  1.00  0.00           C
ATOM   2283  CZ3 TRP   180      14.159 -26.769 -49.971  1.00  0.00           C
ATOM   2284  CH2 TRP   180      12.921 -27.289 -49.657  1.00  0.00           C
ATOM   2285  HN  TRP   180      15.828 -20.729 -52.016  1.00 69.55           H
ATOM   2286  HA  TRP   180      13.545 -20.646 -50.259  1.00 69.55           H
ATOM   2287  HB1 TRP   180      13.773 -22.031 -52.320  1.00 69.55           H
ATOM   2288  HB2 TRP   180      14.972 -23.040 -51.476  1.00 69.55           H
ATOM   2289  HD1 TRP   180      11.149 -22.152 -51.012  1.00 69.55           H
ATOM   2290  HE1 TRP   180       9.929 -24.324 -50.183  1.00 69.55           H
ATOM   2291  HE3 TRP   180      15.279 -25.056 -50.650  1.00 69.55           H
ATOM   2292  HZ2 TRP   180      10.798 -26.939 -49.510  1.00 69.55           H
ATOM   2293  HZ3 TRP   180      15.042 -27.402 -49.883  1.00 69.55           H
ATOM   2294  HH2 TRP   180      12.844 -28.325 -49.329  1.00 69.55           H
ATOM   2295  N   ASN   181      16.244 -22.206 -49.124  1.00 73.51           N
ATOM   2296  CA  ASN   181      16.824 -22.733 -47.919  1.00 69.98           C
ATOM   2297  C   ASN   181      16.940 -21.664 -46.879  1.00 69.06           C
ATOM   2298  O   ASN   181      16.705 -21.920 -45.699  1.00 71.68           O
ATOM   2299  CB  ASN   181      18.210 -23.359 -48.121  1.00 70.87           C
ATOM   2300  CG  ASN   181      17.983 -24.733 -48.728  1.00 87.63           C
ATOM   2301  ND2 ASN   181      17.138 -25.556 -48.050  1.00 83.91           N
ATOM   2302  OD1 ASN   181      18.534 -25.070 -49.774  1.00 88.18           O
ATOM   2303  HN  ASN   181      16.828 -22.173 -50.020  1.00 76.85           H
ATOM   2304  HA  ASN   181      16.158 -23.506 -47.535  1.00 76.85           H
ATOM   2305  HB1 ASN   181      18.806 -22.744 -48.796  1.00 76.85           H
ATOM   2306  HB2 ASN   181      18.724 -23.451 -47.164  1.00 76.85           H
ATOM   2307 1HD2 ASN   181      16.678 -25.222 -47.143  1.00 76.85           H
ATOM   2308 2HD2 ASN   181      16.934 -26.538 -48.423  1.00 76.85           H
ATOM   2309  N   LEU   182      17.315 -20.431 -47.267  1.00 67.72           N
ATOM   2310  CA  LEU   182      17.435 -19.413 -46.262  1.00 66.93           C
ATOM   2311  C   LEU   182      16.100 -19.159 -45.645  1.00 68.26           C
ATOM   2312  O   LEU   182      15.995 -19.004 -44.431  1.00 66.78           O
ATOM   2313  CB  LEU   182      17.976 -18.061 -46.770  1.00 68.07           C
ATOM   2314  CG  LEU   182      19.506 -18.016 -46.967  1.00 68.78           C
ATOM   2315  CD1 LEU   182      19.988 -18.956 -48.077  1.00 69.75           C
ATOM   2316  CD2 LEU   182      19.995 -16.577 -47.164  1.00 71.82           C
ATOM   2317  HN  LEU   182      17.517 -20.216 -48.295  1.00 68.51           H
ATOM   2318  HA  LEU   182      18.106 -19.778 -45.485  1.00 68.51           H
ATOM   2319  HB1 LEU   182      17.503 -17.843 -47.728  1.00 68.51           H
ATOM   2320  HB2 LEU   182      17.704 -17.292 -46.047  1.00 68.51           H
ATOM   2321  HG  LEU   182      19.951 -18.373 -46.039  1.00 68.51           H
ATOM   2322 1HD1 LEU   182      21.071 -18.883 -48.170  1.00 68.51           H
ATOM   2323 2HD1 LEU   182      19.522 -18.673 -49.021  1.00 68.51           H
ATOM   2324 3HD1 LEU   182      19.714 -19.982 -47.829  1.00 68.51           H
ATOM   2325 1HD2 LEU   182      21.077 -16.576 -47.300  1.00 68.51           H
ATOM   2326 2HD2 LEU   182      19.740 -15.982 -46.287  1.00 68.51           H
ATOM   2327 3HD2 LEU   182      19.518 -16.148 -48.045  1.00 68.51           H
ATOM   2328  N   ILE   183      15.033 -19.131 -46.457  1.00 66.94           N
ATOM   2329  CA  ILE   183      13.729 -18.833 -45.942  1.00 65.80           C
ATOM   2330  C   ILE   183      13.341 -19.882 -44.950  1.00 70.39           C
ATOM   2331  O   ILE   183      12.760 -19.569 -43.911  1.00 70.41           O
ATOM   2332  CB  ILE   183      12.686 -18.783 -47.013  1.00 67.65           C
ATOM   2333  CG1 ILE   183      13.018 -17.638 -47.985  1.00 36.52           C
ATOM   2334  CG2 ILE   183      11.308 -18.648 -46.343  1.00 40.72           C
ATOM   2335  CD1 ILE   183      12.206 -17.669 -49.273  1.00 73.82           C
ATOM   2336  HN  ILE   183      15.157 -19.334 -47.501  1.00 61.53           H
ATOM   2337  HA  ILE   183      13.762 -17.867 -45.438  1.00 61.53           H
ATOM   2338  HB  ILE   183      12.712 -19.723 -47.565  1.00 61.53           H
ATOM   2339 1HG1 ILE   183      12.824 -16.692 -47.479  1.00 61.53           H
ATOM   2340 2HG1 ILE   183      14.075 -17.703 -48.243  1.00 61.53           H
ATOM   2341 1HG2 ILE   183      10.533 -18.610 -47.108  1.00 61.53           H
ATOM   2342 2HG2 ILE   183      11.279 -17.733 -45.751  1.00 61.53           H
ATOM   2343 3HG2 ILE   183      11.134 -19.506 -45.693  1.00 61.53           H
ATOM   2344 1HD1 ILE   183      12.497 -16.830 -49.906  1.00 61.53           H
ATOM   2345 2HD1 ILE   183      11.145 -17.594 -49.037  1.00 61.53           H
ATOM   2346 3HD1 ILE   183      12.395 -18.604 -49.800  1.00 61.53           H
ATOM   2347  N   THR   184      13.655 -21.158 -45.242  1.00 68.93           N
ATOM   2348  CA  THR   184      13.268 -22.237 -44.376  1.00 68.19           C
ATOM   2349  C   THR   184      13.926 -22.060 -43.044  1.00 72.42           C
ATOM   2350  O   THR   184      13.307 -22.278 -42.005  1.00 72.57           O
ATOM   2351  CB  THR   184      13.705 -23.588 -44.862  1.00 69.10           C
ATOM   2352  CG2 THR   184      13.293 -23.730 -46.330  1.00  0.00           C
ATOM   2353  OG1 THR   184      15.114 -23.721 -44.764  1.00  0.00           O
ATOM   2354  HN  THR   184      14.203 -21.373 -46.135  1.00 70.24           H
ATOM   2355  HA  THR   184      12.185 -22.230 -44.249  1.00 70.24           H
ATOM   2356  HB  THR   184      13.222 -24.364 -44.269  1.00 70.24           H
ATOM   2357  HG1 THR   184      15.577 -22.982 -45.349  1.00 70.24           H
ATOM   2358 1HG2 THR   184      13.602 -24.707 -46.702  1.00 70.24           H
ATOM   2359 2HG2 THR   184      13.771 -22.948 -46.920  1.00 70.24           H
ATOM   2360 3HG2 THR   184      12.210 -23.637 -46.414  1.00 70.24           H
ATOM   2361  N   THR   185      15.212 -21.664 -43.036  1.00 68.92           N
ATOM   2362  CA  THR   185      15.928 -21.551 -41.798  1.00 74.10           C
ATOM   2363  C   THR   185      15.298 -20.491 -40.949  1.00 75.93           C
ATOM   2364  O   THR   185      15.164 -20.664 -39.739  1.00 76.88           O
ATOM   2365  CB  THR   185      17.374 -21.212 -41.985  1.00 76.57           C
ATOM   2366  CG2 THR   185      17.978 -22.275 -42.913  1.00  0.00           C
ATOM   2367  OG1 THR   185      17.516 -19.923 -42.561  1.00  0.00           O
ATOM   2368  HN  THR   185      15.704 -21.433 -43.958  1.00 74.48           H
ATOM   2369  HA  THR   185      15.861 -22.503 -41.270  1.00 74.48           H
ATOM   2370  HB  THR   185      17.882 -21.238 -41.021  1.00 74.48           H
ATOM   2371  HG1 THR   185      17.039 -19.902 -43.496  1.00 74.48           H
ATOM   2372 1HG2 THR   185      19.035 -22.060 -43.073  1.00 74.48           H
ATOM   2373 2HG2 THR   185      17.456 -22.262 -43.870  1.00 74.48           H
ATOM   2374 3HG2 THR   185      17.874 -23.259 -42.456  1.00 74.48           H
ATOM   2375  N   PHE   186      14.892 -19.360 -41.558  1.00 70.66           N
ATOM   2376  CA  PHE   186      14.296 -18.283 -40.815  1.00 68.29           C
ATOM   2377  C   PHE   186      13.004 -18.737 -40.206  1.00 71.58           C
ATOM   2378  O   PHE   186      12.691 -18.387 -39.070  1.00 72.57           O
ATOM   2379  CB  PHE   186      13.942 -17.045 -41.664  1.00 66.60           C
ATOM   2380  CG  PHE   186      15.179 -16.281 -41.987  1.00 67.53           C
ATOM   2381  CD1 PHE   186      15.986 -16.653 -43.033  1.00 71.96           C
ATOM   2382  CD2 PHE   186      15.527 -15.175 -41.246  1.00 70.70           C
ATOM   2383  CE1 PHE   186      17.124 -15.947 -43.338  1.00 72.57           C
ATOM   2384  CE2 PHE   186      16.666 -14.461 -41.545  1.00 75.76           C
ATOM   2385  CZ  PHE   186      17.467 -14.847 -42.590  1.00 71.26           C
ATOM   2386  HN  PHE   186      15.016 -19.262 -42.616  1.00 70.86           H
ATOM   2387  HA  PHE   186      14.976 -17.983 -40.019  1.00 70.86           H
ATOM   2388  HB1 PHE   186      13.464 -17.366 -42.590  1.00 70.86           H
ATOM   2389  HB2 PHE   186      13.258 -16.407 -41.105  1.00 70.86           H
ATOM   2390  HD1 PHE   186      15.719 -17.523 -43.633  1.00 70.86           H
ATOM   2391  HD2 PHE   186      14.896 -14.861 -40.415  1.00 70.86           H
ATOM   2392  HE1 PHE   186      17.755 -16.259 -44.170  1.00 70.86           H
ATOM   2393  HE2 PHE   186      16.931 -13.587 -40.950  1.00 70.86           H
ATOM   2394  HZ  PHE   186      18.370 -14.284 -42.826  1.00 70.86           H
ATOM   2395  N   ILE   187      12.203 -19.510 -40.961  1.00 69.73           N
ATOM   2396  CA  ILE   187      10.917 -19.941 -40.493  1.00 68.88           C
ATOM   2397  C   ILE   187      11.102 -20.810 -39.294  1.00 70.53           C
ATOM   2398  O   ILE   187      10.384 -20.692 -38.303  1.00 70.18           O
ATOM   2399  CB  ILE   187      10.177 -20.741 -41.525  1.00 67.78           C
ATOM   2400  CG1 ILE   187       9.950 -19.896 -42.789  1.00 67.71           C
ATOM   2401  CG2 ILE   187       8.874 -21.257 -40.890  1.00 67.49           C
ATOM   2402  CD1 ILE   187       9.507 -20.719 -43.998  1.00 37.75           C
ATOM   2403  HN  ILE   187      12.533 -19.811 -41.934  1.00 65.01           H
ATOM   2404  HA  ILE   187      10.323 -19.069 -40.218  1.00 65.01           H
ATOM   2405  HB  ILE   187      10.790 -21.601 -41.795  1.00 65.01           H
ATOM   2406 1HG1 ILE   187       9.179 -19.154 -42.575  1.00 65.01           H
ATOM   2407 2HG1 ILE   187      10.882 -19.389 -43.039  1.00 65.01           H
ATOM   2408 1HG2 ILE   187       8.319 -21.842 -41.622  1.00 65.01           H
ATOM   2409 2HG2 ILE   187       8.268 -20.411 -40.565  1.00 65.01           H
ATOM   2410 3HG2 ILE   187       9.112 -21.883 -40.030  1.00 65.01           H
ATOM   2411 1HD1 ILE   187       9.365 -20.060 -44.854  1.00 65.01           H
ATOM   2412 2HD1 ILE   187       8.569 -21.225 -43.770  1.00 65.01           H
ATOM   2413 3HD1 ILE   187      10.271 -21.460 -44.233  1.00 65.01           H
ATOM   2414  N   LEU   188      12.094 -21.707 -39.356  1.00 70.62           N
ATOM   2415  CA  LEU   188      12.342 -22.635 -38.296  1.00 70.19           C
ATOM   2416  C   LEU   188      12.696 -21.866 -37.064  1.00 71.70           C
ATOM   2417  O   LEU   188      12.250 -22.200 -35.968  1.00 73.61           O
ATOM   2418  CB  LEU   188      13.508 -23.559 -38.666  1.00 70.45           C
ATOM   2419  CG  LEU   188      13.157 -24.445 -39.874  1.00 74.26           C
ATOM   2420  CD1 LEU   188      14.374 -25.212 -40.408  1.00 74.21           C
ATOM   2421  CD2 LEU   188      11.993 -25.382 -39.527  1.00 73.03           C
ATOM   2422  HN  LEU   188      12.720 -21.731 -40.224  1.00 72.26           H
ATOM   2423  HA  LEU   188      11.447 -23.229 -38.113  1.00 72.26           H
ATOM   2424  HB1 LEU   188      14.378 -22.951 -38.912  1.00 72.26           H
ATOM   2425  HB2 LEU   188      13.739 -24.197 -37.813  1.00 72.26           H
ATOM   2426  HG  LEU   188      12.815 -23.785 -40.672  1.00 72.26           H
ATOM   2427 1HD1 LEU   188      14.075 -25.823 -41.260  1.00 72.26           H
ATOM   2428 2HD1 LEU   188      14.772 -25.855 -39.623  1.00 72.26           H
ATOM   2429 3HD1 LEU   188      15.142 -24.505 -40.721  1.00 72.26           H
ATOM   2430 1HD2 LEU   188      11.755 -26.003 -40.390  1.00 72.26           H
ATOM   2431 2HD2 LEU   188      11.119 -24.791 -39.254  1.00 72.26           H
ATOM   2432 3HD2 LEU   188      12.276 -26.019 -38.689  1.00 72.26           H
ATOM   2433  N   ARG   189      13.507 -20.801 -37.207  1.00 68.44           N
ATOM   2434  CA  ARG   189      13.909 -20.055 -36.052  1.00 68.98           C
ATOM   2435  C   ARG   189      12.721 -19.397 -35.413  1.00 71.04           C
ATOM   2436  O   ARG   189      12.616 -19.359 -34.189  1.00 74.23           O
ATOM   2437  CB  ARG   189      14.931 -18.945 -36.331  1.00 70.37           C
ATOM   2438  CG  ARG   189      15.289 -18.227 -35.029  1.00 76.57           C
ATOM   2439  CD  ARG   189      16.299 -17.091 -35.150  1.00 77.02           C
ATOM   2440  NE  ARG   189      16.424 -16.514 -33.784  1.00 66.88           N
ATOM   2441  CZ  ARG   189      15.415 -15.731 -33.304  1.00 65.26           C
ATOM   2442  NH1 ARG   189      14.332 -15.464 -34.091  1.00 62.97           N
ATOM   2443  NH2 ARG   189      15.467 -15.234 -32.035  1.00 58.90           N
ATOM   2444  HN  ARG   189      13.849 -20.513 -38.179  1.00 69.15           H
ATOM   2445  HA  ARG   189      14.344 -20.748 -35.332  1.00 69.15           H
ATOM   2446  HB1 ARG   189      15.832 -19.384 -36.760  1.00 69.15           H
ATOM   2447  HB2 ARG   189      14.504 -18.229 -37.033  1.00 69.15           H
ATOM   2448  HG1 ARG   189      14.370 -17.814 -34.613  1.00 69.15           H
ATOM   2449  HG2 ARG   189      15.699 -18.967 -34.342  1.00 69.15           H
ATOM   2450  HD1 ARG   189      17.261 -17.474 -35.490  1.00 69.15           H
ATOM   2451  HD2 ARG   189      15.939 -16.336 -35.850  1.00 69.15           H
ATOM   2452  HE  ARG   189      17.291 -16.709 -33.189  1.00 69.15           H
ATOM   2453 1HH1 ARG   189      14.277 -15.867 -35.080  1.00 69.15           H
ATOM   2454 2HH1 ARG   189      13.538 -14.851 -33.718  1.00 69.15           H
ATOM   2455 1HH2 ARG   189      16.305 -15.457 -31.407  1.00 69.15           H
ATOM   2456 2HH2 ARG   189      14.671 -14.622 -31.667  1.00 69.15           H
ATOM   2457  N   ASN   190      11.788 -18.849 -36.215  1.00 68.33           N
ATOM   2458  CA  ASN   190      10.667 -18.153 -35.647  1.00 68.72           C
ATOM   2459  C   ASN   190       9.839 -19.104 -34.838  1.00 71.79           C
ATOM   2460  O   ASN   190       9.425 -18.784 -33.724  1.00 76.58           O
ATOM   2461  CB  ASN   190       9.749 -17.536 -36.716  1.00 71.90           C
ATOM   2462  CG  ASN   190      10.512 -16.409 -37.397  1.00 59.43           C
ATOM   2463  ND2 ASN   190      10.381 -16.314 -38.747  1.00 61.77           N
ATOM   2464  OD1 ASN   190      11.212 -15.636 -36.745  1.00 63.77           O
ATOM   2465  HN  ASN   190      11.882 -18.933 -37.278  1.00 67.79           H
ATOM   2466  HA  ASN   190      11.035 -17.360 -34.995  1.00 67.79           H
ATOM   2467  HB1 ASN   190       9.476 -18.294 -37.450  1.00 67.79           H
ATOM   2468  HB2 ASN   190       8.848 -17.142 -36.247  1.00 67.79           H
ATOM   2469 1HD2 ASN   190       9.765 -17.012 -39.275  1.00 67.79           H
ATOM   2470 2HD2 ASN   190      10.893 -15.542 -39.282  1.00 67.79           H
ATOM   2471  N   VAL   191       9.583 -20.312 -35.373  1.00 69.12           N
ATOM   2472  CA  VAL   191       8.749 -21.240 -34.669  1.00 70.25           C
ATOM   2473  C   VAL   191       9.416 -21.610 -33.383  1.00 73.90           C
ATOM   2474  O   VAL   191       8.766 -21.722 -32.345  1.00 71.82           O
ATOM   2475  CB  VAL   191       8.469 -22.506 -35.431  1.00 69.08           C
ATOM   2476  CG1 VAL   191       9.771 -23.306 -35.588  1.00  0.00           C
ATOM   2477  CG2 VAL   191       7.359 -23.277 -34.695  1.00  0.00           C
ATOM   2478  HN  VAL   191      10.000 -20.578 -36.322  1.00 70.83           H
ATOM   2479  HA  VAL   191       7.800 -20.754 -34.441  1.00 70.83           H
ATOM   2480  HB  VAL   191       8.105 -22.239 -36.423  1.00 70.83           H
ATOM   2481 1HG1 VAL   191       9.570 -24.224 -36.141  1.00 70.83           H
ATOM   2482 2HG1 VAL   191      10.167 -23.554 -34.603  1.00 70.83           H
ATOM   2483 3HG1 VAL   191      10.502 -22.707 -36.132  1.00 70.83           H
ATOM   2484 1HG2 VAL   191       7.139 -24.200 -35.232  1.00 70.83           H
ATOM   2485 2HG2 VAL   191       6.460 -22.662 -34.648  1.00 70.83           H
ATOM   2486 3HG2 VAL   191       7.690 -23.515 -33.684  1.00 70.83           H
ATOM   2487  N   MET   192      10.749 -21.778 -33.419  1.00 70.09           N
ATOM   2488  CA  MET   192      11.511 -22.200 -32.278  1.00 69.01           C
ATOM   2489  C   MET   192      11.381 -21.167 -31.204  1.00 72.09           C
ATOM   2490  O   MET   192      11.355 -21.501 -30.020  1.00 74.19           O
ATOM   2491  CB  MET   192      13.010 -22.358 -32.593  1.00 71.84           C
ATOM   2492  CG  MET   192      13.788 -23.125 -31.522  1.00  0.00           C
ATOM   2493  SD  MET   192      13.496 -24.921 -31.522  1.00  0.00           S
ATOM   2494  CE  MET   192      11.777 -24.826 -30.957  1.00  0.00           C
ATOM   2495  HN  MET   192      11.265 -21.588 -34.337  1.00 71.44           H
ATOM   2496  HA  MET   192      11.118 -23.150 -31.915  1.00 71.44           H
ATOM   2497  HB1 MET   192      13.109 -22.892 -33.538  1.00 71.44           H
ATOM   2498  HB2 MET   192      13.447 -21.364 -32.689  1.00 71.44           H
ATOM   2499  HG1 MET   192      14.851 -22.952 -31.684  1.00 71.44           H
ATOM   2500  HG2 MET   192      13.500 -22.733 -30.546  1.00 71.44           H
ATOM   2501  HE1 MET   192      11.365 -25.832 -30.876  1.00 71.44           H
ATOM   2502  HE2 MET   192      11.190 -24.250 -31.672  1.00 71.44           H
ATOM   2503  HE3 MET   192      11.740 -24.340 -29.982  1.00 71.44           H
ATOM   2504  N   TRP   193      11.311 -19.881 -31.592  1.00 69.38           N
ATOM   2505  CA  TRP   193      11.209 -18.804 -30.648  1.00 69.63           C
ATOM   2506  C   TRP   193       9.946 -18.989 -29.868  1.00 73.70           C
ATOM   2507  O   TRP   193       9.926 -18.809 -28.652  1.00 74.03           O
ATOM   2508  CB  TRP   193      11.146 -17.429 -31.339  1.00 68.49           C
ATOM   2509  CG  TRP   193      11.051 -16.246 -30.404  1.00 44.00           C
ATOM   2510  CD1 TRP   193      12.044 -15.493 -29.850  1.00 47.20           C
ATOM   2511  CD2 TRP   193       9.812 -15.691 -29.936  1.00 39.72           C
ATOM   2512  CE2 TRP   193      10.129 -14.612 -29.112  1.00 40.45           C
ATOM   2513  CE3 TRP   193       8.517 -16.052 -30.176  1.00 43.41           C
ATOM   2514  NE1 TRP   193      11.502 -14.502 -29.067  1.00 47.18           N
ATOM   2515  CZ2 TRP   193       9.149 -13.873 -28.511  1.00 42.01           C
ATOM   2516  CZ3 TRP   193       7.532 -15.305 -29.568  1.00 46.36           C
ATOM   2517  CH2 TRP   193       7.843 -14.237 -28.752  1.00 42.85           C
ATOM   2518  HN  TRP   193      11.332 -19.653 -32.638  1.00 53.46           H
ATOM   2519  HA  TRP   193      12.062 -18.832 -29.971  1.00 53.46           H
ATOM   2520  HB1 TRP   193      12.047 -17.312 -31.941  1.00 53.46           H
ATOM   2521  HB2 TRP   193      10.270 -17.417 -31.988  1.00 53.46           H
ATOM   2522  HD1 TRP   193      13.111 -15.654 -30.006  1.00 53.46           H
ATOM   2523  HE1 TRP   193      12.053 -13.768 -28.516  1.00 53.46           H
ATOM   2524  HE3 TRP   193       8.273 -16.895 -30.821  1.00 53.46           H
ATOM   2525  HZ2 TRP   193       9.392 -13.028 -27.867  1.00 53.46           H
ATOM   2526  HZ3 TRP   193       6.486 -15.563 -29.735  1.00 53.46           H
ATOM   2527  HH2 TRP   193       7.037 -13.669 -28.287  1.00 53.46           H
ATOM   2528  N   PHE   194       8.853 -19.367 -30.553  1.00 72.43           N
ATOM   2529  CA  PHE   194       7.597 -19.538 -29.883  1.00 70.47           C
ATOM   2530  C   PHE   194       7.737 -20.619 -28.857  1.00 74.27           C
ATOM   2531  O   PHE   194       7.306 -20.461 -27.715  1.00 78.19           O
ATOM   2532  CB  PHE   194       6.461 -19.957 -30.833  1.00 67.60           C
ATOM   2533  CG  PHE   194       6.183 -18.821 -31.754  1.00 70.78           C
ATOM   2534  CD1 PHE   194       5.389 -17.772 -31.349  1.00 68.15           C
ATOM   2535  CD2 PHE   194       6.706 -18.804 -33.027  1.00 75.82           C
ATOM   2536  CE1 PHE   194       5.127 -16.721 -32.197  1.00 52.17           C
ATOM   2537  CE2 PHE   194       6.447 -17.756 -33.878  1.00 48.97           C
ATOM   2538  CZ  PHE   194       5.657 -16.712 -33.464  1.00 52.50           C
ATOM   2539  HN  PHE   194       8.921 -19.543 -31.607  1.00 66.49           H
ATOM   2540  HA  PHE   194       7.326 -18.606 -29.388  1.00 66.49           H
ATOM   2541  HB1 PHE   194       6.765 -20.832 -31.407  1.00 66.49           H
ATOM   2542  HB2 PHE   194       5.567 -20.193 -30.256  1.00 66.49           H
ATOM   2543  HD1 PHE   194       4.964 -17.774 -30.346  1.00 66.49           H
ATOM   2544  HD2 PHE   194       7.333 -19.630 -33.363  1.00 66.49           H
ATOM   2545  HE1 PHE   194       4.499 -15.896 -31.863  1.00 66.49           H
ATOM   2546  HE2 PHE   194       6.870 -17.753 -34.883  1.00 66.49           H
ATOM   2547  HZ  PHE   194       5.451 -15.880 -34.138  1.00 66.49           H
ATOM   2548  N   LEU   195       8.368 -21.746 -29.234  1.00 74.43           N
ATOM   2549  CA  LEU   195       8.494 -22.864 -28.343  1.00 75.65           C
ATOM   2550  C   LEU   195       9.292 -22.480 -27.133  1.00 81.68           C
ATOM   2551  O   LEU   195       8.965 -22.884 -26.019  1.00 86.17           O
ATOM   2552  CB  LEU   195       9.201 -24.080 -28.974  1.00 75.28           C
ATOM   2553  CG  LEU   195       8.346 -24.881 -29.975  1.00  0.00           C
ATOM   2554  CD1 LEU   195       7.185 -25.589 -29.262  1.00  0.00           C
ATOM   2555  CD2 LEU   195       7.876 -24.023 -31.156  1.00  0.00           C
ATOM   2556  HN  LEU   195       8.784 -21.809 -30.218  1.00 78.64           H
ATOM   2557  HA  LEU   195       7.498 -23.168 -28.021  1.00 78.64           H
ATOM   2558  HB1 LEU   195      10.088 -23.723 -29.496  1.00 78.64           H
ATOM   2559  HB2 LEU   195       9.499 -24.753 -28.170  1.00 78.64           H
ATOM   2560  HG  LEU   195       8.988 -25.661 -30.386  1.00 78.64           H
ATOM   2561 1HD1 LEU   195       6.597 -26.148 -29.990  1.00 78.64           H
ATOM   2562 2HD1 LEU   195       6.551 -24.848 -28.775  1.00 78.64           H
ATOM   2563 3HD1 LEU   195       7.582 -26.275 -28.513  1.00 78.64           H
ATOM   2564 1HD2 LEU   195       7.278 -24.632 -31.833  1.00 78.64           H
ATOM   2565 2HD2 LEU   195       8.743 -23.632 -31.689  1.00 78.64           H
ATOM   2566 3HD2 LEU   195       7.273 -23.193 -30.785  1.00 78.64           H
ATOM   2567  N   LEU   196      10.358 -21.683 -27.325  1.00 79.27           N
ATOM   2568  CA  LEU   196      11.261 -21.292 -26.276  1.00 79.86           C
ATOM   2569  C   LEU   196      10.507 -20.496 -25.252  1.00 85.53           C
ATOM   2570  O   LEU   196      10.730 -20.639 -24.053  1.00 86.84           O
ATOM   2571  CB  LEU   196      12.363 -20.361 -26.799  1.00 77.58           C
ATOM   2572  CG  LEU   196      13.433 -20.001 -25.756  1.00  0.00           C
ATOM   2573  CD1 LEU   196      14.444 -21.143 -25.575  1.00120.26           C
ATOM   2574  CD2 LEU   196      14.078 -18.645 -26.062  1.00  0.00           C
ATOM   2575  HN  LEU   196      10.545 -21.320 -28.313  1.00 88.22           H
ATOM   2576  HA  LEU   196      11.703 -22.174 -25.813  1.00 88.22           H
ATOM   2577  HB1 LEU   196      12.856 -20.853 -27.638  1.00 88.22           H
ATOM   2578  HB2 LEU   196      11.897 -19.438 -27.142  1.00 88.22           H
ATOM   2579  HG  LEU   196      12.914 -19.891 -24.804  1.00 88.22           H
ATOM   2580 1HD1 LEU   196      15.187 -20.857 -24.831  1.00 88.22           H
ATOM   2581 2HD1 LEU   196      14.941 -21.343 -26.525  1.00 88.22           H
ATOM   2582 3HD1 LEU   196      13.924 -22.041 -25.242  1.00 88.22           H
ATOM   2583 1HD2 LEU   196      14.830 -18.421 -25.306  1.00 88.22           H
ATOM   2584 2HD2 LEU   196      13.313 -17.869 -26.055  1.00 88.22           H
ATOM   2585 3HD2 LEU   196      14.550 -18.680 -27.044  1.00 88.22           H
ATOM   2586  N   GLN   197       9.579 -19.638 -25.712  1.00 83.94           N
ATOM   2587  CA  GLN   197       8.829 -18.755 -24.863  1.00 85.62           C
ATOM   2588  C   GLN   197       8.030 -19.568 -23.903  1.00 92.61           C
ATOM   2589  O   GLN   197       7.756 -19.144 -22.782  1.00 97.67           O
ATOM   2590  CB  GLN   197       7.848 -17.857 -25.638  1.00 83.12           C
ATOM   2591  CG  GLN   197       8.534 -16.780 -26.481  1.00 87.10           C
ATOM   2592  CD  GLN   197       9.097 -15.731 -25.532  1.00 50.74           C
ATOM   2593  NE2 GLN   197       8.693 -14.448 -25.735  1.00 45.06           N
ATOM   2594  OE1 GLN   197       9.871 -16.042 -24.627  1.00 62.98           O
ATOM   2595  HN  GLN   197       9.388 -19.613 -26.765  1.00 76.54           H
ATOM   2596  HA  GLN   197       9.522 -18.125 -24.305  1.00 76.54           H
ATOM   2597  HB1 GLN   197       7.255 -18.488 -26.301  1.00 76.54           H
ATOM   2598  HB2 GLN   197       7.191 -17.366 -24.920  1.00 76.54           H
ATOM   2599  HG1 GLN   197       9.341 -17.224 -27.064  1.00 76.54           H
ATOM   2600  HG2 GLN   197       7.810 -16.320 -27.154  1.00 76.54           H
ATOM   2601 1HE2 GLN   197       8.014 -14.221 -26.530  1.00 76.54           H
ATOM   2602 2HE2 GLN   197       9.055 -13.666 -25.100  1.00 76.54           H
ATOM   2603  N   LEU   198       7.650 -20.779 -24.330  1.00 90.06           N
ATOM   2604  CA  LEU   198       6.811 -21.673 -23.588  1.00 88.17           C
ATOM   2605  C   LEU   198       7.447 -22.036 -22.271  1.00 95.69           C
ATOM   2606  O   LEU   198       6.750 -22.475 -21.359  1.00103.69           O
ATOM   2607  CB  LEU   198       6.534 -22.986 -24.340  1.00 60.70           C
ATOM   2608  CG  LEU   198       5.626 -23.959 -23.566  1.00 71.90           C
ATOM   2609  CD1 LEU   198       4.226 -23.366 -23.347  1.00 69.52           C
ATOM   2610  CD2 LEU   198       5.591 -25.342 -24.234  1.00 65.08           C
ATOM   2611  HN  LEU   198       7.996 -21.101 -25.289  1.00 80.60           H
ATOM   2612  HA  LEU   198       5.861 -21.176 -23.391  1.00 80.60           H
ATOM   2613  HB1 LEU   198       6.053 -22.745 -25.288  1.00 80.60           H
ATOM   2614  HB2 LEU   198       7.486 -23.481 -24.530  1.00 80.60           H
ATOM   2615  HG  LEU   198       6.072 -24.093 -22.581  1.00 80.60           H
ATOM   2616 1HD1 LEU   198       3.611 -24.079 -22.798  1.00 80.60           H
ATOM   2617 2HD1 LEU   198       3.765 -23.157 -24.313  1.00 80.60           H
ATOM   2618 3HD1 LEU   198       4.308 -22.442 -22.776  1.00 80.60           H
ATOM   2619 1HD2 LEU   198       4.941 -26.005 -23.663  1.00 80.60           H
ATOM   2620 2HD2 LEU   198       6.598 -25.757 -24.263  1.00 80.60           H
ATOM   2621 3HD2 LEU   198       5.209 -25.245 -25.250  1.00 80.60           H
ATOM   2622  N   VAL   199       8.776 -21.858 -22.137  1.00 77.69           N
ATOM   2623  CA  VAL   199       9.574 -22.378 -21.048  1.00 84.22           C
ATOM   2624  C   VAL   199       9.137 -22.086 -19.626  1.00 87.40           C
ATOM   2625  O   VAL   199       9.038 -23.032 -18.852  1.00 85.48           O
ATOM   2626  CB  VAL   199      11.014 -21.958 -21.140  1.00 82.29           C
ATOM   2627  CG1 VAL   199      11.716 -22.360 -19.831  1.00  0.00           C
ATOM   2628  CG2 VAL   199      11.640 -22.611 -22.384  1.00  0.00           C
ATOM   2629  HN  VAL   199       9.279 -21.291 -22.892  1.00 83.42           H
ATOM   2630  HA  VAL   199       9.565 -23.463 -21.153  1.00 83.42           H
ATOM   2631  HB  VAL   199      11.060 -20.875 -21.247  1.00 83.42           H
ATOM   2632 1HG1 VAL   199      12.765 -22.065 -19.875  1.00 83.42           H
ATOM   2633 2HG1 VAL   199      11.649 -23.440 -19.699  1.00 83.42           H
ATOM   2634 3HG1 VAL   199      11.234 -21.861 -18.991  1.00 83.42           H
ATOM   2635 1HG2 VAL   199      12.686 -22.315 -22.463  1.00 83.42           H
ATOM   2636 2HG2 VAL   199      11.102 -22.286 -23.275  1.00 83.42           H
ATOM   2637 3HG2 VAL   199      11.576 -23.696 -22.297  1.00 83.42           H
ATOM   2638  N   ASP   200       8.867 -20.827 -19.213  1.00106.51           N
ATOM   2639  CA  ASP   200       8.532 -20.494 -17.839  1.00104.89           C
ATOM   2640  C   ASP   200       9.586 -20.939 -16.852  1.00109.76           C
ATOM   2641  O   ASP   200      10.433 -21.783 -17.139  1.00107.89           O
ATOM   2642  CB  ASP   200       7.112 -20.883 -17.344  1.00100.65           C
ATOM   2643  CG  ASP   200       6.856 -22.385 -17.327  1.00125.39           C
ATOM   2644  OD1 ASP   200       6.541 -22.949 -18.409  1.00  0.00           O
ATOM   2645  OD2 ASP   200       6.957 -22.987 -16.226  1.00  0.00           O
ATOM   2646  HN  ASP   200       8.901 -20.037 -19.934  1.00109.18           H
ATOM   2647  HA  ASP   200       8.554 -19.405 -17.801  1.00109.18           H
ATOM   2648  HB1 ASP   200       6.985 -20.501 -16.331  1.00109.18           H
ATOM   2649  HB2 ASP   200       6.379 -20.416 -18.002  1.00109.18           H
ATOM   2650  N   HIS   201       9.549 -20.322 -15.646  1.00111.50           N
ATOM   2651  CA  HIS   201      10.519 -20.448 -14.587  1.00112.72           C
ATOM   2652  C   HIS   201      10.618 -21.836 -14.032  1.00116.22           C
ATOM   2653  O   HIS   201      11.720 -22.311 -13.759  1.00113.40           O
ATOM   2654  CB  HIS   201      10.247 -19.489 -13.414  1.00109.21           C
ATOM   2655  CG  HIS   201       8.917 -19.705 -12.755  1.00110.75           C
ATOM   2656  CD2 HIS   201       7.719 -19.099 -12.982  1.00  0.00           C
ATOM   2657  ND1 HIS   201       8.694 -20.611 -11.743  1.00  0.00           N
ATOM   2658  CE1 HIS   201       7.382 -20.509 -11.409  1.00  0.00           C
ATOM   2659  NE2 HIS   201       6.750 -19.604 -12.135  1.00  0.00           N
ATOM   2660  HN  HIS   201       8.715 -19.677 -15.460  1.00112.30           H
ATOM   2661  HA  HIS   201      11.493 -20.190 -15.002  1.00112.30           H
ATOM   2662  HB1 HIS   201      11.028 -19.630 -12.666  1.00112.30           H
ATOM   2663  HB2 HIS   201      10.283 -18.466 -13.789  1.00112.30           H
ATOM   2664  HD1 HIS   201       9.416 -21.268 -11.304  1.00112.30           H
ATOM   2665  HD2 HIS   201       7.547 -18.323 -13.728  1.00112.30           H
ATOM   2666  HE1 HIS   201       6.905 -21.106 -10.631  1.00112.30           H
ATOM   2667  N   GLU   202       9.487 -22.534 -13.838  1.00114.14           N
ATOM   2668  CA  GLU   202       9.557 -23.836 -13.234  1.00129.01           C
ATOM   2669  C   GLU   202      10.371 -24.732 -14.111  1.00144.48           C
ATOM   2670  O   GLU   202      11.167 -25.537 -13.631  1.00123.10           O
ATOM   2671  CB  GLU   202       8.173 -24.481 -13.044  1.00138.29           C
ATOM   2672  CG  GLU   202       7.319 -23.759 -11.998  1.00117.63           C
ATOM   2673  CD  GLU   202       5.981 -24.477 -11.897  1.00118.32           C
ATOM   2674  OE1 GLU   202       5.768 -25.445 -12.676  1.00116.36           O
ATOM   2675  OE2 GLU   202       5.155 -24.068 -11.037  1.00121.29           O
ATOM   2676  HN  GLU   202       8.543 -22.125 -14.131  1.00124.74           H
ATOM   2677  HA  GLU   202      10.045 -23.750 -12.263  1.00124.74           H
ATOM   2678  HB1 GLU   202       7.646 -24.461 -13.997  1.00124.74           H
ATOM   2679  HB2 GLU   202       8.312 -25.514 -12.726  1.00124.74           H
ATOM   2680  HG1 GLU   202       7.823 -23.780 -11.032  1.00124.74           H
ATOM   2681  HG2 GLU   202       7.160 -22.724 -12.302  1.00124.74           H
ATOM   2682  N   VAL   203      10.199 -24.609 -15.436  1.00145.43           N
ATOM   2683  CA  VAL   203      10.914 -25.447 -16.351  1.00141.15           C
ATOM   2684  C   VAL   203      12.381 -25.182 -16.232  1.00139.63           C
ATOM   2685  O   VAL   203      13.183 -26.106 -16.308  1.00137.12           O
ATOM   2686  CB  VAL   203      10.511 -25.226 -17.778  1.00139.39           C
ATOM   2687  CG1 VAL   203      11.446 -26.043 -18.684  1.00 85.89           C
ATOM   2688  CG2 VAL   203       9.027 -25.610 -17.917  1.00 85.44           C
ATOM   2689  HN  VAL   203       9.518 -23.876 -15.814  1.00124.86           H
ATOM   2690  HA  VAL   203      10.725 -26.489 -16.092  1.00124.86           H
ATOM   2691  HB  VAL   203      10.625 -24.168 -18.016  1.00124.86           H
ATOM   2692 1HG1 VAL   203      11.165 -25.893 -19.727  1.00124.86           H
ATOM   2693 2HG1 VAL   203      11.361 -27.101 -18.435  1.00124.86           H
ATOM   2694 3HG1 VAL   203      12.475 -25.717 -18.535  1.00124.86           H
ATOM   2695 1HG2 VAL   203       8.707 -25.458 -18.948  1.00124.86           H
ATOM   2696 2HG2 VAL   203       8.426 -24.986 -17.255  1.00124.86           H
ATOM   2697 3HG2 VAL   203       8.895 -26.657 -17.647  1.00124.86           H
ATOM   2698  N   HIS   204      12.783 -23.913 -16.041  1.00140.32           N
ATOM   2699  CA  HIS   204      14.181 -23.594 -15.957  1.00141.76           C
ATOM   2700  C   HIS   204      14.780 -24.271 -14.767  1.00142.73           C
ATOM   2701  O   HIS   204      15.905 -24.763 -14.835  1.00135.93           O
ATOM   2702  CB  HIS   204      14.458 -22.086 -15.806  1.00145.54           C
ATOM   2703  CG  HIS   204      14.145 -21.299 -17.044  1.00106.13           C
ATOM   2704  CD2 HIS   204      13.015 -20.628 -17.398  1.00113.09           C
ATOM   2705  ND1 HIS   204      15.027 -21.127 -18.088  1.00100.24           N
ATOM   2706  CE1 HIS   204      14.391 -20.368 -19.016  1.00106.49           C
ATOM   2707  NE2 HIS   204      13.167 -20.040 -18.642  1.00116.69           N
ATOM   2708  HN  HIS   204      12.055 -23.134 -15.952  1.00124.89           H
ATOM   2709  HA  HIS   204      14.680 -23.955 -16.856  1.00124.89           H
ATOM   2710  HB1 HIS   204      13.848 -21.702 -14.989  1.00124.89           H
ATOM   2711  HB2 HIS   204      15.513 -21.950 -15.567  1.00124.89           H
ATOM   2712  HD1 HIS   204      16.021 -21.516 -18.154  1.00124.89           H
ATOM   2713  HD2 HIS   204      12.115 -20.564 -16.787  1.00124.89           H
ATOM   2714  HE1 HIS   204      14.840 -20.063 -19.962  1.00124.89           H
ATOM   2715  N   GLU   205      14.041 -24.336 -13.642  1.00141.10           N
ATOM   2716  CA  GLU   205      14.627 -24.877 -12.450  1.00139.22           C
ATOM   2717  C   GLU   205      15.030 -26.295 -12.694  1.00140.54           C
ATOM   2718  O   GLU   205      16.084 -26.724 -12.230  1.00143.12           O
ATOM   2719  CB  GLU   205      13.707 -24.863 -11.211  1.00144.13           C
ATOM   2720  CG  GLU   205      12.527 -25.833 -11.274  1.00149.93           C
ATOM   2721  CD  GLU   205      11.770 -25.747  -9.956  1.00106.16           C
ATOM   2722  OE1 GLU   205      12.271 -25.055  -9.030  1.00112.14           O
ATOM   2723  OE2 GLU   205      10.683 -26.375  -9.856  1.00  0.00           O
ATOM   2724  HN  GLU   205      13.029 -23.988 -13.639  1.00134.54           H
ATOM   2725  HA  GLU   205      15.523 -24.302 -12.217  1.00134.54           H
ATOM   2726  HB1 GLU   205      14.310 -25.119 -10.340  1.00134.54           H
ATOM   2727  HB2 GLU   205      13.310 -23.854 -11.096  1.00134.54           H
ATOM   2728  HG1 GLU   205      11.867 -25.559 -12.097  1.00134.54           H
ATOM   2729  HG2 GLU   205      12.892 -26.849 -11.424  1.00134.54           H
ATOM   2730  N   SER   206      14.214 -27.073 -13.429  1.00138.14           N
ATOM   2731  CA  SER   206      14.603 -28.438 -13.641  1.00137.51           C
ATOM   2732  C   SER   206      15.270 -28.516 -14.973  1.00132.48           C
ATOM   2733  O   SER   206      14.728 -28.072 -15.981  1.00131.27           O
ATOM   2734  CB  SER   206      13.418 -29.418 -13.660  1.00 95.75           C
ATOM   2735  OG  SER   206      12.560 -29.118 -14.751  1.00 90.16           O
ATOM   2736  HN  SER   206      13.305 -26.687 -13.842  1.00120.89           H
ATOM   2737  HA  SER   206      15.308 -28.737 -12.865  1.00120.89           H
ATOM   2738  HB1 SER   206      13.793 -30.436 -13.764  1.00120.89           H
ATOM   2739  HB2 SER   206      12.861 -29.329 -12.728  1.00120.88           H
ATOM   2740  HG  SER   206      12.197 -28.138 -14.653  1.00120.88           H
ATOM   2741  N   ASN   207      16.483 -29.093 -15.030  1.00127.39           N
ATOM   2742  CA  ASN   207      17.109 -29.123 -16.315  1.00123.75           C
ATOM   2743  C   ASN   207      16.718 -30.407 -16.963  1.00125.57           C
ATOM   2744  O   ASN   207      17.474 -31.375 -16.956  1.00124.43           O
ATOM   2745  CB  ASN   207      18.645 -29.078 -16.248  1.00123.07           C
ATOM   2746  CG  ASN   207      19.162 -28.740 -17.639  1.00 71.74           C
ATOM   2747  ND2 ASN   207      20.501 -28.530 -17.755  1.00 68.45           N
ATOM   2748  OD1 ASN   207      18.396 -28.666 -18.598  1.00 74.69           O
ATOM   2749  HN  ASN   207      16.953 -29.507 -14.162  1.00104.89           H
ATOM   2750  HA  ASN   207      16.746 -28.288 -16.915  1.00104.89           H
ATOM   2751  HB1 ASN   207      18.964 -28.314 -15.539  1.00104.89           H
ATOM   2752  HB2 ASN   207      19.031 -30.048 -15.935  1.00104.89           H
ATOM   2753 1HD2 ASN   207      21.131 -28.606 -16.893  1.00104.89           H
ATOM   2754 2HD2 ASN   207      20.924 -28.288 -18.707  1.00104.89           H
ATOM   2755  N   GLU   208      15.519 -30.438 -17.569  1.00122.93           N
ATOM   2756  CA  GLU   208      15.071 -31.644 -18.193  1.00119.18           C
ATOM   2757  C   GLU   208      15.702 -31.738 -19.539  1.00120.06           C
ATOM   2758  O   GLU   208      16.175 -30.748 -20.093  1.00119.99           O
ATOM   2759  CB  GLU   208      13.546 -31.748 -18.330  1.00123.56           C
ATOM   2760  CG  GLU   208      12.876 -31.916 -16.967  1.00  0.00           C
ATOM   2761  CD  GLU   208      11.378 -32.009 -17.174  1.00  0.00           C
ATOM   2762  OE1 GLU   208      10.923 -33.018 -17.782  1.00  0.00           O
ATOM   2763  OE2 GLU   208      10.671 -31.072 -16.730  1.00  0.00           O
ATOM   2764  HN  GLU   208      14.901 -29.564 -17.584  1.00121.14           H
ATOM   2765  HA  GLU   208      15.418 -32.487 -17.594  1.00121.14           H
ATOM   2766  HB1 GLU   208      13.170 -30.840 -18.801  1.00121.14           H
ATOM   2767  HB2 GLU   208      13.304 -32.609 -18.953  1.00121.14           H
ATOM   2768  HG1 GLU   208      13.238 -32.826 -16.489  1.00121.14           H
ATOM   2769  HG2 GLU   208      13.107 -31.057 -16.336  1.00121.14           H
ATOM   2770  N   VAL   209      15.737 -32.966 -20.083  1.00120.32           N
ATOM   2771  CA  VAL   209      16.375 -33.237 -21.337  1.00115.84           C
ATOM   2772  C   VAL   209      15.700 -32.479 -22.435  1.00114.07           C
ATOM   2773  O   VAL   209      16.366 -31.924 -23.308  1.00112.37           O
ATOM   2774  CB  VAL   209      16.337 -34.694 -21.703  1.00171.99           C
ATOM   2775  CG1 VAL   209      17.135 -35.479 -20.649  1.00  0.00           C
ATOM   2776  CG2 VAL   209      14.869 -35.137 -21.826  1.00  0.00           C
ATOM   2777  HN  VAL   209      15.269 -33.774 -19.560  1.00126.92           H
ATOM   2778  HA  VAL   209      17.416 -32.917 -21.278  1.00126.92           H
ATOM   2779  HB  VAL   209      16.820 -34.822 -22.671  1.00126.92           H
ATOM   2780 1HG1 VAL   209      17.119 -36.540 -20.897  1.00126.92           H
ATOM   2781 2HG1 VAL   209      16.687 -35.329 -19.667  1.00126.92           H
ATOM   2782 3HG1 VAL   209      18.166 -35.125 -20.636  1.00126.92           H
ATOM   2783 1HG2 VAL   209      14.829 -36.194 -22.091  1.00126.92           H
ATOM   2784 2HG2 VAL   209      14.375 -34.550 -22.600  1.00126.92           H
ATOM   2785 3HG2 VAL   209      14.361 -34.983 -20.874  1.00126.92           H
ATOM   2786  N   TRP   210      14.356 -32.424 -22.424  1.00111.87           N
ATOM   2787  CA  TRP   210      13.652 -31.787 -23.500  1.00113.11           C
ATOM   2788  C   TRP   210      13.975 -30.326 -23.534  1.00112.71           C
ATOM   2789  O   TRP   210      14.108 -29.741 -24.608  1.00111.38           O
ATOM   2790  CB  TRP   210      12.121 -31.971 -23.442  1.00 63.92           C
ATOM   2791  CG  TRP   210      11.412 -31.371 -22.251  1.00 71.10           C
ATOM   2792  CD1 TRP   210      11.194 -31.905 -21.015  1.00 75.81           C
ATOM   2793  CD2 TRP   210      10.769 -30.086 -22.259  1.00 75.68           C
ATOM   2794  CE2 TRP   210      10.189 -29.910 -21.002  1.00 73.97           C
ATOM   2795  CE3 TRP   210      10.664 -29.136 -23.234  1.00 70.18           C
ATOM   2796  NE1 TRP   210      10.458 -31.032 -20.249  1.00 75.10           N
ATOM   2797  CZ2 TRP   210       9.490 -28.774 -20.702  1.00 76.00           C
ATOM   2798  CZ3 TRP   210       9.965 -27.990 -22.924  1.00 70.90           C
ATOM   2799  CH2 TRP   210       9.390 -27.813 -21.683  1.00 83.18           C
ATOM   2800  HN  TRP   210      13.810 -32.855 -21.611  1.00 84.64           H
ATOM   2801  HA  TRP   210      14.004 -32.227 -24.433  1.00 84.64           H
ATOM   2802  HB1 TRP   210      11.700 -31.518 -24.339  1.00 84.64           H
ATOM   2803  HB2 TRP   210      11.917 -33.041 -23.443  1.00 84.64           H
ATOM   2804  HD1 TRP   210      11.552 -32.879 -20.683  1.00 84.64           H
ATOM   2805  HE1 TRP   210      10.147 -31.197 -19.239  1.00 84.64           H
ATOM   2806  HE3 TRP   210      11.114 -29.279 -24.216  1.00 84.64           H
ATOM   2807  HZ2 TRP   210       9.029 -28.635 -19.724  1.00 84.64           H
ATOM   2808  HZ3 TRP   210       9.864 -27.207 -23.676  1.00 84.64           H
ATOM   2809  HH2 TRP   210       8.844 -26.892 -21.474  1.00 84.64           H
ATOM   2810  N   CYS   211      14.109 -29.696 -22.356  1.00114.59           N
ATOM   2811  CA  CYS   211      14.363 -28.286 -22.283  1.00110.75           C
ATOM   2812  C   CYS   211      15.678 -27.997 -22.940  1.00110.65           C
ATOM   2813  O   CYS   211      15.804 -27.047 -23.712  1.00106.91           O
ATOM   2814  CB  CYS   211      14.440 -27.808 -20.824  1.00111.63           C
ATOM   2815  SG  CYS   211      14.343 -26.007 -20.631  1.00125.07           S
ATOM   2816  HN  CYS   211      14.023 -30.259 -21.450  1.00113.27           H
ATOM   2817  HA  CYS   211      13.570 -27.746 -22.802  1.00113.27           H
ATOM   2818  HB1 CYS   211      13.614 -28.256 -20.272  1.00113.27           H
ATOM   2819  HB2 CYS   211      15.386 -28.147 -20.402  1.00113.27           H
ATOM   2820  HG  CYS   211      13.449 -25.514 -21.492  1.00  0.00           H
ATOM   2821  N   ARG   212      16.699 -28.825 -22.653  1.00107.85           N
ATOM   2822  CA  ARG   212      18.003 -28.611 -23.209  1.00104.68           C
ATOM   2823  C   ARG   212      17.951 -28.778 -24.693  1.00104.84           C
ATOM   2824  O   ARG   212      18.613 -28.047 -25.427  1.00105.34           O
ATOM   2825  CB  ARG   212      19.074 -29.558 -22.640  1.00109.12           C
ATOM   2826  CG  ARG   212      19.522 -29.155 -21.232  1.00 62.49           C
ATOM   2827  CD  ARG   212      20.628 -30.032 -20.641  1.00 69.76           C
ATOM   2828  NE  ARG   212      20.009 -31.311 -20.196  1.00 70.96           N
ATOM   2829  CZ  ARG   212      19.865 -32.349 -21.071  1.00 74.41           C
ATOM   2830  NH1 ARG   212      20.282 -32.217 -22.364  1.00 78.87           N
ATOM   2831  NH2 ARG   212      19.306 -33.521 -20.651  1.00 75.56           N
ATOM   2832  HN  ARG   212      16.534 -29.656 -21.999  1.00 87.63           H
ATOM   2833  HA  ARG   212      18.303 -27.587 -22.991  1.00 87.63           H
ATOM   2834  HB1 ARG   212      18.664 -30.568 -22.601  1.00 87.63           H
ATOM   2835  HB2 ARG   212      19.941 -29.544 -23.301  1.00 87.63           H
ATOM   2836  HG1 ARG   212      19.886 -28.129 -21.273  1.00 87.63           H
ATOM   2837  HG2 ARG   212      18.656 -29.208 -20.572  1.00 87.63           H
ATOM   2838  HD1 ARG   212      21.387 -30.231 -21.397  1.00 87.63           H
ATOM   2839  HD2 ARG   212      21.086 -29.526 -19.790  1.00 87.63           H
ATOM   2840  HE  ARG   212      19.675 -31.418 -19.185  1.00 87.63           H
ATOM   2841 1HH1 ARG   212      20.723 -31.300 -22.693  1.00 87.63           H
ATOM   2842 2HH1 ARG   212      20.168 -33.032 -23.048  1.00 87.63           H
ATOM   2843 1HH2 ARG   212      18.982 -33.625 -19.636  1.00 87.63           H
ATOM   2844 2HH2 ARG   212      19.192 -34.335 -21.335  1.00 87.63           H
ATOM   2845  N   CYS   213      17.153 -29.745 -25.178  1.00103.71           N
ATOM   2846  CA  CYS   213      17.084 -30.007 -26.586  1.00100.44           C
ATOM   2847  C   CYS   213      16.568 -28.787 -27.272  1.00 98.60           C
ATOM   2848  O   CYS   213      17.060 -28.404 -28.332  1.00 96.96           O
ATOM   2849  CB  CYS   213      16.101 -31.135 -26.927  1.00101.21           C
ATOM   2850  SG  CYS   213      16.529 -32.688 -26.097  1.00  0.00           S
ATOM   2851  HN  CYS   213      16.562 -30.328 -24.503  1.00100.18           H
ATOM   2852  HA  CYS   213      18.075 -30.254 -26.965  1.00100.18           H
ATOM   2853  HB1 CYS   213      15.100 -30.835 -26.615  1.00100.18           H
ATOM   2854  HB2 CYS   213      16.113 -31.298 -28.004  1.00100.18           H
ATOM   2855  HG  CYS   213      17.755 -33.075 -26.476  1.00100.18           H
ATOM   2856  N   ILE   214      15.562 -28.133 -26.669  1.00 95.14           N
ATOM   2857  CA  ILE   214      14.938 -27.001 -27.287  1.00 89.28           C
ATOM   2858  C   ILE   214      15.960 -25.930 -27.464  1.00 90.73           C
ATOM   2859  O   ILE   214      16.037 -25.300 -28.518  1.00 90.93           O
ATOM   2860  CB  ILE   214      13.910 -26.361 -26.409  1.00 89.98           C
ATOM   2861  CG1 ILE   214      12.853 -27.364 -25.947  1.00 52.40           C
ATOM   2862  CG2 ILE   214      13.322 -25.169 -27.176  1.00 41.44           C
ATOM   2863  CD1 ILE   214      11.969 -26.788 -24.842  1.00  0.00           C
ATOM   2864  HN  ILE   214      15.221 -28.463 -25.710  1.00 78.56           H
ATOM   2865  HA  ILE   214      14.503 -27.279 -28.247  1.00 78.56           H
ATOM   2866  HB  ILE   214      14.416 -25.975 -25.524  1.00 78.56           H
ATOM   2867 1HG1 ILE   214      12.226 -27.632 -26.797  1.00 78.56           H
ATOM   2868 2HG1 ILE   214      13.354 -28.255 -25.569  1.00 78.56           H
ATOM   2869 1HG2 ILE   214      12.567 -24.678 -26.563  1.00 78.56           H
ATOM   2870 2HG2 ILE   214      12.866 -25.521 -28.101  1.00 78.56           H
ATOM   2871 3HG2 ILE   214      14.116 -24.460 -27.410  1.00 78.56           H
ATOM   2872 1HD1 ILE   214      11.232 -27.532 -24.541  1.00 78.56           H
ATOM   2873 2HD1 ILE   214      11.459 -25.899 -25.211  1.00 78.56           H
ATOM   2874 3HD1 ILE   214      12.587 -26.522 -23.984  1.00 78.56           H
ATOM   2875  N   THR   215      16.772 -25.691 -26.418  1.00 90.96           N
ATOM   2876  CA  THR   215      17.710 -24.607 -26.448  1.00 89.10           C
ATOM   2877  C   THR   215      18.707 -24.842 -27.531  1.00 91.56           C
ATOM   2878  O   THR   215      19.062 -23.925 -28.270  1.00 91.57           O
ATOM   2879  CB  THR   215      18.517 -24.470 -25.189  1.00 91.32           C
ATOM   2880  CG2 THR   215      17.557 -24.486 -24.002  1.00 53.80           C
ATOM   2881  OG1 THR   215      19.429 -25.548 -25.055  1.00 48.14           O
ATOM   2882  HN  THR   215      16.716 -26.318 -25.552  1.00 79.49           H
ATOM   2883  HA  THR   215      17.180 -23.674 -26.641  1.00 79.49           H
ATOM   2884  HB  THR   215      19.065 -23.527 -25.205  1.00 79.49           H
ATOM   2885  HG1 THR   215      18.898 -26.453 -25.019  1.00 79.49           H
ATOM   2886 1HG2 THR   215      18.122 -24.387 -23.075  1.00 79.49           H
ATOM   2887 2HG2 THR   215      17.005 -25.426 -23.993  1.00 79.49           H
ATOM   2888 3HG2 THR   215      16.856 -23.655 -24.090  1.00 79.49           H
ATOM   2889  N   THR   216      19.186 -26.092 -27.650  1.00 88.97           N
ATOM   2890  CA  THR   216      20.213 -26.404 -28.597  1.00 88.83           C
ATOM   2891  C   THR   216      19.696 -26.145 -29.971  1.00 90.28           C
ATOM   2892  O   THR   216      20.401 -25.598 -30.815  1.00 88.72           O
ATOM   2893  CB  THR   216      20.629 -27.844 -28.554  1.00 90.57           C
ATOM   2894  CG2 THR   216      21.055 -28.181 -27.118  1.00142.49           C
ATOM   2895  OG1 THR   216      19.551 -28.681 -28.947  1.00  0.00           O
ATOM   2896  HN  THR   216      18.792 -26.867 -27.026  1.00 98.31           H
ATOM   2897  HA  THR   216      21.081 -25.771 -28.412  1.00 98.31           H
ATOM   2898  HB  THR   216      21.472 -27.998 -29.228  1.00 98.31           H
ATOM   2899  HG1 THR   216      18.741 -28.539 -28.294  1.00 98.31           H
ATOM   2900 1HG2 THR   216      21.361 -29.226 -27.065  1.00 98.31           H
ATOM   2901 2HG2 THR   216      20.216 -28.015 -26.441  1.00 98.31           H
ATOM   2902 3HG2 THR   216      21.889 -27.543 -26.826  1.00 98.31           H
ATOM   2903  N   ILE   217      18.434 -26.531 -30.217  1.00 88.42           N
ATOM   2904  CA  ILE   217      17.818 -26.417 -31.507  1.00 81.81           C
ATOM   2905  C   ILE   217      17.738 -24.973 -31.898  1.00 85.44           C
ATOM   2906  O   ILE   217      18.007 -24.618 -33.044  1.00 84.92           O
ATOM   2907  CB  ILE   217      16.419 -26.961 -31.497  1.00 80.47           C
ATOM   2908  CG1 ILE   217      16.434 -28.444 -31.092  1.00  0.00           C
ATOM   2909  CG2 ILE   217      15.784 -26.693 -32.869  1.00  0.00           C
ATOM   2910  CD1 ILE   217      17.305 -29.313 -31.998  1.00139.56           C
ATOM   2911  HN  ILE   217      17.860 -26.943 -29.413  1.00 93.44           H
ATOM   2912  HA  ILE   217      18.413 -26.960 -32.241  1.00 93.44           H
ATOM   2913  HB  ILE   217      15.849 -26.412 -30.748  1.00 93.44           H
ATOM   2914 1HG1 ILE   217      16.812 -28.520 -30.073  1.00 93.44           H
ATOM   2915 2HG1 ILE   217      15.412 -28.822 -31.130  1.00 93.44           H
ATOM   2916 1HG2 ILE   217      14.766 -27.081 -32.881  1.00 93.44           H
ATOM   2917 2HG2 ILE   217      16.370 -27.187 -33.644  1.00 93.44           H
ATOM   2918 3HG2 ILE   217      15.765 -25.619 -33.058  1.00 93.44           H
ATOM   2919 1HD1 ILE   217      17.269 -30.347 -31.654  1.00 93.44           H
ATOM   2920 2HD1 ILE   217      18.334 -28.955 -31.964  1.00 93.44           H
ATOM   2921 3HD1 ILE   217      16.934 -29.257 -33.021  1.00 93.44           H
ATOM   2922  N   PHE   218      17.360 -24.099 -30.948  1.00 83.04           N
ATOM   2923  CA  PHE   218      17.183 -22.704 -31.235  1.00 83.39           C
ATOM   2924  C   PHE   218      18.494 -22.124 -31.666  1.00 82.67           C
ATOM   2925  O   PHE   218      18.568 -21.397 -32.656  1.00 81.93           O
ATOM   2926  CB  PHE   218      16.703 -21.927 -29.995  1.00 84.40           C
ATOM   2927  CG  PHE   218      16.370 -20.529 -30.390  1.00 85.71           C
ATOM   2928  CD1 PHE   218      15.151 -20.238 -30.957  1.00 49.34           C
ATOM   2929  CD2 PHE   218      17.266 -19.506 -30.181  1.00 47.88           C
ATOM   2930  CE1 PHE   218      14.833 -18.951 -31.319  1.00 52.45           C
ATOM   2931  CE2 PHE   218      16.953 -18.216 -30.540  1.00 46.38           C
ATOM   2932  CZ  PHE   218      15.735 -17.937 -31.111  1.00 49.56           C
ATOM   2933  HN  PHE   218      17.188 -24.453 -29.953  1.00 67.89           H
ATOM   2934  HA  PHE   218      16.455 -22.589 -32.038  1.00 67.89           H
ATOM   2935  HB1 PHE   218      15.817 -22.410 -29.583  1.00 67.89           H
ATOM   2936  HB2 PHE   218      17.493 -21.915 -29.243  1.00 67.89           H
ATOM   2937  HD1 PHE   218      14.429 -21.038 -31.120  1.00 67.89           H
ATOM   2938  HD2 PHE   218      18.233 -19.720 -29.726  1.00 67.89           H
ATOM   2939  HE1 PHE   218      13.865 -18.735 -31.772  1.00 67.89           H
ATOM   2940  HE2 PHE   218      17.672 -17.415 -30.372  1.00 67.89           H
ATOM   2941  HZ  PHE   218      15.486 -16.915 -31.397  1.00 67.89           H
ATOM   2942  N   ASN   219      19.573 -22.447 -30.934  1.00 78.81           N
ATOM   2943  CA  ASN   219      20.862 -21.899 -31.236  1.00 78.28           C
ATOM   2944  C   ASN   219      21.303 -22.371 -32.587  1.00 81.33           C
ATOM   2945  O   ASN   219      21.901 -21.617 -33.354  1.00 79.75           O
ATOM   2946  CB  ASN   219      21.940 -22.306 -30.217  1.00 81.60           C
ATOM   2947  CG  ASN   219      21.633 -21.589 -28.909  1.00 87.65           C
ATOM   2948  ND2 ASN   219      21.992 -22.227 -27.764  1.00 54.97           N
ATOM   2949  OD1 ASN   219      21.088 -20.485 -28.908  1.00 46.79           O
ATOM   2950  HN  ASN   219      19.469 -23.124 -30.112  1.00 73.65           H
ATOM   2951  HA  ASN   219      20.787 -20.812 -31.252  1.00 73.65           H
ATOM   2952  HB1 ASN   219      21.917 -23.384 -30.063  1.00 73.65           H
ATOM   2953  HB2 ASN   219      22.924 -22.011 -30.579  1.00 73.65           H
ATOM   2954 1HD2 ASN   219      22.466 -23.186 -27.811  1.00 73.65           H
ATOM   2955 2HD2 ASN   219      21.801 -21.771 -26.815  1.00 73.65           H
ATOM   2956  N   TYR   220      21.013 -23.640 -32.920  1.00 80.22           N
ATOM   2957  CA  TYR   220      21.413 -24.207 -34.177  1.00 80.32           C
ATOM   2958  C   TYR   220      20.756 -23.445 -35.283  1.00 81.18           C
ATOM   2959  O   TYR   220      21.381 -23.173 -36.306  1.00 80.25           O
ATOM   2960  CB  TYR   220      21.002 -25.683 -34.312  1.00 80.21           C
ATOM   2961  CG  TYR   220      21.351 -26.146 -35.687  1.00 83.32           C
ATOM   2962  CD1 TYR   220      22.648 -26.459 -36.023  1.00 81.22           C
ATOM   2963  CD2 TYR   220      20.367 -26.280 -36.639  1.00 87.01           C
ATOM   2964  CE1 TYR   220      22.959 -26.890 -37.291  1.00 81.92           C
ATOM   2965  CE2 TYR   220      20.671 -26.710 -37.909  1.00 85.40           C
ATOM   2966  CZ  TYR   220      21.970 -27.016 -38.238  1.00 86.93           C
ATOM   2967  OH  TYR   220      22.284 -27.458 -39.542  1.00 88.51           O
ATOM   2968  HN  TYR   220      20.468 -24.247 -32.227  1.00 83.04           H
ATOM   2969  HA  TYR   220      22.496 -24.126 -34.278  1.00 83.04           H
ATOM   2970  HB1 TYR   220      21.537 -26.283 -33.576  1.00 83.04           H
ATOM   2971  HB2 TYR   220      19.929 -25.782 -34.153  1.00 83.04           H
ATOM   2972  HD1 TYR   220      23.437 -26.365 -35.276  1.00 83.04           H
ATOM   2973  HD2 TYR   220      19.335 -26.043 -36.384  1.00 83.04           H
ATOM   2974  HE1 TYR   220      23.991 -27.132 -37.547  1.00 83.04           H
ATOM   2975  HE2 TYR   220      19.882 -26.808 -38.655  1.00 83.04           H
ATOM   2976  HH  TYR   220      22.968 -26.795 -39.982  1.00 83.04           H
ATOM   2977  N   PHE   221      19.470 -23.083 -35.114  1.00 78.06           N
ATOM   2978  CA  PHE   221      18.781 -22.380 -36.157  1.00 75.61           C
ATOM   2979  C   PHE   221      19.394 -21.040 -36.402  1.00 78.53           C
ATOM   2980  O   PHE   221      19.493 -20.616 -37.551  1.00 80.01           O
ATOM   2981  CB  PHE   221      17.273 -22.192 -35.933  1.00 39.70           C
ATOM   2982  CG  PHE   221      16.643 -23.500 -36.256  1.00 39.30           C
ATOM   2983  CD1 PHE   221      16.488 -23.868 -37.573  1.00 42.97           C
ATOM   2984  CD2 PHE   221      16.240 -24.367 -35.268  1.00 40.10           C
ATOM   2985  CE1 PHE   221      15.918 -25.074 -37.900  1.00 43.15           C
ATOM   2986  CE2 PHE   221      15.666 -25.574 -35.594  1.00 41.02           C
ATOM   2987  CZ  PHE   221      15.502 -25.930 -36.911  1.00 42.26           C
ATOM   2988  HN  PHE   221      18.963 -23.320 -34.202  1.00 54.61           H
ATOM   2989  HA  PHE   221      18.901 -22.962 -37.072  1.00 54.61           H
ATOM   2990  HB1 PHE   221      17.075 -21.923 -34.895  1.00 54.61           H
ATOM   2991  HB2 PHE   221      16.887 -21.413 -36.590  1.00 54.61           H
ATOM   2992  HD1 PHE   221      16.820 -23.196 -38.364  1.00 54.61           H
ATOM   2993  HD2 PHE   221      16.376 -24.096 -34.221  1.00 54.61           H
ATOM   2994  HE1 PHE   221      15.795 -25.352 -38.947  1.00 54.61           H
ATOM   2995  HE2 PHE   221      15.341 -26.251 -34.805  1.00 54.61           H
ATOM   2996  HZ  PHE   221      15.044 -26.886 -37.168  1.00 54.61           H
ATOM   2997  N   VAL   222      19.803 -20.314 -35.344  1.00 75.86           N
ATOM   2998  CA  VAL   222      20.360 -19.013 -35.594  1.00 76.05           C
ATOM   2999  C   VAL   222      21.629 -19.166 -36.375  1.00 78.82           C
ATOM   3000  O   VAL   222      21.905 -18.400 -37.297  1.00 79.01           O
ATOM   3001  CB  VAL   222      20.659 -18.214 -34.354  1.00 77.18           C
ATOM   3002  CG1 VAL   222      19.345 -18.007 -33.581  1.00  0.00           C
ATOM   3003  CG2 VAL   222      21.781 -18.891 -33.554  1.00  0.00           C
ATOM   3004  HN  VAL   222      19.715 -20.694 -34.348  1.00 77.38           H
ATOM   3005  HA  VAL   222      19.651 -18.449 -36.201  1.00 77.38           H
ATOM   3006  HB  VAL   222      21.018 -17.234 -34.668  1.00 77.38           H
ATOM   3007 1HG1 VAL   222      19.542 -17.429 -32.678  1.00 77.38           H
ATOM   3008 2HG1 VAL   222      18.928 -18.976 -33.308  1.00 77.38           H
ATOM   3009 3HG1 VAL   222      18.634 -17.469 -34.208  1.00 77.38           H
ATOM   3010 1HG2 VAL   222      21.992 -18.307 -32.658  1.00 77.38           H
ATOM   3011 2HG2 VAL   222      22.679 -18.952 -34.168  1.00 77.38           H
ATOM   3012 3HG2 VAL   222      21.468 -19.895 -33.267  1.00 77.38           H
ATOM   3013  N   VAL   223      22.441 -20.178 -36.027  1.00 76.85           N
ATOM   3014  CA  VAL   223      23.685 -20.398 -36.702  1.00 77.44           C
ATOM   3015  C   VAL   223      23.414 -20.687 -38.146  1.00 78.72           C
ATOM   3016  O   VAL   223      24.120 -20.202 -39.027  1.00 80.79           O
ATOM   3017  CB  VAL   223      24.425 -21.569 -36.130  1.00 80.98           C
ATOM   3018  CG1 VAL   223      25.592 -21.916 -37.059  1.00 79.22           C
ATOM   3019  CG2 VAL   223      24.876 -21.205 -34.707  1.00 79.60           C
ATOM   3020  HN  VAL   223      22.153 -20.831 -35.230  1.00 79.09           H
ATOM   3021  HA  VAL   223      24.304 -19.505 -36.621  1.00 79.09           H
ATOM   3022  HB  VAL   223      23.749 -22.423 -36.079  1.00 79.09           H
ATOM   3023 1HG1 VAL   223      26.140 -22.767 -36.654  1.00 79.09           H
ATOM   3024 2HG1 VAL   223      26.261 -21.059 -37.138  1.00 79.09           H
ATOM   3025 3HG1 VAL   223      25.208 -22.168 -38.048  1.00 79.09           H
ATOM   3026 1HG2 VAL   223      25.418 -22.045 -34.271  1.00 79.09           H
ATOM   3027 2HG2 VAL   223      24.003 -20.980 -34.094  1.00 79.09           H
ATOM   3028 3HG2 VAL   223      25.529 -20.333 -34.744  1.00 79.09           H
ATOM   3029  N   THR   224      22.361 -21.476 -38.420  1.00 76.93           N
ATOM   3030  CA  THR   224      21.970 -21.889 -39.740  1.00 77.72           C
ATOM   3031  C   THR   224      21.649 -20.683 -40.562  1.00 77.69           C
ATOM   3032  O   THR   224      21.973 -20.622 -41.747  1.00 76.29           O
ATOM   3033  CB  THR   224      20.728 -22.726 -39.680  1.00 76.12           C
ATOM   3034  CG2 THR   224      20.189 -22.965 -41.086  1.00 45.28           C
ATOM   3035  OG1 THR   224      20.985 -23.955 -39.022  1.00 49.96           O
ATOM   3036  HN  THR   224      21.771 -21.821 -37.596  1.00 68.57           H
ATOM   3037  HA  THR   224      22.777 -22.454 -40.207  1.00 68.57           H
ATOM   3038  HB  THR   224      19.974 -22.183 -39.111  1.00 68.57           H
ATOM   3039  HG1 THR   224      21.726 -24.484 -39.545  1.00 68.57           H
ATOM   3040 1HG2 THR   224      19.287 -23.574 -41.031  1.00 68.57           H
ATOM   3041 2HG2 THR   224      20.941 -23.483 -41.681  1.00 68.57           H
ATOM   3042 3HG2 THR   224      19.953 -22.008 -41.552  1.00 68.57           H
ATOM   3043  N   ASN   225      20.983 -19.697 -39.942  1.00 75.00           N
ATOM   3044  CA  ASN   225      20.562 -18.483 -40.572  1.00 73.47           C
ATOM   3045  C   ASN   225      21.779 -17.760 -41.068  1.00 77.10           C
ATOM   3046  O   ASN   225      21.825 -17.294 -42.205  1.00 79.83           O
ATOM   3047  CB  ASN   225      19.875 -17.586 -39.531  1.00 73.26           C
ATOM   3048  CG  ASN   225      19.045 -16.531 -40.223  1.00 90.33           C
ATOM   3049  ND2 ASN   225      17.732 -16.515 -39.871  1.00 85.88           N
ATOM   3050  OD1 ASN   225      19.536 -15.751 -41.037  1.00 89.38           O
ATOM   3051  HN  ASN   225      20.751 -19.828 -38.905  1.00 80.53           H
ATOM   3052  HA  ASN   225      19.883 -18.697 -41.398  1.00 80.53           H
ATOM   3053  HB1 ASN   225      19.229 -18.196 -38.899  1.00 80.53           H
ATOM   3054  HB2 ASN   225      20.634 -17.102 -38.915  1.00 80.53           H
ATOM   3055 1HD2 ASN   225      17.362 -17.217 -39.154  1.00 80.53           H
ATOM   3056 2HD2 ASN   225      17.069 -15.800 -40.312  1.00 80.53           H
ATOM   3057  N   PHE   226      22.818 -17.660 -40.220  1.00 76.24           N
ATOM   3058  CA  PHE   226      24.007 -16.960 -40.615  1.00 76.62           C
ATOM   3059  C   PHE   226      24.665 -17.653 -41.768  1.00 79.23           C
ATOM   3060  O   PHE   226      25.103 -17.006 -42.718  1.00 80.42           O
ATOM   3061  CB  PHE   226      25.053 -16.815 -39.488  1.00 79.20           C
ATOM   3062  CG  PHE   226      24.681 -15.657 -38.620  1.00 82.26           C
ATOM   3063  CD1 PHE   226      23.717 -15.760 -37.643  1.00 82.43           C
ATOM   3064  CD2 PHE   226      25.324 -14.452 -38.790  1.00 82.53           C
ATOM   3065  CE1 PHE   226      23.399 -14.675 -36.858  1.00 84.21           C
ATOM   3066  CE2 PHE   226      25.013 -13.363 -38.010  1.00 78.23           C
ATOM   3067  CZ  PHE   226      24.045 -13.475 -37.040  1.00 86.68           C
ATOM   3068  HN  PHE   226      22.758 -18.103 -39.248  1.00 80.73           H
ATOM   3069  HA  PHE   226      23.719 -15.960 -40.941  1.00 80.73           H
ATOM   3070  HB1 PHE   226      25.074 -17.727 -38.890  1.00 80.73           H
ATOM   3071  HB2 PHE   226      26.038 -16.644 -39.923  1.00 80.73           H
ATOM   3072  HD1 PHE   226      23.202 -16.708 -37.489  1.00 80.73           H
ATOM   3073  HD2 PHE   226      26.094 -14.358 -39.556  1.00 80.73           H
ATOM   3074  HE1 PHE   226      22.632 -14.767 -36.089  1.00 80.73           H
ATOM   3075  HE2 PHE   226      25.530 -12.416 -38.160  1.00 80.73           H
ATOM   3076  HZ  PHE   226      23.791 -12.617 -36.418  1.00 80.73           H
ATOM   3077  N   PHE   227      24.752 -18.995 -41.718  1.00 77.49           N
ATOM   3078  CA  PHE   227      25.417 -19.745 -42.746  1.00 80.26           C
ATOM   3079  C   PHE   227      24.706 -19.604 -44.059  1.00 82.27           C
ATOM   3080  O   PHE   227      25.350 -19.524 -45.104  1.00 82.68           O
ATOM   3081  CB  PHE   227      25.581 -21.236 -42.403  1.00 81.68           C
ATOM   3082  CG  PHE   227      26.701 -21.319 -41.420  1.00 38.32           C
ATOM   3083  CD1 PHE   227      26.523 -20.939 -40.111  1.00 38.49           C
ATOM   3084  CD2 PHE   227      27.938 -21.784 -41.807  1.00 38.75           C
ATOM   3085  CE1 PHE   227      27.553 -21.014 -39.204  1.00 40.11           C
ATOM   3086  CE2 PHE   227      28.973 -21.863 -40.905  1.00 33.68           C
ATOM   3087  CZ  PHE   227      28.783 -21.476 -39.599  1.00 33.05           C
ATOM   3088  HN  PHE   227      24.315 -19.515 -40.892  1.00 56.98           H
ATOM   3089  HA  PHE   227      26.415 -19.324 -42.866  1.00 56.98           H
ATOM   3090  HB1 PHE   227      24.663 -21.626 -41.963  1.00 56.98           H
ATOM   3091  HB2 PHE   227      25.824 -21.805 -43.301  1.00 56.98           H
ATOM   3092  HD1 PHE   227      25.549 -20.572 -39.787  1.00 56.98           H
ATOM   3093  HD2 PHE   227      28.099 -22.093 -42.840  1.00 56.98           H
ATOM   3094  HE1 PHE   227      27.393 -20.705 -38.170  1.00 56.98           H
ATOM   3095  HE2 PHE   227      29.947 -22.233 -41.226  1.00 56.98           H
ATOM   3096  HZ  PHE   227      29.603 -21.537 -38.883  1.00 56.98           H
ATOM   3097  N   TRP   228      23.362 -19.598 -44.062  1.00 75.38           N
ATOM   3098  CA  TRP   228      22.641 -19.471 -45.298  1.00 76.28           C
ATOM   3099  C   TRP   228      22.863 -18.110 -45.889  1.00 77.61           C
ATOM   3100  O   TRP   228      22.913 -17.956 -47.107  1.00 79.15           O
ATOM   3101  CB  TRP   228      21.151 -19.806 -45.165  1.00 73.03           C
ATOM   3102  CG  TRP   228      20.982 -21.291 -44.953  1.00 73.91           C
ATOM   3103  CD1 TRP   228      20.772 -21.990 -43.803  1.00 73.94           C
ATOM   3104  CD2 TRP   228      21.089 -22.264 -46.006  1.00 77.71           C
ATOM   3105  CE2 TRP   228      20.932 -23.521 -45.422  1.00 79.50           C
ATOM   3106  CE3 TRP   228      21.309 -22.122 -47.346  1.00 77.38           C
ATOM   3107  NE1 TRP   228      20.736 -23.338 -44.069  1.00 74.24           N
ATOM   3108  CZ2 TRP   228      20.995 -24.658 -46.174  1.00 78.61           C
ATOM   3109  CZ3 TRP   228      21.362 -23.270 -48.103  1.00 81.96           C
ATOM   3110  CH2 TRP   228      21.208 -24.514 -47.528  1.00 81.18           C
ATOM   3111  HN  TRP   228      22.827 -19.689 -43.140  1.00 77.13           H
ATOM   3112  HA  TRP   228      23.070 -20.194 -45.992  1.00 77.13           H
ATOM   3113  HB1 TRP   228      20.733 -19.268 -44.315  1.00 77.13           H
ATOM   3114  HB2 TRP   228      20.630 -19.508 -46.076  1.00 77.13           H
ATOM   3115  HD1 TRP   228      20.649 -21.545 -42.816  1.00 77.13           H
ATOM   3116  HE1 TRP   228      20.583 -24.115 -43.349  1.00 77.13           H
ATOM   3117  HE3 TRP   228      21.438 -21.139 -47.798  1.00 77.13           H
ATOM   3118  HZ2 TRP   228      20.880 -25.643 -45.722  1.00 77.13           H
ATOM   3119  HZ3 TRP   228      21.529 -23.195 -49.178  1.00 77.13           H
ATOM   3120  HH2 TRP   228      21.257 -25.403 -48.158  1.00 77.13           H
ATOM   3121  N   MET   229      22.994 -17.065 -45.055  1.00 73.20           N
ATOM   3122  CA  MET   229      23.256 -15.767 -45.606  1.00 73.93           C
ATOM   3123  C   MET   229      24.582 -15.812 -46.302  1.00 76.63           C
ATOM   3124  O   MET   229      24.761 -15.213 -47.361  1.00 77.78           O
ATOM   3125  CB  MET   229      23.304 -14.657 -44.543  1.00 76.85           C
ATOM   3126  CG  MET   229      21.906 -14.266 -44.067  1.00 78.93           C
ATOM   3127  SD  MET   229      20.945 -13.395 -45.341  1.00 57.10           S
ATOM   3128  CE  MET   229      19.322 -13.869 -44.683  1.00 50.57           C
ATOM   3129  HN  MET   229      22.904 -17.199 -43.998  1.00 70.62           H
ATOM   3130  HA  MET   229      22.481 -15.527 -46.334  1.00 70.62           H
ATOM   3131  HB1 MET   229      23.881 -15.011 -43.689  1.00 70.62           H
ATOM   3132  HB2 MET   229      23.789 -13.779 -44.971  1.00 70.62           H
ATOM   3133  HG1 MET   229      21.369 -15.172 -43.785  1.00 70.62           H
ATOM   3134  HG2 MET   229      22.004 -13.615 -43.199  1.00 70.62           H
ATOM   3135  HE1 MET   229      18.537 -13.444 -45.309  1.00 70.62           H
ATOM   3136  HE2 MET   229      19.218 -13.492 -43.665  1.00 70.62           H
ATOM   3137  HE3 MET   229      19.234 -14.955 -44.678  1.00 70.62           H
ATOM   3138  N   PHE   230      25.546 -16.540 -45.715  1.00 75.50           N
ATOM   3139  CA  PHE   230      26.870 -16.675 -46.251  1.00 78.49           C
ATOM   3140  C   PHE   230      26.802 -17.349 -47.590  1.00 82.81           C
ATOM   3141  O   PHE   230      27.495 -16.943 -48.520  1.00 85.79           O
ATOM   3142  CB  PHE   230      27.769 -17.517 -45.327  1.00 77.36           C
ATOM   3143  CG  PHE   230      29.084 -17.749 -45.989  1.00 83.35           C
ATOM   3144  CD1 PHE   230      30.014 -16.742 -46.093  1.00 89.98           C
ATOM   3145  CD2 PHE   230      29.392 -18.994 -46.489  1.00 87.24           C
ATOM   3146  CE1 PHE   230      31.227 -16.974 -46.699  1.00 62.11           C
ATOM   3147  CE2 PHE   230      30.602 -19.230 -47.095  1.00 44.71           C
ATOM   3148  CZ  PHE   230      31.523 -18.218 -47.201  1.00 54.57           C
ATOM   3149  HN  PHE   230      25.315 -17.046 -44.801  1.00 74.72           H
ATOM   3150  HA  PHE   230      27.309 -15.685 -46.371  1.00 74.72           H
ATOM   3151  HB1 PHE   230      27.925 -16.985 -44.388  1.00 74.72           H
ATOM   3152  HB2 PHE   230      27.289 -18.475 -45.127  1.00 74.72           H
ATOM   3153  HD1 PHE   230      29.790 -15.753 -45.692  1.00 74.72           H
ATOM   3154  HD2 PHE   230      28.666 -19.803 -46.403  1.00 74.72           H
ATOM   3155  HE1 PHE   230      31.956 -16.168 -46.781  1.00 74.72           H
ATOM   3156  HE2 PHE   230      30.831 -20.220 -47.490  1.00 74.72           H
ATOM   3157  HZ  PHE   230      32.484 -18.400 -47.682  1.00 74.72           H
ATOM   3158  N   VAL   231      25.969 -18.400 -47.738  1.00 78.47           N
ATOM   3159  CA  VAL   231      25.927 -19.085 -49.002  1.00 78.15           C
ATOM   3160  C   VAL   231      25.426 -18.143 -50.051  1.00 83.57           C
ATOM   3161  O   VAL   231      25.901 -18.159 -51.186  1.00 85.18           O
ATOM   3162  CB  VAL   231      25.072 -20.327 -49.022  1.00110.75           C
ATOM   3163  CG1 VAL   231      25.622 -21.317 -47.982  1.00109.59           C
ATOM   3164  CG2 VAL   231      23.597 -19.958 -48.833  1.00113.05           C
ATOM   3165  HN  VAL   231      25.349 -18.719 -46.927  1.00 94.11           H
ATOM   3166  HA  VAL   231      26.946 -19.372 -49.264  1.00 94.11           H
ATOM   3167  HB  VAL   231      25.176 -20.786 -50.005  1.00 94.11           H
ATOM   3168 1HG1 VAL   231      25.015 -22.222 -47.984  1.00 94.11           H
ATOM   3169 2HG1 VAL   231      25.591 -20.861 -46.993  1.00 94.11           H
ATOM   3170 3HG1 VAL   231      26.653 -21.572 -48.232  1.00 94.11           H
ATOM   3171 1HG2 VAL   231      22.990 -20.863 -48.849  1.00 94.11           H
ATOM   3172 2HG2 VAL   231      23.281 -19.295 -49.638  1.00 94.11           H
ATOM   3173 3HG2 VAL   231      23.468 -19.452 -47.876  1.00 94.11           H
ATOM   3174  N   GLU   232      24.453 -17.284 -49.696  1.00 81.57           N
ATOM   3175  CA  GLU   232      23.872 -16.358 -50.627  1.00 78.99           C
ATOM   3176  C   GLU   232      24.940 -15.429 -51.115  1.00 85.00           C
ATOM   3177  O   GLU   232      25.030 -15.142 -52.308  1.00 88.36           O
ATOM   3178  CB  GLU   232      22.784 -15.494 -49.961  1.00 76.86           C
ATOM   3179  CG  GLU   232      22.114 -14.484 -50.893  1.00 86.02           C
ATOM   3180  CD  GLU   232      20.966 -15.167 -51.610  1.00103.01           C
ATOM   3181  OE1 GLU   232      19.988 -15.546 -50.913  1.00107.47           O
ATOM   3182  OE2 GLU   232      21.043 -15.316 -52.859  1.00100.20           O
ATOM   3183  HN  GLU   232      24.100 -17.292 -48.686  1.00 89.72           H
ATOM   3184  HA  GLU   232      23.445 -16.902 -51.470  1.00 89.72           H
ATOM   3185  HB1 GLU   232      22.014 -16.160 -49.571  1.00 89.72           H
ATOM   3186  HB2 GLU   232      23.242 -14.946 -49.138  1.00 89.72           H
ATOM   3187  HG1 GLU   232      21.734 -13.645 -50.311  1.00 89.72           H
ATOM   3188  HG2 GLU   232      22.838 -14.122 -51.623  1.00 89.72           H
ATOM   3189  N   GLY   233      25.791 -14.945 -50.193  1.00 85.01           N
ATOM   3190  CA  GLY   233      26.813 -14.004 -50.542  1.00 87.51           C
ATOM   3191  C   GLY   233      27.780 -14.627 -51.497  1.00 93.74           C
ATOM   3192  O   GLY   233      28.221 -13.982 -52.446  1.00 96.56           O
ATOM   3193  HN  GLY   233      25.703 -15.270 -49.177  1.00 90.71           H
ATOM   3194  HA1 GLY   233      26.356 -13.132 -51.009  1.00 90.71           H
ATOM   3195  HA2 GLY   233      27.344 -13.697 -49.640  1.00 90.71           H
ATOM   3196  N   CYS   234      28.146 -15.900 -51.265  1.00 91.08           N
ATOM   3197  CA  CYS   234      29.128 -16.534 -52.097  1.00 94.68           C
ATOM   3198  C   CYS   234      28.604 -16.650 -53.486  1.00 97.26           C
ATOM   3199  O   CYS   234      29.328 -16.439 -54.459  1.00 97.84           O
ATOM   3200  CB  CYS   234      29.490 -17.949 -51.621  1.00 93.21           C
ATOM   3201  SG  CYS   234      30.330 -17.928 -50.013  1.00 57.52           S
ATOM   3202  HN  CYS   234      27.704 -16.443 -50.457  1.00 88.60           H
ATOM   3203  HA  CYS   234      30.030 -15.923 -52.109  1.00 88.60           H
ATOM   3204  HB1 CYS   234      28.575 -18.535 -51.533  1.00 88.60           H
ATOM   3205  HB2 CYS   234      30.149 -18.410 -52.357  1.00 88.60           H
ATOM   3206  HG  CYS   234      31.462 -17.216 -50.109  1.00 88.60           H
ATOM   3207  N   TYR   235      27.316 -16.988 -53.612  1.00 93.97           N
ATOM   3208  CA  TYR   235      26.740 -17.221 -54.901  1.00 95.14           C
ATOM   3209  C   TYR   235      26.757 -15.941 -55.681  1.00 97.58           C
ATOM   3210  O   TYR   235      27.117 -15.923 -56.856  1.00 98.69           O
ATOM   3211  CB  TYR   235      25.289 -17.695 -54.762  1.00 95.08           C
ATOM   3212  CG  TYR   235      24.854 -18.294 -56.048  1.00100.10           C
ATOM   3213  CD1 TYR   235      25.055 -19.637 -56.258  1.00103.14           C
ATOM   3214  CD2 TYR   235      24.261 -17.536 -57.031  1.00101.71           C
ATOM   3215  CE1 TYR   235      24.659 -20.226 -57.431  1.00108.56           C
ATOM   3216  CE2 TYR   235      23.861 -18.123 -58.209  1.00106.60           C
ATOM   3217  CZ  TYR   235      24.060 -19.467 -58.404  1.00114.71           C
ATOM   3218  OH  TYR   235      23.648 -20.070 -59.607  1.00119.28           O
ATOM   3219  HN  TYR   235      26.708 -17.086 -52.737  1.00102.88           H
ATOM   3220  HA  TYR   235      27.322 -17.977 -55.428  1.00102.88           H
ATOM   3221  HB1 TYR   235      25.222 -18.441 -53.970  1.00102.88           H
ATOM   3222  HB2 TYR   235      24.649 -16.847 -54.518  1.00102.88           H
ATOM   3223  HD1 TYR   235      25.533 -20.238 -55.485  1.00102.88           H
ATOM   3224  HD2 TYR   235      24.107 -16.468 -56.876  1.00102.88           H
ATOM   3225  HE1 TYR   235      24.820 -21.293 -57.590  1.00102.88           H
ATOM   3226  HE2 TYR   235      23.388 -17.522 -58.985  1.00102.88           H
ATOM   3227  HH  TYR   235      24.478 -20.494 -60.089  1.00102.88           H
ATOM   3228  N   LEU   236      26.374 -14.824 -55.040  1.00 97.48           N
ATOM   3229  CA  LEU   236      26.301 -13.581 -55.749  1.00 98.22           C
ATOM   3230  C   LEU   236      27.660 -13.169 -56.206  1.00106.75           C
ATOM   3231  O   LEU   236      27.836 -12.741 -57.345  1.00111.74           O
ATOM   3232  CB  LEU   236      25.742 -12.432 -54.891  1.00 96.46           C
ATOM   3233  CG  LEU   236      25.654 -11.093 -55.649  1.00 99.83           C
ATOM   3234  CD1 LEU   236      24.686 -11.186 -56.839  1.00105.14           C
ATOM   3235  CD2 LEU   236      25.321  -9.929 -54.700  1.00100.47           C
ATOM   3236  HN  LEU   236      26.124 -14.862 -54.000  1.00102.01           H
ATOM   3237  HA  LEU   236      25.661 -13.711 -56.622  1.00102.01           H
ATOM   3238  HB1 LEU   236      24.741 -12.706 -54.556  1.00102.01           H
ATOM   3239  HB2 LEU   236      26.391 -12.298 -54.026  1.00102.01           H
ATOM   3240  HG  LEU   236      26.644 -10.895 -56.059  1.00102.01           H
ATOM   3241 1HD1 LEU   236      24.648 -10.225 -57.352  1.00102.01           H
ATOM   3242 2HD1 LEU   236      23.691 -11.446 -56.480  1.00102.01           H
ATOM   3243 3HD1 LEU   236      25.034 -11.953 -57.532  1.00102.01           H
ATOM   3244 1HD2 LEU   236      25.267  -9.000 -55.268  1.00102.01           H
ATOM   3245 2HD2 LEU   236      26.098  -9.844 -53.940  1.00102.01           H
ATOM   3246 3HD2 LEU   236      24.361 -10.115 -54.218  1.00102.01           H
ATOM   3247  N   HIS   237      28.661 -13.311 -55.323  1.00105.12           N
ATOM   3248  CA  HIS   237      29.983 -12.851 -55.623  1.00108.29           C
ATOM   3249  C   HIS   237      30.521 -13.581 -56.808  1.00116.76           C
ATOM   3250  O   HIS   237      31.059 -12.966 -57.729  1.00120.65           O
ATOM   3251  CB  HIS   237      30.951 -13.071 -54.448  1.00109.19           C
ATOM   3252  CG  HIS   237      32.319 -12.504 -54.684  1.00115.34           C
ATOM   3253  CD2 HIS   237      33.498 -13.137 -54.935  1.00116.93           C
ATOM   3254  ND1 HIS   237      32.609 -11.159 -54.669  1.00117.77           N
ATOM   3255  CE1 HIS   237      33.940 -11.044 -54.909  1.00120.14           C
ATOM   3256  NE2 HIS   237      34.522 -12.217 -55.076  1.00119.54           N
ATOM   3257  HN  HIS   237      28.467 -13.775 -54.378  1.00114.97           H
ATOM   3258  HA  HIS   237      29.942 -11.786 -55.853  1.00114.97           H
ATOM   3259  HB1 HIS   237      30.529 -12.597 -53.562  1.00114.97           H
ATOM   3260  HB2 HIS   237      31.047 -14.143 -54.277  1.00114.97           H
ATOM   3261  HD1 HIS   237      31.919 -10.358 -54.501  1.00114.97           H
ATOM   3262  HD2 HIS   237      33.618 -14.217 -55.014  1.00114.97           H
ATOM   3263  HE1 HIS   237      34.469 -10.092 -54.958  1.00114.97           H
ATOM   3264  N   THR   238      30.369 -14.915 -56.826  1.00115.29           N
ATOM   3265  CA  THR   238      30.929 -15.708 -57.880  1.00117.91           C
ATOM   3266  C   THR   238      30.299 -15.370 -59.188  1.00121.61           C
ATOM   3267  O   THR   238      30.986 -15.231 -60.200  1.00127.08           O
ATOM   3268  CB  THR   238      30.739 -17.179 -57.653  1.00113.93           C
ATOM   3269  CG2 THR   238      29.241 -17.509 -57.550  1.00 68.83           C
ATOM   3270  OG1 THR   238      31.307 -17.896 -58.734  1.00 70.28           O
ATOM   3271  HN  THR   238      29.820 -15.393 -56.041  1.00104.99           H
ATOM   3272  HA  THR   238      31.997 -15.500 -57.943  1.00104.99           H
ATOM   3273  HB  THR   238      31.237 -17.468 -56.728  1.00104.99           H
ATOM   3274  HG1 THR   238      30.835 -17.615 -59.628  1.00104.99           H
ATOM   3275 1HG2 THR   238      29.114 -18.579 -57.386  1.00104.99           H
ATOM   3276 2HG2 THR   238      28.741 -17.222 -58.475  1.00104.99           H
ATOM   3277 3HG2 THR   238      28.804 -16.959 -56.716  1.00104.99           H
ATOM   3278  N   ALA   239      28.964 -15.221 -59.213  1.00116.02           N
ATOM   3279  CA  ALA   239      28.330 -14.992 -60.474  1.00119.83           C
ATOM   3280  C   ALA   239      28.809 -13.703 -61.046  1.00128.00           C
ATOM   3281  O   ALA   239      29.140 -13.618 -62.228  1.00138.01           O
ATOM   3282  CB  ALA   239      26.799 -14.905 -60.359  1.00116.16           C
ATOM   3283  HN  ALA   239      28.389 -15.273 -58.312  1.00123.60           H
ATOM   3284  HA  ALA   239      28.590 -15.802 -61.156  1.00123.60           H
ATOM   3285  HB1 ALA   239      26.370 -14.730 -61.346  1.00123.60           H
ATOM   3286  HB2 ALA   239      26.530 -14.082 -59.696  1.00123.60           H
ATOM   3287  HB3 ALA   239      26.410 -15.839 -59.955  1.00123.60           H
ATOM   3288  N   ILE   240      28.869 -12.654 -60.215  1.00119.69           N
ATOM   3289  CA  ILE   240      29.211 -11.384 -60.770  1.00119.83           C
ATOM   3290  C   ILE   240      30.631 -11.375 -61.225  1.00126.65           C
ATOM   3291  O   ILE   240      30.933 -10.995 -62.355  1.00129.98           O
ATOM   3292  CB  ILE   240      29.045 -10.281 -59.776  1.00118.32           C
ATOM   3293  CG1 ILE   240      27.620 -10.355 -59.217  1.00 88.87           C
ATOM   3294  CG2 ILE   240      29.380  -8.946 -60.463  1.00 86.61           C
ATOM   3295  CD1 ILE   240      26.571 -10.466 -60.319  1.00123.52           C
ATOM   3296  HN  ILE   240      28.666 -12.764 -59.170  1.00114.18           H
ATOM   3297  HA  ILE   240      28.566 -11.188 -61.626  1.00114.18           H
ATOM   3298  HB  ILE   240      29.749 -10.439 -58.959  1.00114.18           H
ATOM   3299 1HG1 ILE   240      27.542 -11.229 -58.570  1.00114.18           H
ATOM   3300 2HG1 ILE   240      27.424  -9.454 -58.636  1.00114.18           H
ATOM   3301 1HG2 ILE   240      29.263  -8.130 -59.750  1.00114.18           H
ATOM   3302 2HG2 ILE   240      28.705  -8.791 -61.305  1.00114.18           H
ATOM   3303 3HG2 ILE   240      30.409  -8.969 -60.822  1.00114.18           H
ATOM   3304 1HD1 ILE   240      25.578 -10.516 -59.872  1.00114.18           H
ATOM   3305 2HD1 ILE   240      26.751 -11.368 -60.903  1.00114.18           H
ATOM   3306 3HD1 ILE   240      26.633  -9.594 -60.969  1.00114.18           H
ATOM   3307  N   VAL   241      31.545 -11.784 -60.328  1.00127.11           N
ATOM   3308  CA  VAL   241      32.945 -11.717 -60.610  1.00129.11           C
ATOM   3309  C   VAL   241      33.405 -12.743 -61.597  1.00134.07           C
ATOM   3310  O   VAL   241      34.061 -12.408 -62.584  1.00137.07           O
ATOM   3311  CB  VAL   241      33.768 -11.853 -59.357  1.00 80.23           C
ATOM   3312  CG1 VAL   241      33.313 -10.737 -58.415  1.00 95.42           C
ATOM   3313  CG2 VAL   241      33.602 -13.244 -58.724  1.00 79.59           C
ATOM   3314  HN  VAL   241      31.218 -12.168 -59.384  1.00111.80           H
ATOM   3315  HA  VAL   241      33.150 -10.734 -61.035  1.00111.80           H
ATOM   3316  HB  VAL   241      34.819 -11.701 -59.605  1.00111.80           H
ATOM   3317 1HG1 VAL   241      33.881 -10.790 -57.486  1.00111.80           H
ATOM   3318 2HG1 VAL   241      32.251 -10.854 -58.198  1.00111.80           H
ATOM   3319 3HG1 VAL   241      33.482  -9.770 -58.888  1.00111.80           H
ATOM   3320 1HG2 VAL   241      34.209 -13.308 -57.822  1.00111.80           H
ATOM   3321 2HG2 VAL   241      33.923 -14.007 -59.433  1.00111.80           H
ATOM   3322 3HG2 VAL   241      32.554 -13.404 -58.468  1.00111.80           H
ATOM   3323  N   MET   242      33.052 -14.024 -61.368  1.00133.45           N
ATOM   3324  CA  MET   242      33.667 -15.050 -62.152  1.00134.99           C
ATOM   3325  C   MET   242      33.321 -14.871 -63.587  1.00141.96           C
ATOM   3326  O   MET   242      34.230 -14.718 -64.397  1.00150.90           O
ATOM   3327  CB  MET   242      33.229 -16.463 -61.732  1.00138.17           C
ATOM   3328  CG  MET   242      34.210 -17.561 -62.154  1.00138.88           C
ATOM   3329  SD  MET   242      34.520 -17.685 -63.940  1.00  0.00           S
ATOM   3330  CE  MET   242      35.448 -19.242 -63.823  1.00  0.00           C
ATOM   3331  HN  MET   242      32.329 -14.267 -60.618  1.00139.72           H
ATOM   3332  HA  MET   242      34.749 -14.972 -62.042  1.00139.72           H
ATOM   3333  HB1 MET   242      33.134 -16.486 -60.646  1.00139.72           H
ATOM   3334  HB2 MET   242      32.261 -16.673 -62.187  1.00139.72           H
ATOM   3335  HG1 MET   242      35.163 -17.369 -61.660  1.00139.72           H
ATOM   3336  HG2 MET   242      33.811 -18.517 -61.815  1.00139.72           H
ATOM   3337  HE1 MET   242      35.767 -19.551 -64.818  1.00139.72           H
ATOM   3338  HE2 MET   242      34.812 -20.013 -63.390  1.00139.72           H
ATOM   3339  HE3 MET   242      36.324 -19.097 -63.191  1.00139.72           H
ATOM   3340  N   THR   243      32.004 -14.863 -63.905  1.00137.12           N
ATOM   3341  CA  THR   243      31.422 -14.655 -65.212  1.00138.35           C
ATOM   3342  C   THR   243      30.705 -15.909 -65.614  1.00139.93           C
ATOM   3343  O   THR   243      29.762 -16.335 -64.952  1.00136.13           O
ATOM   3344  CB  THR   243      32.316 -14.152 -66.340  1.00137.61           C
ATOM   3345  CG2 THR   243      32.945 -12.820 -65.895  1.00 99.45           C
ATOM   3346  OG1 THR   243      33.316 -15.080 -66.743  1.00 95.28           O
ATOM   3347  HN  THR   243      31.318 -15.028 -63.100  1.00126.27           H
ATOM   3348  HA  THR   243      30.650 -13.897 -65.080  1.00126.27           H
ATOM   3349  HB  THR   243      31.682 -13.950 -67.203  1.00126.27           H
ATOM   3350  HG1 THR   243      33.940 -15.299 -65.927  1.00126.27           H
ATOM   3351 1HG2 THR   243      33.590 -12.440 -66.687  1.00126.27           H
ATOM   3352 2HG2 THR   243      33.534 -12.980 -64.992  1.00126.27           H
ATOM   3353 3HG2 THR   243      32.156 -12.096 -65.690  1.00126.27           H
ATOM   3354  N   TYR   244      31.105 -16.519 -66.746  1.00144.23           N
ATOM   3355  CA  TYR   244      30.516 -17.758 -67.145  1.00146.84           C
ATOM   3356  C   TYR   244      31.449 -18.813 -66.654  1.00148.43           C
ATOM   3357  O   TYR   244      32.372 -19.226 -67.356  1.00147.45           O
ATOM   3358  CB  TYR   244      30.394 -17.914 -68.672  1.00148.77           C
ATOM   3359  CG  TYR   244      29.802 -19.252 -68.958  1.00117.00           C
ATOM   3360  CD1 TYR   244      28.445 -19.458 -68.856  1.00  0.00           C
ATOM   3361  CD2 TYR   244      30.609 -20.302 -69.334  1.00  0.00           C
ATOM   3362  CE1 TYR   244      27.903 -20.694 -69.121  1.00  0.00           C
ATOM   3363  CE2 TYR   244      30.072 -21.539 -69.601  1.00  0.00           C
ATOM   3364  CZ  TYR   244      28.716 -21.737 -69.494  1.00  0.00           C
ATOM   3365  OH  TYR   244      28.163 -23.006 -69.766  1.00  0.00           O
ATOM   3366  HN  TYR   244      31.868 -16.073 -67.350  1.00142.12           H
ATOM   3367  HA  TYR   244      29.539 -17.876 -66.678  1.00142.12           H
ATOM   3368  HB1 TYR   244      29.749 -17.131 -69.072  1.00142.12           H
ATOM   3369  HB2 TYR   244      31.381 -17.841 -69.131  1.00142.12           H
ATOM   3370  HD1 TYR   244      27.794 -18.635 -68.562  1.00142.12           H
ATOM   3371  HD2 TYR   244      31.685 -20.151 -69.422  1.00142.12           H
ATOM   3372  HE1 TYR   244      26.827 -20.846 -69.037  1.00142.12           H
ATOM   3373  HE2 TYR   244      30.722 -22.363 -69.898  1.00142.12           H
ATOM   3374  HH  TYR   244      27.670 -23.364 -68.911  1.00142.12           H
ATOM   3375  N   SER   245      31.213 -19.271 -65.407  1.00145.44           N
ATOM   3376  CA  SER   245      32.029 -20.283 -64.811  1.00144.49           C
ATOM   3377  C   SER   245      31.152 -21.476 -64.688  1.00145.46           C
ATOM   3378  O   SER   245      29.940 -21.349 -64.519  1.00143.45           O
ATOM   3379  CB  SER   245      32.514 -19.947 -63.392  1.00147.65           C
ATOM   3380  OG  SER   245      31.414 -19.921 -62.497  1.00  0.00           O
ATOM   3381  HN  SER   245      30.394 -18.867 -64.850  1.00145.30           H
ATOM   3382  HA  SER   245      32.879 -20.507 -65.455  1.00145.30           H
ATOM   3383  HB1 SER   245      33.227 -20.704 -63.066  1.00145.30           H
ATOM   3384  HB2 SER   245      32.997 -18.970 -63.398  1.00145.30           H
ATOM   3385  HG  SER   245      30.726 -19.192 -62.808  1.00145.30           H
ATOM   3386  N   THR   246      31.759 -22.669 -64.797  1.00182.21           N
ATOM   3387  CA  THR   246      31.033 -23.900 -64.793  1.00181.84           C
ATOM   3388  C   THR   246      30.364 -24.182 -63.482  1.00183.96           C
ATOM   3389  O   THR   246      29.183 -24.521 -63.460  1.00183.23           O
ATOM   3390  CB  THR   246      31.901 -25.081 -65.111  1.00183.13           C
ATOM   3391  CG2 THR   246      32.999 -25.210 -64.042  1.00  0.00           C
ATOM   3392  OG1 THR   246      31.112 -26.258 -65.155  1.00  0.00           O
ATOM   3393  HN  THR   246      32.825 -22.699 -64.889  1.00182.87           H
ATOM   3394  HA  THR   246      30.259 -23.836 -65.558  1.00182.87           H
ATOM   3395  HB  THR   246      32.368 -24.928 -66.084  1.00182.87           H
ATOM   3396  HG1 THR   246      30.651 -26.407 -64.223  1.00182.87           H
ATOM   3397 1HG2 THR   246      33.631 -26.068 -64.272  1.00182.87           H
ATOM   3398 2HG2 THR   246      32.539 -25.350 -63.064  1.00182.87           H
ATOM   3399 3HG2 THR   246      33.605 -24.305 -64.032  1.00182.87           H
ATOM   3400  N   GLU   247      31.073 -24.022 -62.347  1.00181.63           N
ATOM   3401  CA  GLU   247      30.476 -24.474 -61.122  1.00181.18           C
ATOM   3402  C   GLU   247      29.464 -23.487 -60.635  1.00182.68           C
ATOM   3403  O   GLU   247      29.816 -22.530 -59.943  1.00182.40           O
ATOM   3404  CB  GLU   247      31.489 -24.679 -59.982  1.00182.33           C
ATOM   3405  CG  GLU   247      32.477 -25.820 -60.229  1.00  0.00           C
ATOM   3406  CD  GLU   247      33.406 -25.898 -59.024  1.00  0.00           C
ATOM   3407  OE1 GLU   247      33.021 -25.375 -57.945  1.00  0.00           O
ATOM   3408  OE2 GLU   247      34.512 -26.485 -59.167  1.00  0.00           O
ATOM   3409  HN  GLU   247      32.045 -23.575 -62.358  1.00182.04           H
ATOM   3410  HA  GLU   247      29.972 -25.421 -61.312  1.00182.04           H
ATOM   3411  HB1 GLU   247      32.055 -23.756 -59.855  1.00182.04           H
ATOM   3412  HB2 GLU   247      30.936 -24.896 -59.067  1.00182.04           H
ATOM   3413  HG1 GLU   247      31.937 -26.760 -60.343  1.00182.04           H
ATOM   3414  HG2 GLU   247      33.055 -25.621 -61.131  1.00182.04           H
ATOM   3415  N   ARG   248      28.229 -23.581 -61.176  1.00179.34           N
ATOM   3416  CA  ARG   248      27.045 -22.924 -60.692  1.00178.53           C
ATOM   3417  C   ARG   248      26.223 -23.846 -59.825  1.00179.39           C
ATOM   3418  O   ARG   248      25.710 -23.485 -58.767  1.00178.39           O
ATOM   3419  CB  ARG   248      26.169 -22.483 -61.876  1.00178.59           C
ATOM   3420  CG  ARG   248      25.009 -21.564 -61.513  1.00  0.00           C
ATOM   3421  CD  ARG   248      24.168 -21.153 -62.724  1.00  0.00           C
ATOM   3422  NE  ARG   248      23.072 -20.267 -62.241  1.00  0.00           N
ATOM   3423  CZ  ARG   248      23.265 -18.918 -62.166  1.00  0.00           C
ATOM   3424  NH1 ARG   248      24.444 -18.365 -62.579  1.00  0.00           N
ATOM   3425  NH2 ARG   248      22.274 -18.117 -61.675  1.00  0.00           N
ATOM   3426  HN  ARG   248      28.123 -24.199 -62.043  1.00178.85           H
ATOM   3427  HA  ARG   248      27.332 -22.047 -60.112  1.00178.85           H
ATOM   3428  HB1 ARG   248      26.805 -21.959 -62.590  1.00178.85           H
ATOM   3429  HB2 ARG   248      25.758 -23.378 -62.344  1.00178.85           H
ATOM   3430  HG1 ARG   248      24.364 -22.083 -60.804  1.00178.85           H
ATOM   3431  HG2 ARG   248      25.411 -20.664 -61.048  1.00178.85           H
ATOM   3432  HD1 ARG   248      24.790 -20.616 -63.441  1.00178.85           H
ATOM   3433  HD2 ARG   248      23.747 -22.038 -63.200  1.00178.85           H
ATOM   3434  HE  ARG   248      22.132 -20.688 -61.954  1.00178.85           H
ATOM   3435 1HH1 ARG   248      25.222 -18.990 -62.964  1.00178.85           H
ATOM   3436 2HH1 ARG   248      24.589 -17.306 -62.517  1.00178.85           H
ATOM   3437 1HH2 ARG   248      21.350 -18.547 -61.351  1.00178.85           H
ATOM   3438 2HH2 ARG   248      22.422 -17.059 -61.614  1.00178.85           H
ATOM   3439  N   LEU   249      26.156 -25.110 -60.291  1.00142.10           N
ATOM   3440  CA  LEU   249      25.336 -26.235 -59.912  1.00136.01           C
ATOM   3441  C   LEU   249      25.661 -26.769 -58.575  1.00135.65           C
ATOM   3442  O   LEU   249      25.287 -27.891 -58.243  1.00136.07           O
ATOM   3443  CB  LEU   249      25.304 -27.388 -60.918  1.00127.95           C
ATOM   3444  CG  LEU   249      24.344 -27.045 -62.060  1.00 75.73           C
ATOM   3445  CD1 LEU   249      22.933 -26.809 -61.491  1.00 64.96           C
ATOM   3446  CD2 LEU   249      24.855 -25.869 -62.908  1.00 90.18           C
ATOM   3447  HN  LEU   249      26.837 -25.316 -61.090  1.00113.58           H
ATOM   3448  HA  LEU   249      24.315 -25.859 -59.849  1.00113.58           H
ATOM   3449  HB1 LEU   249      26.304 -27.547 -61.321  1.00113.58           H
ATOM   3450  HB2 LEU   249      24.965 -28.296 -60.419  1.00113.58           H
ATOM   3451  HG  LEU   249      24.290 -27.917 -62.712  1.00113.58           H
ATOM   3452 1HD1 LEU   249      22.249 -26.565 -62.304  1.00113.58           H
ATOM   3453 2HD1 LEU   249      22.961 -25.983 -60.780  1.00113.58           H
ATOM   3454 3HD1 LEU   249      22.589 -27.712 -60.986  1.00113.58           H
ATOM   3455 1HD2 LEU   249      24.144 -25.659 -63.706  1.00113.58           H
ATOM   3456 2HD2 LEU   249      25.822 -26.126 -63.341  1.00113.58           H
ATOM   3457 3HD2 LEU   249      24.964 -24.986 -62.277  1.00113.58           H
ATOM   3458  N   ARG   250      26.459 -25.993 -57.845  1.00128.15           N
ATOM   3459  CA  ARG   250      26.991 -26.220 -56.542  1.00125.09           C
ATOM   3460  C   ARG   250      25.873 -26.363 -55.548  1.00125.51           C
ATOM   3461  O   ARG   250      26.145 -26.459 -54.355  1.00123.07           O
ATOM   3462  CB  ARG   250      27.872 -25.056 -56.061  1.00125.42           C
ATOM   3463  CG  ARG   250      29.048 -24.748 -56.992  1.00 84.06           C
ATOM   3464  CD  ARG   250      29.995 -23.680 -56.441  1.00 86.19           C
ATOM   3465  NE  ARG   250      30.911 -23.277 -57.546  1.00 84.05           N
ATOM   3466  CZ  ARG   250      32.127 -22.728 -57.264  1.00 91.50           C
ATOM   3467  NH1 ARG   250      32.555 -22.643 -55.971  1.00 98.35           N
ATOM   3468  NH2 ARG   250      32.917 -22.263 -58.276  1.00 90.89           N
ATOM   3469  HN  ARG   250      26.741 -25.067 -58.300  1.00105.66           H
ATOM   3470  HA  ARG   250      27.582 -27.136 -56.552  1.00105.66           H
ATOM   3471  HB1 ARG   250      27.251 -24.164 -55.985  1.00105.66           H
ATOM   3472  HB2 ARG   250      28.269 -25.309 -55.078  1.00105.66           H
ATOM   3473  HG1 ARG   250      29.615 -25.666 -57.147  1.00105.66           H
ATOM   3474  HG2 ARG   250      28.652 -24.399 -57.945  1.00105.66           H
ATOM   3475  HD1 ARG   250      29.423 -22.817 -56.099  1.00105.66           H
ATOM   3476  HD2 ARG   250      30.571 -24.088 -55.610  1.00105.66           H
ATOM   3477  HE  ARG   250      30.614 -23.420 -58.563  1.00105.66           H
ATOM   3478 1HH1 ARG   250      31.936 -23.007 -55.178  1.00105.66           H
ATOM   3479 2HH1 ARG   250      33.509 -22.211 -55.750  1.00105.66           H
ATOM   3480 1HH2 ARG   250      32.582 -22.331 -59.290  1.00105.66           H
ATOM   3481 2HH2 ARG   250      33.871 -21.832 -58.055  1.00105.66           H
ATOM   3482  N   LYS   251      24.594 -26.307 -55.977  1.00121.27           N
ATOM   3483  CA  LYS   251      23.488 -26.286 -55.050  1.00117.36           C
ATOM   3484  C   LYS   251      23.583 -27.360 -54.006  1.00119.21           C
ATOM   3485  O   LYS   251      23.403 -27.071 -52.824  1.00116.92           O
ATOM   3486  CB  LYS   251      22.110 -26.492 -55.704  1.00118.81           C
ATOM   3487  CG  LYS   251      21.901 -27.902 -56.256  1.00175.44           C
ATOM   3488  CD  LYS   251      20.435 -28.255 -56.496  1.00  0.00           C
ATOM   3489  CE  LYS   251      20.224 -29.714 -56.902  1.00  0.00           C
ATOM   3490  NZ  LYS   251      18.799 -30.076 -56.754  1.00  0.00           N
ATOM   3491  HN  LYS   251      24.396 -26.278 -57.028  1.00128.17           H
ATOM   3492  HA  LYS   251      23.485 -25.319 -54.546  1.00128.17           H
ATOM   3493  HB1 LYS   251      21.341 -26.296 -54.957  1.00128.17           H
ATOM   3494  HB2 LYS   251      22.009 -25.782 -56.526  1.00128.17           H
ATOM   3495  HG1 LYS   251      22.435 -27.985 -57.202  1.00128.17           H
ATOM   3496  HG2 LYS   251      22.314 -28.615 -55.542  1.00128.17           H
ATOM   3497  HD1 LYS   251      19.878 -28.067 -55.578  1.00128.17           H
ATOM   3498  HD2 LYS   251      20.051 -27.615 -57.291  1.00128.17           H
ATOM   3499  HE1 LYS   251      20.525 -29.847 -57.941  1.00128.17           H
ATOM   3500  HE2 LYS   251      20.828 -30.358 -56.263  1.00128.17           H
ATOM   3501  HZ1 LYS   251      18.659 -31.097 -57.039  1.00128.17           H
ATOM   3502  HZ2 LYS   251      18.204 -29.446 -57.381  1.00128.17           H
ATOM   3503  HZ3 LYS   251      18.502 -29.947 -55.734  1.00128.17           H
ATOM   3504  N   CYS   252      23.887 -28.615 -54.375  1.00117.18           N
ATOM   3505  CA  CYS   252      23.905 -29.644 -53.375  1.00113.78           C
ATOM   3506  C   CYS   252      24.938 -29.297 -52.349  1.00112.64           C
ATOM   3507  O   CYS   252      24.728 -29.474 -51.150  1.00112.11           O
ATOM   3508  CB  CYS   252      24.243 -31.033 -53.946  1.00113.89           C
ATOM   3509  SG  CYS   252      25.895 -31.114 -54.702  1.00  0.00           S
ATOM   3510  HN  CYS   252      24.113 -28.844 -55.396  1.00113.92           H
ATOM   3511  HA  CYS   252      22.928 -29.687 -52.893  1.00113.92           H
ATOM   3512  HB1 CYS   252      24.197 -31.761 -53.136  1.00113.92           H
ATOM   3513  HB2 CYS   252      23.502 -31.285 -54.704  1.00113.92           H
ATOM   3514  HG  CYS   252      25.969 -30.233 -55.710  1.00113.92           H
ATOM   3515  N   LEU   253      26.079 -28.763 -52.813  1.00112.94           N
ATOM   3516  CA  LEU   253      27.209 -28.425 -51.999  1.00110.87           C
ATOM   3517  C   LEU   253      26.829 -27.361 -51.010  1.00110.82           C
ATOM   3518  O   LEU   253      27.198 -27.449 -49.840  1.00110.48           O
ATOM   3519  CB  LEU   253      28.381 -27.932 -52.884  1.00112.32           C
ATOM   3520  CG  LEU   253      29.703 -27.520 -52.193  1.00118.47           C
ATOM   3521  CD1 LEU   253      30.789 -27.254 -53.251  1.00172.43           C
ATOM   3522  CD2 LEU   253      29.548 -26.299 -51.274  1.00173.30           C
ATOM   3523  HN  LEU   253      26.149 -28.576 -53.865  1.00127.70           H
ATOM   3524  HA  LEU   253      27.529 -29.314 -51.455  1.00127.70           H
ATOM   3525  HB1 LEU   253      28.619 -28.737 -53.581  1.00127.70           H
ATOM   3526  HB2 LEU   253      28.023 -27.065 -53.439  1.00127.70           H
ATOM   3527  HG  LEU   253      30.034 -28.358 -51.580  1.00127.70           H
ATOM   3528 1HD1 LEU   253      31.716 -26.964 -52.757  1.00127.70           H
ATOM   3529 2HD1 LEU   253      30.464 -26.450 -53.912  1.00127.70           H
ATOM   3530 3HD1 LEU   253      30.957 -28.159 -53.835  1.00127.70           H
ATOM   3531 1HD2 LEU   253      30.510 -26.060 -50.819  1.00127.70           H
ATOM   3532 2HD2 LEU   253      28.823 -26.522 -50.491  1.00127.70           H
ATOM   3533 3HD2 LEU   253      29.201 -25.446 -51.857  1.00127.70           H
ATOM   3534  N   PHE   254      26.067 -26.336 -51.439  1.00111.18           N
ATOM   3535  CA  PHE   254      25.775 -25.236 -50.566  1.00109.15           C
ATOM   3536  C   PHE   254      25.024 -25.755 -49.392  1.00106.91           C
ATOM   3537  O   PHE   254      25.346 -25.474 -48.239  1.00104.53           O
ATOM   3538  CB  PHE   254      24.795 -24.207 -51.167  1.00110.04           C
ATOM   3539  CG  PHE   254      25.293 -23.607 -52.438  1.00114.40           C
ATOM   3540  CD1 PHE   254      26.227 -22.597 -52.444  1.00115.17           C
ATOM   3541  CD2 PHE   254      24.785 -24.044 -53.641  1.00114.99           C
ATOM   3542  CE1 PHE   254      26.658 -22.053 -53.633  1.00117.88           C
ATOM   3543  CE2 PHE   254      25.211 -23.505 -54.831  1.00116.70           C
ATOM   3544  CZ  PHE   254      26.153 -22.506 -54.829  1.00122.52           C
ATOM   3545  HN  PHE   254      25.679 -26.343 -52.436  1.00113.04           H
ATOM   3546  HA  PHE   254      26.695 -24.747 -50.246  1.00113.04           H
ATOM   3547  HB1 PHE   254      23.846 -24.705 -51.365  1.00113.04           H
ATOM   3548  HB2 PHE   254      24.642 -23.408 -50.441  1.00113.04           H
ATOM   3549  HD1 PHE   254      26.629 -22.226 -51.502  1.00113.04           H
ATOM   3550  HD2 PHE   254      24.031 -24.832 -53.649  1.00113.04           H
ATOM   3551  HE1 PHE   254      27.404 -21.258 -53.626  1.00113.04           H
ATOM   3552  HE2 PHE   254      24.801 -23.868 -55.774  1.00113.04           H
ATOM   3553  HZ  PHE   254      26.499 -22.075 -55.769  1.00113.04           H
ATOM   3554  N   LEU   255      23.988 -26.548 -49.690  1.00102.90           N
ATOM   3555  CA  LEU   255      23.054 -26.989 -48.708  1.00 98.43           C
ATOM   3556  C   LEU   255      23.727 -27.853 -47.696  1.00 97.29           C
ATOM   3557  O   LEU   255      23.573 -27.655 -46.491  1.00 96.68           O
ATOM   3558  CB  LEU   255      21.937 -27.805 -49.371  1.00 98.17           C
ATOM   3559  CG  LEU   255      21.362 -27.058 -50.588  1.00147.90           C
ATOM   3560  CD1 LEU   255      20.104 -27.741 -51.146  1.00104.67           C
ATOM   3561  CD2 LEU   255      21.181 -25.562 -50.287  1.00147.09           C
ATOM   3562  HN  LEU   255      23.856 -26.864 -50.704  1.00111.64           H
ATOM   3563  HA  LEU   255      22.619 -26.122 -48.210  1.00111.64           H
ATOM   3564  HB1 LEU   255      22.341 -28.763 -49.698  1.00111.64           H
ATOM   3565  HB2 LEU   255      21.141 -27.974 -48.646  1.00111.64           H
ATOM   3566  HG  LEU   255      22.117 -27.122 -51.371  1.00111.64           H
ATOM   3567 1HD1 LEU   255      19.734 -27.179 -52.003  1.00111.64           H
ATOM   3568 2HD1 LEU   255      19.335 -27.775 -50.374  1.00111.64           H
ATOM   3569 3HD1 LEU   255      20.350 -28.757 -51.457  1.00111.64           H
ATOM   3570 1HD2 LEU   255      20.773 -25.061 -51.165  1.00111.64           H
ATOM   3571 2HD2 LEU   255      22.145 -25.123 -50.033  1.00111.64           H
ATOM   3572 3HD2 LEU   255      20.495 -25.441 -49.448  1.00111.64           H
ATOM   3573  N   PHE   256      24.524 -28.824 -48.168  1.00 94.30           N
ATOM   3574  CA  PHE   256      25.113 -29.769 -47.273  1.00 91.79           C
ATOM   3575  C   PHE   256      26.062 -29.076 -46.355  1.00 98.22           C
ATOM   3576  O   PHE   256      26.041 -29.301 -45.146  1.00 97.21           O
ATOM   3577  CB  PHE   256      25.893 -30.875 -48.007  1.00 33.83           C
ATOM   3578  CG  PHE   256      26.308 -31.890 -46.998  1.00  0.00           C
ATOM   3579  CD1 PHE   256      27.473 -31.740 -46.283  1.00  0.00           C
ATOM   3580  CD2 PHE   256      25.524 -32.996 -46.765  1.00  0.00           C
ATOM   3581  CE1 PHE   256      27.851 -32.680 -45.353  1.00  0.00           C
ATOM   3582  CE2 PHE   256      25.896 -33.938 -45.836  1.00  0.00           C
ATOM   3583  CZ  PHE   256      27.062 -33.782 -45.127  1.00  0.00           C
ATOM   3584  HN  PHE   256      24.718 -28.891 -49.218  1.00 83.07           H
ATOM   3585  HA  PHE   256      24.324 -30.231 -46.679  1.00 83.07           H
ATOM   3586  HB1 PHE   256      25.256 -31.339 -48.760  1.00 83.07           H
ATOM   3587  HB2 PHE   256      26.774 -30.449 -48.489  1.00 83.07           H
ATOM   3588  HD1 PHE   256      28.103 -30.868 -46.455  1.00 83.07           H
ATOM   3589  HD2 PHE   256      24.597 -33.127 -47.323  1.00 83.07           H
ATOM   3590  HE1 PHE   256      28.778 -32.551 -44.794  1.00 83.07           H
ATOM   3591  HE2 PHE   256      25.265 -34.810 -45.661  1.00 83.07           H
ATOM   3592  HZ  PHE   256      27.360 -34.528 -44.390  1.00 83.07           H
ATOM   3593  N   ILE   257      26.914 -28.194 -46.902  1.00 97.71           N
ATOM   3594  CA  ILE   257      27.907 -27.583 -46.074  1.00 98.54           C
ATOM   3595  C   ILE   257      27.272 -26.734 -45.026  1.00 99.64           C
ATOM   3596  O   ILE   257      27.672 -26.780 -43.866  1.00 98.82           O
ATOM   3597  CB  ILE   257      28.879 -26.726 -46.826  1.00100.75           C
ATOM   3598  CG1 ILE   257      29.739 -27.598 -47.752  1.00 42.23           C
ATOM   3599  CG2 ILE   257      29.698 -25.921 -45.803  1.00 35.73           C
ATOM   3600  CD1 ILE   257      30.708 -26.792 -48.608  1.00 54.00           C
ATOM   3601  HN  ILE   257      26.850 -27.951 -47.942  1.00 78.43           H
ATOM   3602  HA  ILE   257      28.467 -28.375 -45.577  1.00 78.43           H
ATOM   3603  HB  ILE   257      28.315 -26.026 -47.442  1.00 78.43           H
ATOM   3604 1HG1 ILE   257      30.315 -28.292 -47.138  1.00 78.43           H
ATOM   3605 2HG1 ILE   257      29.078 -28.159 -48.412  1.00 78.43           H
ATOM   3606 1HG2 ILE   257      30.414 -25.288 -46.327  1.00 78.43           H
ATOM   3607 2HG2 ILE   257      30.232 -26.606 -45.145  1.00 78.43           H
ATOM   3608 3HG2 ILE   257      29.028 -25.297 -45.211  1.00 78.43           H
ATOM   3609 1HD1 ILE   257      31.286 -27.468 -49.239  1.00 78.43           H
ATOM   3610 2HD1 ILE   257      31.385 -26.231 -47.963  1.00 78.43           H
ATOM   3611 3HD1 ILE   257      30.148 -26.099 -49.237  1.00 78.43           H
ATOM   3612  N   GLY   258      26.262 -25.929 -45.397  1.00 96.90           N
ATOM   3613  CA  GLY   258      25.690 -25.038 -44.435  1.00 95.62           C
ATOM   3614  C   GLY   258      25.041 -25.789 -43.324  1.00 95.86           C
ATOM   3615  O   GLY   258      25.204 -25.440 -42.165  1.00 94.31           O
ATOM   3616  HN  GLY   258      25.891 -25.954 -46.400  1.00 95.67           H
ATOM   3617  HA1 GLY   258      26.477 -24.406 -44.024  1.00 95.67           H
ATOM   3618  HA2 GLY   258      24.943 -24.416 -44.927  1.00 95.67           H
ATOM   3619  N   TRP   259      24.262 -26.839 -43.602  1.00 93.61           N
ATOM   3620  CA  TRP   259      23.639 -27.445 -42.460  1.00 90.03           C
ATOM   3621  C   TRP   259      24.704 -28.074 -41.607  1.00 93.95           C
ATOM   3622  O   TRP   259      24.669 -27.982 -40.381  1.00 93.28           O
ATOM   3623  CB  TRP   259      22.648 -28.568 -42.815  1.00 88.17           C
ATOM   3624  CG  TRP   259      21.493 -28.179 -43.715  1.00 91.25           C
ATOM   3625  CD1 TRP   259      21.302 -28.524 -45.021  1.00 92.61           C
ATOM   3626  CD2 TRP   259      20.366 -27.362 -43.344  1.00 87.19           C
ATOM   3627  CE2 TRP   259      19.540 -27.271 -44.464  1.00 89.85           C
ATOM   3628  CE3 TRP   259      20.045 -26.738 -42.173  1.00 84.45           C
ATOM   3629  NE1 TRP   259      20.125 -27.990 -45.483  1.00 91.50           N
ATOM   3630  CZ2 TRP   259      18.375 -26.557 -44.430  1.00 92.33           C
ATOM   3631  CZ3 TRP   259      18.868 -26.019 -42.145  1.00 85.18           C
ATOM   3632  CH2 TRP   259      18.048 -25.930 -43.249  1.00 89.35           C
ATOM   3633  HN  TRP   259      24.115 -27.200 -44.598  1.00 90.20           H
ATOM   3634  HA  TRP   259      23.122 -26.679 -41.883  1.00 90.20           H
ATOM   3635  HB1 TRP   259      23.207 -29.359 -43.316  1.00 90.20           H
ATOM   3636  HB2 TRP   259      22.231 -28.951 -41.884  1.00 90.20           H
ATOM   3637  HD1 TRP   259      21.985 -29.134 -45.611  1.00 90.20           H
ATOM   3638  HE1 TRP   259      19.728 -28.113 -46.469  1.00 90.20           H
ATOM   3639  HE3 TRP   259      20.690 -26.806 -41.297  1.00 90.20           H
ATOM   3640  HZ2 TRP   259      17.729 -26.486 -45.305  1.00 90.20           H
ATOM   3641  HZ3 TRP   259      18.580 -25.507 -41.227  1.00 90.20           H
ATOM   3642  HH2 TRP   259      17.125 -25.354 -43.185  1.00 90.20           H
ATOM   3643  N   CYS   260      25.688 -28.734 -42.246  1.00 94.69           N
ATOM   3644  CA  CYS   260      26.682 -29.468 -41.516  1.00 96.18           C
ATOM   3645  C   CYS   260      27.530 -28.573 -40.671  1.00 99.78           C
ATOM   3646  O   CYS   260      27.853 -28.946 -39.555  1.00101.72           O
ATOM   3647  CB  CYS   260      27.620 -30.318 -42.399  1.00  0.00           C
ATOM   3648  SG  CYS   260      28.821 -29.350 -43.359  1.00  0.00           S
ATOM   3649  HN  CYS   260      25.731 -28.710 -43.315  1.00 98.09           H
ATOM   3650  HA  CYS   260      26.157 -30.150 -40.847  1.00 98.09           H
ATOM   3651  HB1 CYS   260      28.170 -31.001 -41.753  1.00 98.09           H
ATOM   3652  HB2 CYS   260      27.007 -30.890 -43.096  1.00 98.09           H
ATOM   3653  HG  CYS   260      28.169 -28.510 -44.175  1.00 98.09           H
ATOM   3654  N   ILE   261      27.946 -27.380 -41.128  1.00 97.35           N
ATOM   3655  CA  ILE   261      28.814 -26.655 -40.236  1.00 95.67           C
ATOM   3656  C   ILE   261      28.066 -26.281 -38.988  1.00 98.10           C
ATOM   3657  O   ILE   261      28.580 -26.462 -37.886  1.00100.22           O
ATOM   3658  CB  ILE   261      29.448 -25.433 -40.846  1.00 95.04           C
ATOM   3659  CG1 ILE   261      30.353 -25.828 -42.024  1.00 28.95           C
ATOM   3660  CG2 ILE   261      30.186 -24.682 -39.722  1.00 38.59           C
ATOM   3661  CD1 ILE   261      31.504 -26.749 -41.623  1.00  0.00           C
ATOM   3662  HN  ILE   261      27.653 -26.997 -42.083  1.00 79.13           H
ATOM   3663  HA  ILE   261      29.620 -27.330 -39.945  1.00 79.13           H
ATOM   3664  HB  ILE   261      28.654 -24.789 -41.224  1.00 79.13           H
ATOM   3665 1HG1 ILE   261      29.745 -26.339 -42.770  1.00 79.13           H
ATOM   3666 2HG1 ILE   261      30.772 -24.919 -42.457  1.00 79.13           H
ATOM   3667 1HG2 ILE   261      30.658 -23.788 -40.131  1.00 79.13           H
ATOM   3668 2HG2 ILE   261      30.950 -25.330 -39.291  1.00 79.13           H
ATOM   3669 3HG2 ILE   261      29.475 -24.394 -38.948  1.00 79.13           H
ATOM   3670 1HD1 ILE   261      32.102 -26.988 -42.503  1.00 79.13           H
ATOM   3671 2HD1 ILE   261      31.103 -27.669 -41.197  1.00 79.13           H
ATOM   3672 3HD1 ILE   261      32.130 -26.250 -40.884  1.00 79.13           H
ATOM   3673  N   PRO   262      26.870 -25.779 -39.092  1.00 95.41           N
ATOM   3674  CA  PRO   262      26.174 -25.530 -37.872  1.00 96.41           C
ATOM   3675  C   PRO   262      25.929 -26.691 -36.959  1.00 96.12           C
ATOM   3676  O   PRO   262      25.895 -26.456 -35.752  1.00 94.63           O
ATOM   3677  CB  PRO   262      24.946 -24.718 -38.262  1.00 93.85           C
ATOM   3678  CG  PRO   262      25.493 -23.841 -39.399  1.00 92.87           C
ATOM   3679  CD  PRO   262      26.685 -24.635 -39.965  1.00 92.43           C
ATOM   3680  HA  PRO   262      26.808 -24.846 -37.309  1.00 94.53           H
ATOM   3681  HB1 PRO   262      24.140 -25.363 -38.611  1.00 94.53           H
ATOM   3682  HB2 PRO   262      24.592 -24.111 -37.428  1.00 94.53           H
ATOM   3683  HG1 PRO   262      24.734 -23.688 -40.166  1.00 94.53           H
ATOM   3684  HG2 PRO   262      25.822 -22.875 -39.015  1.00 94.53           H
ATOM   3685  HD1 PRO   262      26.468 -24.967 -40.980  1.00 94.53           H
ATOM   3686  HD2 PRO   262      27.582 -24.016 -39.969  1.00 94.53           H
ATOM   3687  N   PHE   263      25.745 -27.931 -37.457  1.00 93.52           N
ATOM   3688  CA  PHE   263      25.491 -28.987 -36.515  1.00 95.99           C
ATOM   3689  C   PHE   263      26.713 -29.212 -35.660  1.00100.83           C
ATOM   3690  O   PHE   263      26.598 -29.250 -34.438  1.00 99.92           O
ATOM   3691  CB  PHE   263      25.013 -30.304 -37.162  1.00 96.97           C
ATOM   3692  CG  PHE   263      24.621 -31.216 -36.052  1.00 99.16           C
ATOM   3693  CD1 PHE   263      23.418 -31.043 -35.407  1.00 36.77           C
ATOM   3694  CD2 PHE   263      25.443 -32.248 -35.663  1.00 36.40           C
ATOM   3695  CE1 PHE   263      23.043 -31.879 -34.382  1.00 37.92           C
ATOM   3696  CE2 PHE   263      25.074 -33.088 -34.638  1.00 37.54           C
ATOM   3697  CZ  PHE   263      23.873 -32.904 -33.995  1.00 40.94           C
ATOM   3698  HN  PHE   263      25.787 -28.121 -38.510  1.00 70.54           H
ATOM   3699  HA  PHE   263      24.694 -28.645 -35.854  1.00 70.54           H
ATOM   3700  HB1 PHE   263      24.158 -30.113 -37.811  1.00 70.54           H
ATOM   3701  HB2 PHE   263      25.820 -30.748 -37.745  1.00 70.54           H
ATOM   3702  HD1 PHE   263      22.755 -30.234 -35.711  1.00 70.54           H
ATOM   3703  HD2 PHE   263      26.396 -32.401 -36.170  1.00 70.54           H
ATOM   3704  HE1 PHE   263      22.089 -31.729 -33.877  1.00 70.54           H
ATOM   3705  HE2 PHE   263      25.734 -33.900 -34.335  1.00 70.54           H
ATOM   3706  HZ  PHE   263      23.579 -33.568 -33.182  1.00 70.54           H
ATOM   3707  N   PRO   264      27.887 -29.367 -36.220  1.00 99.30           N
ATOM   3708  CA  PRO   264      29.017 -29.446 -35.344  1.00100.29           C
ATOM   3709  C   PRO   264      29.329 -28.250 -34.502  1.00102.65           C
ATOM   3710  O   PRO   264      29.950 -28.426 -33.457  1.00102.60           O
ATOM   3711  CB  PRO   264      30.172 -29.973 -36.184  1.00101.69           C
ATOM   3712  CG  PRO   264      29.458 -30.960 -37.118  1.00 43.22           C
ATOM   3713  CD  PRO   264      28.020 -30.421 -37.215  1.00 43.90           C
ATOM   3714  HA  PRO   264      28.783 -30.244 -34.639  1.00 84.81           H
ATOM   3715  HB1 PRO   264      30.652 -29.172 -36.746  1.00 84.81           H
ATOM   3716  HB2 PRO   264      30.913 -30.479 -35.565  1.00 84.81           H
ATOM   3717  HG1 PRO   264      29.932 -30.973 -38.100  1.00 84.81           H
ATOM   3718  HG2 PRO   264      29.466 -31.965 -36.697  1.00 84.81           H
ATOM   3719  HD1 PRO   264      27.839 -30.019 -38.212  1.00 84.81           H
ATOM   3720  HD2 PRO   264      27.308 -31.220 -37.010  1.00 84.81           H
ATOM   3721  N   ILE   265      28.952 -27.027 -34.908  1.00 99.33           N
ATOM   3722  CA  ILE   265      29.258 -25.928 -34.044  1.00 99.73           C
ATOM   3723  C   ILE   265      28.456 -26.119 -32.794  1.00100.66           C
ATOM   3724  O   ILE   265      28.942 -25.908 -31.682  1.00100.41           O
ATOM   3725  CB  ILE   265      28.954 -24.590 -34.667  1.00 99.85           C
ATOM   3726  CG1 ILE   265      29.681 -23.486 -33.895  1.00 39.79           C
ATOM   3727  CG2 ILE   265      27.434 -24.385 -34.752  1.00 42.60           C
ATOM   3728  CD1 ILE   265      31.201 -23.583 -34.013  1.00 36.14           C
ATOM   3729  HN  ILE   265      28.444 -26.881 -35.838  1.00 77.31           H
ATOM   3730  HA  ILE   265      30.317 -25.965 -33.791  1.00 77.31           H
ATOM   3731  HB  ILE   265      29.347 -24.599 -35.684  1.00 77.31           H
ATOM   3732 1HG1 ILE   265      29.362 -22.520 -34.286  1.00 77.31           H
ATOM   3733 2HG1 ILE   265      29.408 -23.560 -32.842  1.00 77.31           H
ATOM   3734 1HG2 ILE   265      27.222 -23.416 -35.204  1.00 77.31           H
ATOM   3735 2HG2 ILE   265      27.006 -24.420 -33.751  1.00 77.31           H
ATOM   3736 3HG2 ILE   265      26.994 -25.174 -35.363  1.00 77.31           H
ATOM   3737 1HD1 ILE   265      31.662 -22.775 -33.445  1.00 77.31           H
ATOM   3738 2HD1 ILE   265      31.490 -23.502 -35.061  1.00 77.31           H
ATOM   3739 3HD1 ILE   265      31.536 -24.542 -33.617  1.00 77.31           H
ATOM   3740  N   ILE   266      27.191 -26.550 -32.962  1.00 98.71           N
ATOM   3741  CA  ILE   266      26.292 -26.780 -31.871  1.00 96.08           C
ATOM   3742  C   ILE   266      26.793 -27.881 -30.994  1.00 99.18           C
ATOM   3743  O   ILE   266      26.682 -27.789 -29.774  1.00100.88           O
ATOM   3744  CB  ILE   266      24.905 -27.136 -32.305  1.00 97.71           C
ATOM   3745  CG1 ILE   266      24.170 -25.876 -32.786  1.00 96.01           C
ATOM   3746  CG2 ILE   266      24.216 -27.874 -31.152  1.00 92.57           C
ATOM   3747  CD1 ILE   266      24.031 -24.814 -31.694  1.00 45.06           C
ATOM   3748  HN  ILE   266      26.842 -26.730 -33.957  1.00 90.78           H
ATOM   3749  HA  ILE   266      26.239 -25.868 -31.276  1.00 90.78           H
ATOM   3750  HB  ILE   266      24.982 -27.823 -33.148  1.00 90.78           H
ATOM   3751 1HG1 ILE   266      24.725 -25.447 -33.620  1.00 90.78           H
ATOM   3752 2HG1 ILE   266      23.173 -26.162 -33.122  1.00 90.78           H
ATOM   3753 1HG2 ILE   266      23.201 -28.144 -31.447  1.00 90.78           H
ATOM   3754 2HG2 ILE   266      24.179 -27.227 -30.276  1.00 90.78           H
ATOM   3755 3HG2 ILE   266      24.776 -28.778 -30.912  1.00 90.78           H
ATOM   3756 1HD1 ILE   266      23.504 -23.948 -32.094  1.00 90.78           H
ATOM   3757 2HD1 ILE   266      25.021 -24.511 -31.354  1.00 90.78           H
ATOM   3758 3HD1 ILE   266      23.470 -25.226 -30.856  1.00 90.78           H
ATOM   3759  N   VAL   267      27.337 -28.966 -31.577  1.00 99.35           N
ATOM   3760  CA  VAL   267      27.773 -30.051 -30.744  1.00 99.42           C
ATOM   3761  C   VAL   267      28.876 -29.572 -29.851  1.00103.38           C
ATOM   3762  O   VAL   267      28.923 -29.925 -28.674  1.00103.36           O
ATOM   3763  CB  VAL   267      28.272 -31.249 -31.505  1.00100.99           C
ATOM   3764  CG1 VAL   267      27.117 -31.793 -32.363  1.00 45.57           C
ATOM   3765  CG2 VAL   267      29.531 -30.872 -32.298  1.00 39.97           C
ATOM   3766  HN  VAL   267      27.443 -29.018 -32.640  1.00 84.58           H
ATOM   3767  HA  VAL   267      26.936 -30.364 -30.119  1.00 84.58           H
ATOM   3768  HB  VAL   267      28.546 -32.017 -30.783  1.00 84.58           H
ATOM   3769 1HG1 VAL   267      27.459 -32.663 -32.924  1.00 84.58           H
ATOM   3770 2HG1 VAL   267      26.785 -31.021 -33.057  1.00 84.58           H
ATOM   3771 3HG1 VAL   267      26.288 -32.081 -31.716  1.00 84.58           H
ATOM   3772 1HG2 VAL   267      29.889 -31.742 -32.848  1.00 84.58           H
ATOM   3773 2HG2 VAL   267      30.306 -30.533 -31.611  1.00 84.58           H
ATOM   3774 3HG2 VAL   267      29.293 -30.072 -33.000  1.00 84.58           H
ATOM   3775  N   ALA   268      29.790 -28.741 -30.385  1.00102.29           N
ATOM   3776  CA  ALA   268      30.899 -28.263 -29.608  1.00102.95           C
ATOM   3777  C   ALA   268      30.373 -27.462 -28.456  1.00103.44           C
ATOM   3778  O   ALA   268      30.874 -27.558 -27.337  1.00105.08           O
ATOM   3779  CB  ALA   268      31.841 -27.351 -30.412  1.00104.36           C
ATOM   3780  HN  ALA   268      29.689 -28.433 -31.404  1.00103.62           H
ATOM   3781  HA  ALA   268      31.463 -29.114 -29.225  1.00103.62           H
ATOM   3782  HB1 ALA   268      32.660 -27.020 -29.774  1.00103.62           H
ATOM   3783  HB2 ALA   268      31.287 -26.483 -30.772  1.00103.62           H
ATOM   3784  HB3 ALA   268      32.243 -27.902 -31.262  1.00103.62           H
ATOM   3785  N   TRP   269      29.330 -26.653 -28.712  1.00100.09           N
ATOM   3786  CA  TRP   269      28.729 -25.793 -27.733  1.00100.03           C
ATOM   3787  C   TRP   269      28.168 -26.631 -26.625  1.00101.28           C
ATOM   3788  O   TRP   269      28.314 -26.293 -25.452  1.00100.61           O
ATOM   3789  CB  TRP   269      27.590 -24.967 -28.366  1.00 97.09           C
ATOM   3790  CG  TRP   269      26.820 -24.055 -27.441  1.00 42.63           C
ATOM   3791  CD1 TRP   269      27.184 -22.869 -26.876  1.00 50.13           C
ATOM   3792  CD2 TRP   269      25.465 -24.303 -27.029  1.00 44.14           C
ATOM   3793  CE2 TRP   269      25.079 -23.236 -26.219  1.00 48.86           C
ATOM   3794  CE3 TRP   269      24.612 -25.332 -27.310  1.00 47.13           C
ATOM   3795  NE1 TRP   269      26.145 -22.364 -26.132  1.00 50.43           N
ATOM   3796  CZ2 TRP   269      23.828 -23.183 -25.672  1.00 54.41           C
ATOM   3797  CZ3 TRP   269      23.354 -25.278 -26.753  1.00 47.14           C
ATOM   3798  CH2 TRP   269      22.970 -24.225 -25.949  1.00 52.69           C
ATOM   3799  HN  TRP   269      28.924 -26.651 -29.702  1.00 66.90           H
ATOM   3800  HA  TRP   269      29.485 -25.118 -27.330  1.00 66.90           H
ATOM   3801  HB1 TRP   269      28.027 -24.349 -29.150  1.00 66.90           H
ATOM   3802  HB2 TRP   269      26.880 -25.667 -28.807  1.00 66.90           H
ATOM   3803  HD1 TRP   269      28.157 -22.392 -26.997  1.00 66.90           H
ATOM   3804  HE1 TRP   269      26.159 -21.448 -25.578  1.00 66.90           H
ATOM   3805  HE3 TRP   269      24.915 -26.161 -27.949  1.00 66.90           H
ATOM   3806  HZ2 TRP   269      23.521 -22.349 -25.041  1.00 66.90           H
ATOM   3807  HZ3 TRP   269      22.647 -26.084 -26.951  1.00 66.90           H
ATOM   3808  HH2 TRP   269      21.966 -24.216 -25.524  1.00 66.90           H
ATOM   3809  N   ALA   270      27.511 -27.754 -26.972  1.00 98.71           N
ATOM   3810  CA  ALA   270      26.898 -28.611 -25.995  1.00100.60           C
ATOM   3811  C   ALA   270      27.949 -29.172 -25.093  1.00105.30           C
ATOM   3812  O   ALA   270      27.751 -29.272 -23.884  1.00106.38           O
ATOM   3813  CB  ALA   270      26.157 -29.800 -26.631  1.00 99.12           C
ATOM   3814  HN  ALA   270      27.444 -28.016 -28.008  1.00102.02           H
ATOM   3815  HA  ALA   270      26.194 -28.028 -25.402  1.00102.02           H
ATOM   3816  HB1 ALA   270      25.713 -30.413 -25.847  1.00102.02           H
ATOM   3817  HB2 ALA   270      26.860 -30.401 -27.207  1.00102.02           H
ATOM   3818  HB3 ALA   270      25.371 -29.429 -27.289  1.00102.02           H
ATOM   3819  N   ILE   271      29.106 -29.552 -25.662  1.00100.31           N
ATOM   3820  CA  ILE   271      30.150 -30.149 -24.883  1.00102.62           C
ATOM   3821  C   ILE   271      30.618 -29.154 -23.872  1.00110.96           C
ATOM   3822  O   ILE   271      30.824 -29.490 -22.707  1.00115.79           O
ATOM   3823  CB  ILE   271      31.336 -30.538 -25.714  1.00100.69           C
ATOM   3824  CG1 ILE   271      30.933 -31.591 -26.760  1.00100.32           C
ATOM   3825  CG2 ILE   271      32.453 -31.006 -24.767  1.00104.92           C
ATOM   3826  CD1 ILE   271      31.999 -31.828 -27.829  1.00 53.84           C
ATOM   3827  HN  ILE   271      29.249 -29.407 -26.713  1.00 98.68           H
ATOM   3828  HA  ILE   271      29.762 -31.030 -24.371  1.00 98.68           H
ATOM   3829  HB  ILE   271      31.688 -29.652 -26.242  1.00 98.68           H
ATOM   3830 1HG1 ILE   271      30.745 -32.533 -26.246  1.00 98.68           H
ATOM   3831 2HG1 ILE   271      30.020 -31.256 -27.252  1.00 98.68           H
ATOM   3832 1HG2 ILE   271      33.327 -31.295 -25.350  1.00 98.68           H
ATOM   3833 2HG2 ILE   271      32.104 -31.861 -24.188  1.00 98.68           H
ATOM   3834 3HG2 ILE   271      32.720 -30.194 -24.090  1.00 98.68           H
ATOM   3835 1HD1 ILE   271      31.647 -32.582 -28.533  1.00 98.68           H
ATOM   3836 2HD1 ILE   271      32.918 -32.174 -27.355  1.00 98.68           H
ATOM   3837 3HD1 ILE   271      32.193 -30.897 -28.361  1.00 98.68           H
ATOM   3838  N   GLY   272      30.786 -27.890 -24.298  1.00106.54           N
ATOM   3839  CA  GLY   272      31.289 -26.871 -23.424  1.00110.68           C
ATOM   3840  C   GLY   272      30.348 -26.675 -22.279  1.00111.01           C
ATOM   3841  O   GLY   272      30.782 -26.490 -21.143  1.00117.71           O
ATOM   3842  HN  GLY   272      30.539 -27.640 -25.308  1.00111.49           H
ATOM   3843  HA1 GLY   272      32.265 -27.170 -23.043  1.00111.49           H
ATOM   3844  HA2 GLY   272      31.385 -25.936 -23.977  1.00111.48           H
ATOM   3845  N   LYS   273      29.030 -26.694 -22.549  1.00107.04           N
ATOM   3846  CA  LYS   273      28.062 -26.471 -21.514  1.00109.86           C
ATOM   3847  C   LYS   273      28.175 -27.559 -20.501  1.00110.29           C
ATOM   3848  O   LYS   273      28.150 -27.311 -19.298  1.00110.55           O
ATOM   3849  CB  LYS   273      26.613 -26.516 -22.030  1.00110.11           C
ATOM   3850  CG  LYS   273      26.267 -25.389 -23.001  1.00 67.74           C
ATOM   3851  CD  LYS   273      26.425 -23.994 -22.397  1.00 70.09           C
ATOM   3852  CE  LYS   273      25.323 -23.610 -21.408  1.00 65.31           C
ATOM   3853  NZ  LYS   273      25.569 -22.248 -20.883  1.00 70.34           N
ATOM   3854  HN  LYS   273      28.699 -26.879 -23.550  1.00 91.26           H
ATOM   3855  HA  LYS   273      28.251 -25.508 -21.039  1.00 91.26           H
ATOM   3856  HB1 LYS   273      26.459 -27.467 -22.539  1.00 91.26           H
ATOM   3857  HB2 LYS   273      25.942 -26.448 -21.173  1.00 91.26           H
ATOM   3858  HG1 LYS   273      26.924 -25.466 -23.868  1.00 91.26           H
ATOM   3859  HG2 LYS   273      25.231 -25.512 -23.318  1.00 91.26           H
ATOM   3860  HD1 LYS   273      27.381 -23.953 -21.876  1.00 91.26           H
ATOM   3861  HD2 LYS   273      26.422 -23.267 -23.209  1.00 91.26           H
ATOM   3862  HE1 LYS   273      24.358 -23.634 -21.914  1.00 91.26           H
ATOM   3863  HE2 LYS   273      25.317 -24.320 -20.581  1.00 91.26           H
ATOM   3864  HZ1 LYS   273      24.795 -21.986 -20.192  1.00 91.26           H
ATOM   3865  HZ2 LYS   273      25.574 -21.548 -21.693  1.00 91.26           H
ATOM   3866  HZ3 LYS   273      26.515 -22.222 -20.384  1.00 91.26           H
ATOM   3867  N   LEU   274      28.327 -28.810 -20.961  1.00108.18           N
ATOM   3868  CA  LEU   274      28.329 -29.878 -20.014  1.00109.45           C
ATOM   3869  C   LEU   274      29.472 -29.705 -19.077  1.00114.35           C
ATOM   3870  O   LEU   274      29.305 -29.812 -17.863  1.00118.53           O
ATOM   3871  CB  LEU   274      28.466 -31.259 -20.677  1.00106.73           C
ATOM   3872  CG  LEU   274      27.273 -31.613 -21.583  1.00 63.00           C
ATOM   3873  CD1 LEU   274      27.438 -33.007 -22.209  1.00 53.85           C
ATOM   3874  CD2 LEU   274      25.938 -31.441 -20.840  1.00 76.87           C
ATOM   3875  HN  LEU   274      28.443 -29.001 -22.008  1.00 93.87           H
ATOM   3876  HA  LEU   274      27.399 -29.849 -19.447  1.00 93.87           H
ATOM   3877  HB1 LEU   274      29.374 -31.266 -21.280  1.00 93.87           H
ATOM   3878  HB2 LEU   274      28.543 -32.013 -19.894  1.00 93.87           H
ATOM   3879  HG  LEU   274      27.274 -30.895 -22.403  1.00 93.87           H
ATOM   3880 1HD1 LEU   274      26.578 -33.225 -22.843  1.00 93.87           H
ATOM   3881 2HD1 LEU   274      27.505 -33.755 -21.419  1.00 93.87           H
ATOM   3882 3HD1 LEU   274      28.347 -33.031 -22.810  1.00 93.87           H
ATOM   3883 1HD2 LEU   274      25.115 -31.699 -21.506  1.00 93.87           H
ATOM   3884 2HD2 LEU   274      25.833 -30.406 -20.516  1.00 93.87           H
ATOM   3885 3HD2 LEU   274      25.920 -32.098 -19.969  1.00 93.87           H
ATOM   3886  N   TYR   275      30.678 -29.427 -19.598  1.00112.49           N
ATOM   3887  CA  TYR   275      31.748 -29.340 -18.657  1.00116.78           C
ATOM   3888  C   TYR   275      31.591 -28.151 -17.756  1.00121.54           C
ATOM   3889  O   TYR   275      31.577 -28.296 -16.535  1.00125.21           O
ATOM   3890  CB  TYR   275      33.132 -29.247 -19.323  1.00118.75           C
ATOM   3891  CG  TYR   275      33.403 -30.567 -19.960  1.00 85.55           C
ATOM   3892  CD1 TYR   275      33.858 -31.620 -19.202  1.00 81.89           C
ATOM   3893  CD2 TYR   275      33.207 -30.754 -21.309  1.00 91.53           C
ATOM   3894  CE1 TYR   275      34.111 -32.843 -19.777  1.00 77.08           C
ATOM   3895  CE2 TYR   275      33.460 -31.974 -21.891  1.00 88.46           C
ATOM   3896  CZ  TYR   275      33.912 -33.021 -21.124  1.00 80.83           C
ATOM   3897  OH  TYR   275      34.171 -34.275 -21.718  1.00 88.33           O
ATOM   3898  HN  TYR   275      30.827 -29.281 -20.647  1.00 99.04           H
ATOM   3899  HA  TYR   275      31.730 -30.238 -18.039  1.00 99.04           H
ATOM   3900  HB1 TYR   275      33.131 -28.461 -20.078  1.00 99.04           H
ATOM   3901  HB2 TYR   275      33.893 -29.030 -18.574  1.00 99.04           H
ATOM   3902  HD1 TYR   275      34.020 -31.484 -18.132  1.00 99.04           H
ATOM   3903  HD2 TYR   275      32.849 -29.927 -21.922  1.00 99.04           H
ATOM   3904  HE1 TYR   275      34.470 -33.670 -19.164  1.00 99.04           H
ATOM   3905  HE2 TYR   275      33.302 -32.111 -22.961  1.00 99.04           H
ATOM   3906  HH  TYR   275      35.180 -34.528 -21.577  1.00 99.04           H
ATOM   3907  N   TYR   276      31.476 -26.941 -18.340  1.00118.69           N
ATOM   3908  CA  TYR   276      31.431 -25.741 -17.551  1.00115.10           C
ATOM   3909  C   TYR   276      30.125 -25.469 -16.863  1.00120.53           C
ATOM   3910  O   TYR   276      30.089 -25.334 -15.639  1.00126.25           O
ATOM   3911  CB  TYR   276      31.754 -24.493 -18.385  1.00115.07           C
ATOM   3912  CG  TYR   276      33.167 -24.615 -18.834  1.00122.11           C
ATOM   3913  CD1 TYR   276      34.198 -24.262 -17.994  1.00128.76           C
ATOM   3914  CD2 TYR   276      33.462 -25.082 -20.095  1.00124.61           C
ATOM   3915  CE1 TYR   276      35.504 -24.372 -18.405  1.00134.82           C
ATOM   3916  CE2 TYR   276      34.767 -25.195 -20.511  1.00129.18           C
ATOM   3917  CZ  TYR   276      35.791 -24.839 -19.666  1.00131.39           C
ATOM   3918  OH  TYR   276      37.131 -24.954 -20.090  1.00 82.87           O
ATOM   3919  HN  TYR   276      31.418 -26.874 -19.407  1.00120.78           H
ATOM   3920  HA  TYR   276      32.196 -25.827 -16.780  1.00120.78           H
ATOM   3921  HB1 TYR   276      31.091 -24.439 -19.249  1.00120.78           H
ATOM   3922  HB2 TYR   276      31.632 -23.596 -17.777  1.00120.78           H
ATOM   3923  HD1 TYR   276      33.976 -23.892 -16.993  1.00120.78           H
ATOM   3924  HD2 TYR   276      32.653 -25.364 -20.769  1.00120.78           H
ATOM   3925  HE1 TYR   276      36.313 -24.090 -17.731  1.00120.78           H
ATOM   3926  HE2 TYR   276      34.990 -25.566 -21.511  1.00120.78           H
ATOM   3927  HH  TYR   276      37.590 -24.010 -20.060  1.00120.78           H
ATOM   3928  N   GLU   277      29.005 -25.418 -17.621  1.00118.06           N
ATOM   3929  CA  GLU   277      27.792 -24.951 -17.001  1.00119.03           C
ATOM   3930  C   GLU   277      26.615 -25.702 -17.526  1.00120.99           C
ATOM   3931  O   GLU   277      26.323 -25.662 -18.721  1.00120.40           O
ATOM   3932  CB  GLU   277      27.455 -23.488 -17.345  1.00118.32           C
ATOM   3933  CG  GLU   277      28.528 -22.464 -16.985  1.00 93.90           C
ATOM   3934  CD  GLU   277      29.495 -22.332 -18.153  1.00  0.00           C
ATOM   3935  OE1 GLU   277      29.060 -22.529 -19.319  1.00  0.00           O
ATOM   3936  OE2 GLU   277      30.685 -22.016 -17.889  1.00  0.00           O
ATOM   3937  HN  GLU   277      29.020 -25.715 -18.649  1.00115.12           H
ATOM   3938  HA  GLU   277      27.858 -25.073 -15.919  1.00115.12           H
ATOM   3939  HB1 GLU   277      27.281 -23.428 -18.420  1.00115.12           H
ATOM   3940  HB2 GLU   277      26.542 -23.220 -16.813  1.00115.12           H
ATOM   3941  HG1 GLU   277      28.060 -21.499 -16.786  1.00115.12           H
ATOM   3942  HG2 GLU   277      29.068 -22.796 -16.098  1.00115.12           H
ATOM   3943  N   ASN   278      25.872 -26.373 -16.628  1.00121.16           N
ATOM   3944  CA  ASN   278      24.693 -27.055 -17.069  1.00117.08           C
ATOM   3945  C   ASN   278      23.541 -26.460 -16.321  1.00121.60           C
ATOM   3946  O   ASN   278      22.660 -27.179 -15.850  1.00120.24           O
ATOM   3947  CB  ASN   278      24.734 -28.557 -16.735  1.00121.35           C
ATOM   3948  CG  ASN   278      23.561 -29.250 -17.413  1.00 87.86           C
ATOM   3949  ND2 ASN   278      22.660 -29.853 -16.593  1.00 85.85           N
ATOM   3950  OD1 ASN   278      23.454 -29.265 -18.637  1.00 79.47           O
ATOM   3951  HN  ASN   278      26.158 -26.396 -15.597  1.00106.83           H
ATOM   3952  HA  ASN   278      24.558 -26.912 -18.141  1.00106.83           H
ATOM   3953  HB1 ASN   278      25.669 -28.986 -17.096  1.00106.83           H
ATOM   3954  HB2 ASN   278      24.665 -28.693 -15.656  1.00106.83           H
ATOM   3955 1HD2 ASN   278      22.798 -29.823 -15.532  1.00106.83           H
ATOM   3956 2HD2 ASN   278      21.812 -30.357 -17.008  1.00106.83           H
ATOM   3957  N   GLU   279      23.494 -25.117 -16.222  1.00125.17           N
ATOM   3958  CA  GLU   279      22.437 -24.503 -15.472  1.00127.05           C
ATOM   3959  C   GLU   279      21.406 -23.968 -16.413  1.00128.79           C
ATOM   3960  O   GLU   279      21.683 -23.677 -17.575  1.00124.15           O
ATOM   3961  CB  GLU   279      22.904 -23.326 -14.598  1.00126.14           C
ATOM   3962  CG  GLU   279      23.816 -23.740 -13.441  1.00 99.66           C
ATOM   3963  CD  GLU   279      22.963 -24.430 -12.386  1.00100.11           C
ATOM   3964  OE1 GLU   279      21.727 -24.185 -12.369  1.00 95.08           O
ATOM   3965  OE2 GLU   279      23.538 -25.210 -11.582  1.00 92.91           O
ATOM   3966  HN  GLU   279      24.238 -24.514 -16.698  1.00113.23           H
ATOM   3967  HA  GLU   279      21.975 -25.256 -14.832  1.00113.23           H
ATOM   3968  HB1 GLU   279      23.447 -22.623 -15.230  1.00113.23           H
ATOM   3969  HB2 GLU   279      22.023 -22.836 -14.183  1.00113.23           H
ATOM   3970  HG1 GLU   279      24.582 -24.426 -13.803  1.00113.23           H
ATOM   3971  HG2 GLU   279      24.291 -22.857 -13.012  1.00113.23           H
ATOM   3972  N   GLN   280      20.163 -23.880 -15.907  1.00127.15           N
ATOM   3973  CA  GLN   280      19.028 -23.287 -16.555  1.00123.72           C
ATOM   3974  C   GLN   280      18.871 -23.681 -17.990  1.00126.15           C
ATOM   3975  O   GLN   280      18.823 -22.821 -18.867  1.00128.68           O
ATOM   3976  CB  GLN   280      18.977 -21.756 -16.464  1.00126.04           C
ATOM   3977  CG  GLN   280      18.704 -21.257 -15.046  1.00107.55           C
ATOM   3978  CD  GLN   280      18.407 -19.774 -15.151  1.00108.45           C
ATOM   3979  NE2 GLN   280      17.288 -19.328 -14.521  1.00  0.00           N
ATOM   3980  OE1 GLN   280      19.147 -19.034 -15.796  1.00  0.00           O
ATOM   3981  HN  GLN   280      20.006 -24.289 -14.931  1.00121.11           H
ATOM   3982  HA  GLN   280      18.146 -23.658 -16.034  1.00121.11           H
ATOM   3983  HB1 GLN   280      19.934 -21.355 -16.796  1.00121.11           H
ATOM   3984  HB2 GLN   280      18.183 -21.395 -17.118  1.00121.11           H
ATOM   3985  HG1 GLN   280      17.848 -21.782 -14.622  1.00121.11           H
ATOM   3986  HG2 GLN   280      19.579 -21.420 -14.417  1.00121.11           H
ATOM   3987 1HE2 GLN   280      16.666 -20.014 -13.984  1.00121.11           H
ATOM   3988 2HE2 GLN   280      17.028 -18.291 -14.561  1.00121.11           H
ATOM   3989  N   CYS   281      18.796 -24.994 -18.266  1.00123.01           N
ATOM   3990  CA  CYS   281      18.472 -25.465 -19.586  1.00117.04           C
ATOM   3991  C   CYS   281      19.454 -24.968 -20.598  1.00117.14           C
ATOM   3992  O   CYS   281      19.111 -24.850 -21.772  1.00116.38           O
ATOM   3993  CB  CYS   281      17.100 -24.995 -20.093  1.00110.32           C
ATOM   3994  SG  CYS   281      15.685 -25.632 -19.156  1.00116.99           S
ATOM   3995  HN  CYS   281      18.982 -25.704 -17.488  1.00116.81           H
ATOM   3996  HA  CYS   281      18.491 -26.555 -19.584  1.00116.81           H
ATOM   3997  HB1 CYS   281      17.075 -23.906 -20.044  1.00116.81           H
ATOM   3998  HB2 CYS   281      16.993 -25.315 -21.129  1.00116.81           H
ATOM   3999  HG  CYS   281      15.982 -25.644 -17.853  1.00  0.00           H
ATOM   4000  N   TRP   282      20.691 -24.644 -20.187  1.00117.65           N
ATOM   4001  CA  TRP   282      21.701 -24.204 -21.113  1.00114.33           C
ATOM   4002  C   TRP   282      21.384 -22.819 -21.588  1.00120.14           C
ATOM   4003  O   TRP   282      22.191 -22.181 -22.263  1.00120.57           O
ATOM   4004  CB  TRP   282      21.831 -25.116 -22.344  1.00111.09           C
ATOM   4005  CG  TRP   282      22.434 -26.464 -22.035  1.00 71.31           C
ATOM   4006  CD1 TRP   282      22.758 -27.011 -20.829  1.00 71.26           C
ATOM   4007  CD2 TRP   282      22.802 -27.429 -23.031  1.00 70.74           C
ATOM   4008  CE2 TRP   282      23.343 -28.526 -22.362  1.00 68.41           C
ATOM   4009  CE3 TRP   282      22.702 -27.400 -24.392  1.00 71.27           C
ATOM   4010  NE1 TRP   282      23.309 -28.257 -21.011  1.00 70.89           N
ATOM   4011  CZ2 TRP   282      23.794 -29.619 -23.047  1.00 66.93           C
ATOM   4012  CZ3 TRP   282      23.156 -28.503 -25.077  1.00 66.51           C
ATOM   4013  CH2 TRP   282      23.691 -29.592 -24.420  1.00 61.92           C
ATOM   4014  HN  TRP   282      20.931 -24.714 -19.146  1.00 85.93           H
ATOM   4015  HA  TRP   282      22.660 -24.181 -20.595  1.00 85.93           H
ATOM   4016  HB1 TRP   282      20.837 -25.272 -22.763  1.00 85.93           H
ATOM   4017  HB2 TRP   282      22.462 -24.616 -23.078  1.00 85.93           H
ATOM   4018  HD1 TRP   282      22.603 -26.531 -19.862  1.00 85.93           H
ATOM   4019  HE1 TRP   282      23.654 -28.907 -20.235  1.00 85.93           H
ATOM   4020  HE3 TRP   282      22.281 -26.540 -24.913  1.00 85.93           H
ATOM   4021  HZ2 TRP   282      24.218 -30.478 -22.527  1.00 85.93           H
ATOM   4022  HZ3 TRP   282      23.091 -28.518 -26.165  1.00 85.93           H
ATOM   4023  HH2 TRP   282      24.040 -30.447 -24.999  1.00 85.93           H
ATOM   4024  N   PHE   283      20.184 -22.327 -21.244  1.00124.42           N
ATOM   4025  CA  PHE   283      19.722 -21.016 -21.582  1.00126.99           C
ATOM   4026  C   PHE   283      20.378 -20.006 -20.690  1.00131.09           C
ATOM   4027  O   PHE   283      20.634 -18.877 -21.103  1.00132.50           O
ATOM   4028  CB  PHE   283      18.200 -20.884 -21.411  1.00129.93           C
ATOM   4029  CG  PHE   283      17.794 -19.554 -21.936  1.00  0.00           C
ATOM   4030  CD1 PHE   283      17.599 -19.371 -23.286  1.00  0.00           C
ATOM   4031  CD2 PHE   283      17.601 -18.491 -21.083  1.00  0.00           C
ATOM   4032  CE1 PHE   283      17.222 -18.143 -23.778  1.00  0.00           C
ATOM   4033  CE2 PHE   283      17.224 -17.262 -21.569  1.00  0.00           C
ATOM   4034  CZ  PHE   283      17.033 -17.087 -22.919  1.00  0.00           C
ATOM   4035  HN  PHE   283      19.528 -22.958 -20.681  1.00128.99           H
ATOM   4036  HA  PHE   283      19.985 -20.801 -22.618  1.00128.99           H
ATOM   4037  HB1 PHE   283      17.695 -21.672 -21.969  1.00128.99           H
ATOM   4038  HB2 PHE   283      17.938 -20.961 -20.355  1.00128.99           H
ATOM   4039  HD1 PHE   283      17.745 -20.206 -23.971  1.00128.99           H
ATOM   4040  HD2 PHE   283      17.749 -18.626 -20.012  1.00128.99           H
ATOM   4041  HE1 PHE   283      17.072 -18.007 -24.849  1.00128.99           H
ATOM   4042  HE2 PHE   283      17.076 -16.427 -20.884  1.00128.99           H
ATOM   4043  HZ  PHE   283      16.734 -16.113 -23.307  1.00128.99           H
ATOM   4044  N   GLY   284      20.644 -20.398 -19.427  1.00129.58           N
ATOM   4045  CA  GLY   284      21.114 -19.491 -18.414  1.00132.48           C
ATOM   4046  C   GLY   284      22.504 -19.007 -18.677  1.00139.46           C
ATOM   4047  O   GLY   284      23.336 -19.709 -19.251  1.00139.60           O
ATOM   4048  HN  GLY   284      20.498 -21.425 -19.168  1.00135.28           H
ATOM   4049  HA1 GLY   284      20.446 -18.630 -18.378  1.00135.28           H
ATOM   4050  HA2 GLY   284      21.099 -20.004 -17.452  1.00135.28           H
ATOM   4051  N   LYS   285      22.766 -17.767 -18.199  1.00137.74           N
ATOM   4052  CA  LYS   285      24.016 -17.069 -18.306  1.00138.39           C
ATOM   4053  C   LYS   285      24.696 -17.178 -16.976  1.00143.55           C
ATOM   4054  O   LYS   285      24.046 -17.364 -15.949  1.00143.85           O
ATOM   4055  CB  LYS   285      23.857 -15.561 -18.574  1.00138.05           C
ATOM   4056  CG  LYS   285      23.293 -15.209 -19.951  1.00103.70           C
ATOM   4057  CD  LYS   285      24.198 -15.620 -21.113  1.00110.42           C
ATOM   4058  CE  LYS   285      23.709 -15.114 -22.472  1.00110.16           C
ATOM   4059  NZ  LYS   285      22.424 -15.761 -22.822  1.00118.60           N
ATOM   4060  HN  LYS   285      21.968 -17.262 -17.695  1.00127.16           H
ATOM   4061  HA  LYS   285      24.634 -17.523 -19.080  1.00127.16           H
ATOM   4062  HB1 LYS   285      23.186 -15.152 -17.818  1.00127.16           H
ATOM   4063  HB2 LYS   285      24.838 -15.095 -18.480  1.00127.16           H
ATOM   4064  HG1 LYS   285      22.333 -15.712 -20.068  1.00127.16           H
ATOM   4065  HG2 LYS   285      23.146 -14.129 -19.996  1.00127.16           H
ATOM   4066  HD1 LYS   285      25.195 -15.218 -20.934  1.00127.16           H
ATOM   4067  HD2 LYS   285      24.244 -16.708 -21.146  1.00127.16           H
ATOM   4068  HE1 LYS   285      23.569 -14.035 -22.426  1.00127.16           H
ATOM   4069  HE2 LYS   285      24.452 -15.352 -23.234  1.00127.16           H
ATOM   4070  HZ1 LYS   285      22.091 -15.402 -23.773  1.00127.16           H
ATOM   4071  HZ2 LYS   285      21.693 -15.528 -22.077  1.00127.16           H
ATOM   4072  HZ3 LYS   285      22.560 -16.822 -22.870  1.00127.16           H
ATOM   4073  N   GLU   286      26.040 -17.075 -16.986  1.00112.96           N
ATOM   4074  CA  GLU   286      26.863 -17.224 -15.821  1.00112.89           C
ATOM   4075  C   GLU   286      28.230 -17.419 -16.427  1.00120.70           C
ATOM   4076  O   GLU   286      28.645 -16.539 -17.181  1.00117.48           O
ATOM   4077  CB  GLU   286      26.377 -18.416 -14.968  1.00107.97           C
ATOM   4078  CG  GLU   286      26.417 -19.756 -15.702  1.00 98.81           C
ATOM   4079  CD  GLU   286      25.916 -20.829 -14.745  1.00 97.91           C
ATOM   4080  OE1 GLU   286      25.423 -20.459 -13.645  1.00  0.00           O
ATOM   4081  OE2 GLU   286      26.018 -22.033 -15.102  1.00  0.00           O
ATOM   4082  HN  GLU   286      26.521 -16.870 -17.920  1.00109.82           H
ATOM   4083  HA  GLU   286      26.843 -16.308 -15.229  1.00109.82           H
ATOM   4084  HB1 GLU   286      27.013 -18.489 -14.085  1.00109.82           H
ATOM   4085  HB2 GLU   286      25.349 -18.223 -14.661  1.00109.82           H
ATOM   4086  HG1 GLU   286      25.775 -19.716 -16.582  1.00109.82           H
ATOM   4087  HG2 GLU   286      27.439 -19.981 -16.007  1.00109.82           H
ATOM   4088  N   PRO   287      28.993 -18.468 -16.184  1.00153.39           N
ATOM   4089  CA  PRO   287      30.141 -18.683 -17.031  1.00156.85           C
ATOM   4090  C   PRO   287      29.667 -19.115 -18.391  1.00159.38           C
ATOM   4091  O   PRO   287      30.488 -19.351 -19.276  1.00161.39           O
ATOM   4092  CB  PRO   287      31.041 -19.694 -16.312  1.00156.51           C
ATOM   4093  CG  PRO   287      30.274 -20.070 -15.033  1.00117.64           C
ATOM   4094  CD  PRO   287      29.321 -18.887 -14.827  1.00115.83           C
ATOM   4095  HA  PRO   287      30.683 -17.742 -17.132  1.00145.86           H
ATOM   4096  HB1 PRO   287      31.202 -20.574 -16.935  1.00145.86           H
ATOM   4097  HB2 PRO   287      32.002 -19.243 -16.064  1.00145.86           H
ATOM   4098  HG1 PRO   287      29.719 -20.998 -15.170  1.00145.86           H
ATOM   4099  HG2 PRO   287      30.954 -20.174 -14.187  1.00145.86           H
ATOM   4100  HD1 PRO   287      28.426 -19.199 -14.289  1.00145.86           H
ATOM   4101  HD2 PRO   287      29.813 -18.083 -14.280  1.00145.86           H
ATOM   4102  N   GLY   288      28.334 -19.203 -18.559  1.00154.48           N
ATOM   4103  CA  GLY   288      27.617 -19.584 -19.732  1.00154.63           C
ATOM   4104  C   GLY   288      28.004 -18.648 -20.818  1.00152.71           C
ATOM   4105  O   GLY   288      27.852 -18.958 -21.998  1.00149.67           O
ATOM   4106  HN  GLY   288      27.738 -18.956 -17.706  1.00152.87           H
ATOM   4107  HA1 GLY   288      27.877 -20.605 -20.011  1.00152.87           H
ATOM   4108  HA2 GLY   288      26.545 -19.518 -19.549  1.00152.87           H
ATOM   4109  N   ASP   289      28.468 -17.444 -20.446  1.00151.99           N
ATOM   4110  CA  ASP   289      28.829 -16.501 -21.452  1.00154.29           C
ATOM   4111  C   ASP   289      29.847 -17.120 -22.365  1.00148.35           C
ATOM   4112  O   ASP   289      29.693 -17.046 -23.579  1.00141.99           O
ATOM   4113  CB  ASP   289      29.416 -15.200 -20.869  1.00153.58           C
ATOM   4114  CG  ASP   289      30.654 -15.546 -20.053  1.00199.87           C
ATOM   4115  OD1 ASP   289      30.558 -16.468 -19.201  1.00  0.00           O
ATOM   4116  OD2 ASP   289      31.709 -14.894 -20.271  1.00  0.00           O
ATOM   4117  HN  ASP   289      28.565 -17.197 -19.410  1.00158.34           H
ATOM   4118  HA  ASP   289      27.942 -16.253 -22.035  1.00158.34           H
ATOM   4119  HB1 ASP   289      29.688 -14.525 -21.680  1.00158.34           H
ATOM   4120  HB2 ASP   289      28.677 -14.720 -20.228  1.00158.34           H
ATOM   4121  N   LEU   290      30.867 -17.818 -21.829  1.00143.43           N
ATOM   4122  CA  LEU   290      31.911 -18.327 -22.682  1.00139.83           C
ATOM   4123  C   LEU   290      31.375 -19.283 -23.709  1.00135.04           C
ATOM   4124  O   LEU   290      31.738 -19.200 -24.881  1.00130.34           O
ATOM   4125  CB  LEU   290      33.006 -19.081 -21.909  1.00 92.84           C
ATOM   4126  CG  LEU   290      33.826 -18.192 -20.957  1.00107.76           C
ATOM   4127  CD1 LEU   290      32.960 -17.638 -19.816  1.00114.58           C
ATOM   4128  CD2 LEU   290      35.073 -18.928 -20.451  1.00105.79           C
ATOM   4129  HN  LEU   290      30.901 -17.995 -20.775  1.00121.20           H
ATOM   4130  HA  LEU   290      32.372 -17.487 -23.200  1.00121.20           H
ATOM   4131  HB1 LEU   290      32.532 -19.867 -21.321  1.00121.20           H
ATOM   4132  HB2 LEU   290      33.688 -19.529 -22.631  1.00121.20           H
ATOM   4133  HG  LEU   290      34.173 -17.337 -21.537  1.00121.20           H
ATOM   4134 1HD1 LEU   290      33.573 -17.015 -19.165  1.00121.20           H
ATOM   4135 2HD1 LEU   290      32.544 -18.465 -19.241  1.00121.20           H
ATOM   4136 3HD1 LEU   290      32.149 -17.040 -20.232  1.00121.20           H
ATOM   4137 1HD2 LEU   290      35.633 -18.276 -19.780  1.00121.20           H
ATOM   4138 2HD2 LEU   290      35.701 -19.203 -21.298  1.00121.20           H
ATOM   4139 3HD2 LEU   290      34.771 -19.828 -19.915  1.00121.20           H
ATOM   4140  N   VAL   291      30.495 -20.218 -23.310  1.00128.16           N
ATOM   4141  CA  VAL   291      30.005 -21.207 -24.235  1.00122.10           C
ATOM   4142  C   VAL   291      29.214 -20.542 -25.312  1.00120.99           C
ATOM   4143  O   VAL   291      29.309 -20.897 -26.489  1.00120.85           O
ATOM   4144  CB  VAL   291      29.127 -22.230 -23.575  1.00122.25           C
ATOM   4145  CG1 VAL   291      29.966 -22.999 -22.541  1.00  0.00           C
ATOM   4146  CG2 VAL   291      27.908 -21.515 -22.972  1.00 73.81           C
ATOM   4147  HN  VAL   291      30.155 -20.227 -22.296  1.00114.69           H
ATOM   4148  HA  VAL   291      30.856 -21.716 -24.688  1.00114.69           H
ATOM   4149  HB  VAL   291      28.780 -22.931 -24.333  1.00114.69           H
ATOM   4150 1HG1 VAL   291      29.343 -23.747 -22.051  1.00114.69           H
ATOM   4151 2HG1 VAL   291      30.352 -22.304 -21.796  1.00114.69           H
ATOM   4152 3HG1 VAL   291      30.799 -23.492 -23.043  1.00114.69           H
ATOM   4153 1HG2 VAL   291      27.260 -22.247 -22.489  1.00114.69           H
ATOM   4154 2HG2 VAL   291      27.355 -21.008 -23.763  1.00114.69           H
ATOM   4155 3HG2 VAL   291      28.242 -20.784 -22.236  1.00114.69           H
ATOM   4156  N   ASP   292      28.411 -19.537 -24.930  1.00116.93           N
ATOM   4157  CA  ASP   292      27.588 -18.862 -25.883  1.00114.99           C
ATOM   4158  C   ASP   292      28.500 -18.226 -26.874  1.00118.42           C
ATOM   4159  O   ASP   292      28.182 -18.141 -28.059  1.00118.67           O
ATOM   4160  CB  ASP   292      26.714 -17.766 -25.253  1.00114.22           C
ATOM   4161  CG  ASP   292      25.685 -18.467 -24.377  1.00117.74           C
ATOM   4162  OD1 ASP   292      25.765 -19.719 -24.255  1.00 61.55           O
ATOM   4163  OD2 ASP   292      24.802 -17.761 -23.820  1.00 63.52           O
ATOM   4164  HN  ASP   292      28.386 -19.239 -23.902  1.00103.25           H
ATOM   4165  HA  ASP   292      26.951 -19.587 -26.389  1.00103.25           H
ATOM   4166  HB1 ASP   292      27.328 -17.100 -24.647  1.00103.25           H
ATOM   4167  HB2 ASP   292      26.213 -17.193 -26.032  1.00103.25           H
ATOM   4168  N   TYR   293      29.680 -17.780 -26.406  1.00116.45           N
ATOM   4169  CA  TYR   293      30.630 -17.167 -27.281  1.00115.29           C
ATOM   4170  C   TYR   293      31.036 -18.148 -28.325  1.00115.12           C
ATOM   4171  O   TYR   293      31.293 -17.762 -29.463  1.00115.11           O
ATOM   4172  CB  TYR   293      31.915 -16.632 -26.613  1.00117.69           C
ATOM   4173  CG  TYR   293      31.627 -15.291 -26.025  1.00122.86           C
ATOM   4174  CD1 TYR   293      31.688 -14.169 -26.819  1.00119.80           C
ATOM   4175  CD2 TYR   293      31.292 -15.140 -24.702  1.00125.14           C
ATOM   4176  CE1 TYR   293      31.425 -12.922 -26.303  1.00123.88           C
ATOM   4177  CE2 TYR   293      31.027 -13.897 -24.176  1.00 71.78           C
ATOM   4178  CZ  TYR   293      31.094 -12.783 -24.977  1.00 78.50           C
ATOM   4179  OH  TYR   293      30.823 -11.507 -24.441  1.00 91.49           O
ATOM   4180  HN  TYR   293      29.910 -17.885 -25.366  1.00109.43           H
ATOM   4181  HA  TYR   293      30.138 -16.331 -27.779  1.00109.43           H
ATOM   4182  HB1 TYR   293      32.231 -17.317 -25.826  1.00109.43           H
ATOM   4183  HB2 TYR   293      32.706 -16.544 -27.358  1.00109.43           H
ATOM   4184  HD1 TYR   293      31.950 -14.270 -27.872  1.00109.43           H
ATOM   4185  HD2 TYR   293      31.235 -16.018 -24.058  1.00109.43           H
ATOM   4186  HE1 TYR   293      31.478 -12.043 -26.946  1.00109.43           H
ATOM   4187  HE2 TYR   293      30.763 -13.795 -23.124  1.00109.43           H
ATOM   4188  HH  TYR   293      31.668 -10.893 -24.554  1.00109.43           H
ATOM   4189  N   ILE   294      31.119 -19.443 -27.979  1.00110.94           N
ATOM   4190  CA  ILE   294      31.565 -20.385 -28.960  1.00111.04           C
ATOM   4191  C   ILE   294      30.637 -20.342 -30.127  1.00107.47           C
ATOM   4192  O   ILE   294      31.087 -20.256 -31.262  1.00106.32           O
ATOM   4193  CB  ILE   294      31.539 -21.798 -28.457  1.00110.03           C
ATOM   4194  CG1 ILE   294      32.451 -21.956 -27.227  1.00 49.62           C
ATOM   4195  CG2 ILE   294      31.904 -22.722 -29.632  1.00 44.56           C
ATOM   4196  CD1 ILE   294      33.915 -21.622 -27.500  1.00 48.34           C
ATOM   4197  HN  ILE   294      30.858 -19.763 -26.992  1.00 86.04           H
ATOM   4198  HA  ILE   294      32.574 -20.129 -29.283  1.00 86.04           H
ATOM   4199  HB  ILE   294      30.518 -22.029 -28.151  1.00 86.04           H
ATOM   4200 1HG1 ILE   294      32.087 -21.292 -26.443  1.00 86.04           H
ATOM   4201 2HG1 ILE   294      32.391 -22.989 -26.886  1.00 86.04           H
ATOM   4202 1HG2 ILE   294      31.894 -23.759 -29.296  1.00 86.04           H
ATOM   4203 2HG2 ILE   294      32.899 -22.469 -29.998  1.00 86.04           H
ATOM   4204 3HG2 ILE   294      31.178 -22.593 -30.435  1.00 86.04           H
ATOM   4205 1HD1 ILE   294      34.494 -21.756 -26.586  1.00 86.04           H
ATOM   4206 2HD1 ILE   294      33.997 -20.587 -27.832  1.00 86.04           H
ATOM   4207 3HD1 ILE   294      34.301 -22.284 -28.275  1.00 86.04           H
ATOM   4208  N   TYR   295      29.313 -20.385 -29.927  1.00102.94           N
ATOM   4209  CA  TYR   295      28.531 -20.378 -31.129  1.00104.38           C
ATOM   4210  C   TYR   295      28.613 -19.055 -31.826  1.00107.27           C
ATOM   4211  O   TYR   295      28.669 -18.983 -33.054  1.00109.00           O
ATOM   4212  CB  TYR   295      27.063 -20.846 -30.992  1.00 99.27           C
ATOM   4213  CG  TYR   295      26.281 -20.076 -29.985  1.00102.19           C
ATOM   4214  CD1 TYR   295      25.568 -18.958 -30.353  1.00100.82           C
ATOM   4215  CD2 TYR   295      26.240 -20.491 -28.675  1.00105.51           C
ATOM   4216  CE1 TYR   295      24.835 -18.258 -29.425  1.00 48.46           C
ATOM   4217  CE2 TYR   295      25.508 -19.797 -27.743  1.00 50.75           C
ATOM   4218  CZ  TYR   295      24.804 -18.677 -28.117  1.00 52.10           C
ATOM   4219  OH  TYR   295      24.052 -17.964 -27.160  1.00 65.77           O
ATOM   4220  HN  TYR   295      28.875 -20.423 -28.952  1.00 87.37           H
ATOM   4221  HA  TYR   295      29.008 -21.095 -31.797  1.00 87.37           H
ATOM   4222  HB1 TYR   295      26.576 -20.739 -31.961  1.00 87.37           H
ATOM   4223  HB2 TYR   295      27.063 -21.895 -30.698  1.00 87.37           H
ATOM   4224  HD1 TYR   295      25.586 -18.624 -31.391  1.00 87.37           H
ATOM   4225  HD2 TYR   295      26.794 -21.380 -28.373  1.00 87.37           H
ATOM   4226  HE1 TYR   295      24.277 -17.371 -29.726  1.00 87.37           H
ATOM   4227  HE2 TYR   295      25.485 -20.134 -26.707  1.00 87.37           H
ATOM   4228  HH  TYR   295      24.408 -16.977 -27.100  1.00 87.37           H
ATOM   4229  N   GLN   296      28.645 -17.965 -31.049  1.00103.54           N
ATOM   4230  CA  GLN   296      28.661 -16.637 -31.584  1.00100.82           C
ATOM   4231  C   GLN   296      29.889 -16.444 -32.428  1.00104.50           C
ATOM   4232  O   GLN   296      29.835 -15.766 -33.451  1.00107.25           O
ATOM   4233  CB  GLN   296      28.724 -15.566 -30.481  1.00100.26           C
ATOM   4234  CG  GLN   296      27.519 -15.555 -29.539  1.00104.93           C
ATOM   4235  CD  GLN   296      26.379 -14.815 -30.223  1.00108.24           C
ATOM   4236  NE2 GLN   296      26.580 -14.449 -31.517  1.00 60.84           N
ATOM   4237  OE1 GLN   296      25.337 -14.564 -29.619  1.00 67.14           O
ATOM   4238  HN  GLN   296      28.659 -18.091 -29.986  1.00 95.28           H
ATOM   4239  HA  GLN   296      27.771 -16.479 -32.194  1.00 95.28           H
ATOM   4240  HB1 GLN   296      29.620 -15.743 -29.885  1.00 95.28           H
ATOM   4241  HB2 GLN   296      28.792 -14.589 -30.958  1.00 95.28           H
ATOM   4242  HG1 GLN   296      27.215 -16.579 -29.320  1.00 95.28           H
ATOM   4243  HG2 GLN   296      27.783 -15.048 -28.611  1.00 95.28           H
ATOM   4244 1HE2 GLN   296      27.504 -14.684 -32.003  1.00 95.28           H
ATOM   4245 2HE2 GLN   296      25.813 -13.926 -32.050  1.00 95.28           H
ATOM   4246  N   GLY   297      31.039 -17.020 -32.029  1.00100.77           N
ATOM   4247  CA  GLY   297      32.254 -16.765 -32.756  1.00103.32           C
ATOM   4248  C   GLY   297      32.115 -17.227 -34.169  1.00105.12           C
ATOM   4249  O   GLY   297      32.454 -16.497 -35.097  1.00105.15           O
ATOM   4250  HN  GLY   297      31.050 -17.664 -31.175  1.00103.59           H
ATOM   4251  HA1 GLY   297      32.462 -15.695 -32.746  1.00103.59           H
ATOM   4252  HA2 GLY   297      33.076 -17.300 -32.282  1.00103.59           H
ATOM   4253  N   PRO   298      31.645 -18.415 -34.386  1.00101.29           N
ATOM   4254  CA  PRO   298      31.469 -18.776 -35.749  1.00101.53           C
ATOM   4255  C   PRO   298      30.517 -17.913 -36.504  1.00 98.46           C
ATOM   4256  O   PRO   298      30.753 -17.700 -37.691  1.00100.13           O
ATOM   4257  CB  PRO   298      31.201 -20.274 -35.752  1.00102.67           C
ATOM   4258  CG  PRO   298      32.110 -20.751 -34.607  1.00100.67           C
ATOM   4259  CD  PRO   298      32.243 -19.528 -33.678  1.00 99.71           C
ATOM   4260  HA  PRO   298      32.441 -18.641 -36.225  1.00100.64           H
ATOM   4261  HB1 PRO   298      30.153 -20.491 -35.546  1.00100.64           H
ATOM   4262  HB2 PRO   298      31.487 -20.727 -36.702  1.00100.64           H
ATOM   4263  HG1 PRO   298      31.653 -21.587 -34.077  1.00100.64           H
ATOM   4264  HG2 PRO   298      33.085 -21.052 -34.989  1.00100.64           H
ATOM   4265  HD1 PRO   298      31.717 -19.706 -32.741  1.00100.64           H
ATOM   4266  HD2 PRO   298      33.294 -19.323 -33.473  1.00100.64           H
ATOM   4267  N   ILE   299      29.456 -17.384 -35.867  1.00 93.28           N
ATOM   4268  CA  ILE   299      28.558 -16.588 -36.650  1.00 92.94           C
ATOM   4269  C   ILE   299      29.283 -15.354 -37.091  1.00100.29           C
ATOM   4270  O   ILE   299      29.159 -14.931 -38.238  1.00 95.40           O
ATOM   4271  CB  ILE   299      27.311 -16.145 -35.938  1.00 90.67           C
ATOM   4272  CG1 ILE   299      27.598 -15.080 -34.875  1.00137.22           C
ATOM   4273  CG2 ILE   299      26.669 -17.408 -35.344  1.00139.62           C
ATOM   4274  CD1 ILE   299      26.356 -14.319 -34.426  1.00  0.00           C
ATOM   4275  HN  ILE   299      29.290 -17.551 -34.823  1.00107.06           H
ATOM   4276  HA  ILE   299      28.270 -17.157 -37.534  1.00107.06           H
ATOM   4277  HB  ILE   299      26.626 -15.723 -36.673  1.00107.06           H
ATOM   4278 1HG1 ILE   299      28.036 -15.569 -34.005  1.00107.06           H
ATOM   4279 2HG1 ILE   299      28.310 -14.365 -35.287  1.00107.06           H
ATOM   4280 1HG2 ILE   299      25.755 -17.137 -34.814  1.00107.06           H
ATOM   4281 2HG2 ILE   299      27.365 -17.877 -34.649  1.00107.06           H
ATOM   4282 3HG2 ILE   299      26.430 -18.106 -36.146  1.00107.06           H
ATOM   4283 1HD1 ILE   299      26.634 -13.581 -33.674  1.00107.06           H
ATOM   4284 2HD1 ILE   299      25.635 -15.017 -34.001  1.00107.06           H
ATOM   4285 3HD1 ILE   299      25.910 -13.813 -35.283  1.00107.06           H
ATOM   4286  N   ILE   300      30.076 -14.747 -36.187  1.00102.98           N
ATOM   4287  CA  ILE   300      30.738 -13.513 -36.498  1.00 97.27           C
ATOM   4288  C   ILE   300      31.709 -13.717 -37.616  1.00 97.42           C
ATOM   4289  O   ILE   300      31.836 -12.864 -38.493  1.00 99.22           O
ATOM   4290  CB  ILE   300      31.477 -12.895 -35.349  1.00 93.37           C
ATOM   4291  CG1 ILE   300      31.842 -11.445 -35.709  1.00  0.00           C
ATOM   4292  CG2 ILE   300      32.692 -13.769 -35.008  1.00  0.00           C
ATOM   4293  CD1 ILE   300      32.292 -10.614 -34.512  1.00  0.00           C
ATOM   4294  HN  ILE   300      30.213 -15.191 -35.223  1.00 98.05           H
ATOM   4295  HA  ILE   300      29.984 -12.802 -36.834  1.00 98.05           H
ATOM   4296  HB  ILE   300      30.814 -12.877 -34.484  1.00 98.05           H
ATOM   4297 1HG1 ILE   300      32.652 -11.465 -36.438  1.00 98.05           H
ATOM   4298 2HG1 ILE   300      30.966 -10.969 -36.149  1.00 98.05           H
ATOM   4299 1HG2 ILE   300      33.235 -13.327 -34.173  1.00 98.05           H
ATOM   4300 2HG2 ILE   300      33.349 -13.833 -35.876  1.00 98.05           H
ATOM   4301 3HG2 ILE   300      32.355 -14.769 -34.733  1.00 98.05           H
ATOM   4302 1HD1 ILE   300      32.533  -9.604 -34.841  1.00 98.05           H
ATOM   4303 2HD1 ILE   300      33.175 -11.070 -34.064  1.00 98.05           H
ATOM   4304 3HD1 ILE   300      31.490 -10.574 -33.775  1.00 98.05           H
ATOM   4305  N   LEU   301      32.434 -14.849 -37.617  1.00 96.97           N
ATOM   4306  CA  LEU   301      33.419 -15.063 -38.637  1.00 99.84           C
ATOM   4307  C   LEU   301      32.732 -15.116 -39.966  1.00101.85           C
ATOM   4308  O   LEU   301      33.215 -14.545 -40.944  1.00102.75           O
ATOM   4309  CB  LEU   301      34.203 -16.375 -38.431  1.00100.26           C
ATOM   4310  CG  LEU   301      35.366 -16.602 -39.421  1.00101.34           C
ATOM   4311  CD1 LEU   301      34.880 -16.922 -40.845  1.00100.27           C
ATOM   4312  CD2 LEU   301      36.350 -15.422 -39.380  1.00102.34           C
ATOM   4313  HN  LEU   301      32.277 -15.589 -36.860  1.00100.70           H
ATOM   4314  HA  LEU   301      34.120 -14.228 -38.633  1.00100.70           H
ATOM   4315  HB1 LEU   301      34.614 -16.369 -37.422  1.00100.70           H
ATOM   4316  HB2 LEU   301      33.504 -17.206 -38.535  1.00100.70           H
ATOM   4317  HG  LEU   301      35.911 -17.479 -39.070  1.00100.70           H
ATOM   4318 1HD1 LEU   301      35.740 -17.072 -41.497  1.00100.70           H
ATOM   4319 2HD1 LEU   301      34.281 -16.092 -41.220  1.00100.70           H
ATOM   4320 3HD1 LEU   301      34.275 -17.828 -40.828  1.00100.70           H
ATOM   4321 1HD2 LEU   301      37.162 -15.601 -40.085  1.00100.70           H
ATOM   4322 2HD2 LEU   301      36.757 -15.323 -38.374  1.00100.70           H
ATOM   4323 3HD2 LEU   301      35.828 -14.505 -39.653  1.00100.70           H
ATOM   4324  N   VAL   302      31.572 -15.791 -40.035  1.00 98.85           N
ATOM   4325  CA  VAL   302      30.879 -15.933 -41.282  1.00 97.45           C
ATOM   4326  C   VAL   302      30.493 -14.575 -41.775  1.00100.38           C
ATOM   4327  O   VAL   302      30.591 -14.277 -42.964  1.00100.07           O
ATOM   4328  CB  VAL   302      29.618 -16.737 -41.152  1.00 92.99           C
ATOM   4329  CG1 VAL   302      28.901 -16.751 -42.513  1.00 51.91           C
ATOM   4330  CG2 VAL   302      29.979 -18.134 -40.620  1.00 53.29           C
ATOM   4331  HN  VAL   302      31.161 -16.228 -39.149  1.00 84.99           H
ATOM   4332  HA  VAL   302      31.537 -16.409 -42.009  1.00 84.99           H
ATOM   4333  HB  VAL   302      28.970 -16.248 -40.425  1.00 84.99           H
ATOM   4334 1HG1 VAL   302      27.982 -17.332 -42.434  1.00 84.99           H
ATOM   4335 2HG1 VAL   302      29.552 -17.202 -43.262  1.00 84.99           H
ATOM   4336 3HG1 VAL   302      28.661 -15.730 -42.808  1.00 84.99           H
ATOM   4337 1HG2 VAL   302      29.073 -18.731 -40.520  1.00 84.99           H
ATOM   4338 2HG2 VAL   302      30.461 -18.040 -39.647  1.00 84.99           H
ATOM   4339 3HG2 VAL   302      30.661 -18.623 -41.317  1.00 84.99           H
ATOM   4340  N   LEU   303      30.044 -13.708 -40.854  1.00 95.99           N
ATOM   4341  CA  LEU   303      29.585 -12.396 -41.196  1.00 94.42           C
ATOM   4342  C   LEU   303      30.715 -11.600 -41.775  1.00 98.72           C
ATOM   4343  O   LEU   303      30.534 -10.870 -42.749  1.00 97.65           O
ATOM   4344  CB  LEU   303      29.050 -11.658 -39.953  1.00 94.42           C
ATOM   4345  CG  LEU   303      28.529 -10.238 -40.226  1.00 51.03           C
ATOM   4346  CD1 LEU   303      27.298 -10.263 -41.144  1.00101.07           C
ATOM   4347  CD2 LEU   303      28.277  -9.478 -38.912  1.00 43.96           C
ATOM   4348  HN  LEU   303      30.028 -14.009 -39.827  1.00 84.66           H
ATOM   4349  HA  LEU   303      28.788 -12.476 -41.935  1.00 84.66           H
ATOM   4350  HB1 LEU   303      28.233 -12.245 -39.535  1.00 84.66           H
ATOM   4351  HB2 LEU   303      29.858 -11.589 -39.225  1.00 84.66           H
ATOM   4352  HG  LEU   303      29.316  -9.705 -40.759  1.00 84.66           H
ATOM   4353 1HD1 LEU   303      26.954  -9.243 -41.318  1.00 84.66           H
ATOM   4354 2HD1 LEU   303      26.502 -10.839 -40.672  1.00 84.66           H
ATOM   4355 3HD1 LEU   303      27.563 -10.723 -42.096  1.00 84.66           H
ATOM   4356 1HD2 LEU   303      27.909  -8.477 -39.136  1.00 84.66           H
ATOM   4357 2HD2 LEU   303      29.207  -9.405 -38.349  1.00 84.66           H
ATOM   4358 3HD2 LEU   303      27.535 -10.013 -38.319  1.00 84.66           H
ATOM   4359  N   LEU   304      31.924 -11.726 -41.197  1.00 97.11           N
ATOM   4360  CA  LEU   304      33.042 -10.945 -41.652  1.00 99.03           C
ATOM   4361  C   LEU   304      33.373 -11.302 -43.065  1.00103.68           C
ATOM   4362  O   LEU   304      33.609 -10.427 -43.894  1.00104.58           O
ATOM   4363  CB  LEU   304      34.308 -11.183 -40.813  1.00101.68           C
ATOM   4364  CG  LEU   304      34.159 -10.758 -39.342  1.00107.43           C
ATOM   4365  CD1 LEU   304      35.453 -11.012 -38.552  1.00101.55           C
ATOM   4366  CD2 LEU   304      33.664  -9.307 -39.227  1.00110.46           C
ATOM   4367  HN  LEU   304      32.055 -12.415 -40.390  1.00103.19           H
ATOM   4368  HA  LEU   304      32.779  -9.888 -41.605  1.00103.19           H
ATOM   4369  HB1 LEU   304      34.547 -12.246 -40.842  1.00103.19           H
ATOM   4370  HB2 LEU   304      35.127 -10.615 -41.255  1.00103.19           H
ATOM   4371  HG  LEU   304      33.389 -11.392 -38.903  1.00103.19           H
ATOM   4372 1HD1 LEU   304      35.314 -10.700 -37.516  1.00103.19           H
ATOM   4373 2HD1 LEU   304      36.268 -10.441 -38.996  1.00103.19           H
ATOM   4374 3HD1 LEU   304      35.695 -12.074 -38.582  1.00103.19           H
ATOM   4375 1HD2 LEU   304      33.569  -9.037 -38.175  1.00103.19           H
ATOM   4376 2HD2 LEU   304      32.694  -9.214 -39.714  1.00103.19           H
ATOM   4377 3HD2 LEU   304      34.378  -8.640 -39.710  1.00103.19           H
ATOM   4378  N   ILE   305      33.383 -12.609 -43.384  1.00100.26           N
ATOM   4379  CA  ILE   305      33.767 -13.029 -44.698  1.00 99.80           C
ATOM   4380  C   ILE   305      32.777 -12.507 -45.690  1.00101.33           C
ATOM   4381  O   ILE   305      33.142 -12.100 -46.791  1.00104.23           O
ATOM   4382  CB  ILE   305      33.877 -14.520 -44.849  1.00100.74           C
ATOM   4383  CG1 ILE   305      34.639 -14.869 -46.138  1.00 98.39           C
ATOM   4384  CG2 ILE   305      32.469 -15.125 -44.771  1.00 99.06           C
ATOM   4385  CD1 ILE   305      35.081 -16.330 -46.207  1.00 99.47           C
ATOM   4386  HN  ILE   305      33.104 -13.338 -42.652  1.00100.41           H
ATOM   4387  HA  ILE   305      34.739 -12.592 -44.925  1.00100.41           H
ATOM   4388  HB  ILE   305      34.453 -14.901 -44.005  1.00100.41           H
ATOM   4389 1HG1 ILE   305      33.990 -14.664 -46.989  1.00100.41           H
ATOM   4390 2HG1 ILE   305      35.526 -14.237 -46.197  1.00100.41           H
ATOM   4391 1HG2 ILE   305      32.532 -16.207 -44.878  1.00100.41           H
ATOM   4392 2HG2 ILE   305      31.853 -14.716 -45.571  1.00100.41           H
ATOM   4393 3HG2 ILE   305      32.022 -14.881 -43.807  1.00100.41           H
ATOM   4394 1HD1 ILE   305      35.612 -16.506 -47.142  1.00100.41           H
ATOM   4395 2HD1 ILE   305      34.205 -16.977 -46.160  1.00100.41           H
ATOM   4396 3HD1 ILE   305      35.740 -16.551 -45.368  1.00100.41           H
ATOM   4397  N   ASN   306      31.484 -12.509 -45.322  1.00 97.85           N
ATOM   4398  CA  ASN   306      30.456 -12.063 -46.215  1.00 98.71           C
ATOM   4399  C   ASN   306      30.685 -10.617 -46.539  1.00101.29           C
ATOM   4400  O   ASN   306      30.481 -10.198 -47.677  1.00 99.56           O
ATOM   4401  CB  ASN   306      29.047 -12.191 -45.612  1.00 97.82           C
ATOM   4402  CG  ASN   306      28.039 -12.050 -46.743  1.00104.97           C
ATOM   4403  ND2 ASN   306      26.728 -12.178 -46.409  1.00100.68           N
ATOM   4404  OD1 ASN   306      28.411 -11.829 -47.895  1.00 95.62           O
ATOM   4405  HN  ASN   306      31.217 -12.850 -44.344  1.00 99.56           H
ATOM   4406  HA  ASN   306      30.505 -12.646 -47.134  1.00 99.56           H
ATOM   4407  HB1 ASN   306      28.935 -13.165 -45.135  1.00 99.56           H
ATOM   4408  HB2 ASN   306      28.887 -11.404 -44.874  1.00 99.56           H
ATOM   4409 1HD2 ASN   306      26.450 -12.369 -45.393  1.00 99.56           H
ATOM   4410 2HD2 ASN   306      25.972 -12.089 -47.162  1.00 99.56           H
ATOM   4411  N   PHE   307      31.115  -9.812 -45.547  1.00102.68           N
ATOM   4412  CA  PHE   307      31.337  -8.412 -45.780  1.00100.21           C
ATOM   4413  C   PHE   307      32.427  -8.246 -46.783  1.00103.37           C
ATOM   4414  O   PHE   307      32.357  -7.375 -47.648  1.00106.19           O
ATOM   4415  CB  PHE   307      31.688  -7.606 -44.517  1.00101.18           C
ATOM   4416  CG  PHE   307      30.407  -7.394 -43.784  1.00103.34           C
ATOM   4417  CD1 PHE   307      29.519  -6.434 -44.216  1.00103.21           C
ATOM   4418  CD2 PHE   307      30.087  -8.137 -42.673  1.00107.18           C
ATOM   4419  CE1 PHE   307      28.330  -6.217 -43.560  1.00103.91           C
ATOM   4420  CE2 PHE   307      28.899  -7.924 -42.013  1.00110.88           C
ATOM   4421  CZ  PHE   307      28.016  -6.966 -42.453  1.00106.65           C
ATOM   4422  HN  PHE   307      31.292 -10.220 -44.574  1.00104.44           H
ATOM   4423  HA  PHE   307      30.424  -7.992 -46.204  1.00104.44           H
ATOM   4424  HB1 PHE   307      32.389  -8.163 -43.897  1.00104.44           H
ATOM   4425  HB2 PHE   307      32.127  -6.647 -44.792  1.00104.44           H
ATOM   4426  HD1 PHE   307      29.762  -5.836 -45.094  1.00104.44           H
ATOM   4427  HD2 PHE   307      30.779  -8.899 -42.313  1.00104.44           H
ATOM   4428  HE1 PHE   307      27.639  -5.454 -43.918  1.00104.44           H
ATOM   4429  HE2 PHE   307      28.656  -8.519 -41.133  1.00104.44           H
ATOM   4430  HZ  PHE   307      27.075  -6.803 -41.927  1.00104.44           H
ATOM   4431  N   VAL   308      33.469  -9.084 -46.693  1.00101.90           N
ATOM   4432  CA  VAL   308      34.562  -9.003 -47.614  1.00103.05           C
ATOM   4433  C   VAL   308      34.031  -9.204 -48.997  1.00106.77           C
ATOM   4434  O   VAL   308      34.392  -8.477 -49.923  1.00109.14           O
ATOM   4435  CB  VAL   308      35.561 -10.092 -47.377  1.00103.29           C
ATOM   4436  CG1 VAL   308      36.547 -10.102 -48.550  1.00 60.25           C
ATOM   4437  CG2 VAL   308      36.221  -9.867 -46.008  1.00 48.80           C
ATOM   4438  HN  VAL   308      33.484  -9.826 -45.922  1.00 90.46           H
ATOM   4439  HA  VAL   308      35.045  -8.029 -47.536  1.00 90.46           H
ATOM   4440  HB  VAL   308      35.036 -11.047 -47.357  1.00 90.46           H
ATOM   4441 1HG1 VAL   308      37.286 -10.890 -48.398  1.00 90.46           H
ATOM   4442 2HG1 VAL   308      37.052  -9.138 -48.610  1.00 90.46           H
ATOM   4443 3HG1 VAL   308      36.007 -10.287 -49.478  1.00 90.46           H
ATOM   4444 1HG2 VAL   308      36.953 -10.653 -45.823  1.00 90.46           H
ATOM   4445 2HG2 VAL   308      35.459  -9.889 -45.229  1.00 90.46           H
ATOM   4446 3HG2 VAL   308      36.721  -8.898 -45.999  1.00 90.46           H
ATOM   4447  N   PHE   309      33.137 -10.194 -49.171  1.00102.88           N
ATOM   4448  CA  PHE   309      32.621 -10.499 -50.474  1.00103.75           C
ATOM   4449  C   PHE   309      31.860  -9.328 -51.010  1.00104.01           C
ATOM   4450  O   PHE   309      31.979  -8.997 -52.187  1.00107.12           O
ATOM   4451  CB  PHE   309      31.648 -11.691 -50.508  1.00103.14           C
ATOM   4452  CG  PHE   309      32.399 -12.947 -50.231  1.00 66.62           C
ATOM   4453  CD1 PHE   309      33.317 -13.422 -51.138  1.00 68.31           C
ATOM   4454  CD2 PHE   309      32.162 -13.668 -49.084  1.00106.06           C
ATOM   4455  CE1 PHE   309      34.007 -14.585 -50.894  1.00 76.21           C
ATOM   4456  CE2 PHE   309      32.849 -14.833 -48.834  1.00 72.05           C
ATOM   4457  CZ  PHE   309      33.776 -15.292 -49.739  1.00 80.39           C
ATOM   4458  HN  PHE   309      32.806 -10.761 -48.326  1.00 90.05           H
ATOM   4459  HA  PHE   309      33.457 -10.709 -51.142  1.00 90.05           H
ATOM   4460  HB1 PHE   309      30.877 -11.554 -49.751  1.00 90.05           H
ATOM   4461  HB2 PHE   309      31.184 -11.755 -51.493  1.00 90.05           H
ATOM   4462  HD1 PHE   309      33.499 -12.871 -52.061  1.00 90.05           H
ATOM   4463  HD2 PHE   309      31.422 -13.313 -48.366  1.00 90.05           H
ATOM   4464  HE1 PHE   309      34.739 -14.947 -51.616  1.00 90.05           H
ATOM   4465  HE2 PHE   309      32.659 -15.392 -47.918  1.00 90.05           H
ATOM   4466  HZ  PHE   309      34.324 -16.213 -49.541  1.00 90.05           H
ATOM   4467  N   LEU   310      31.048  -8.674 -50.159  1.00 98.82           N
ATOM   4468  CA  LEU   310      30.230  -7.585 -50.610  1.00 94.85           C
ATOM   4469  C   LEU   310      31.102  -6.475 -51.100  1.00103.92           C
ATOM   4470  O   LEU   310      30.787  -5.826 -52.095  1.00106.18           O
ATOM   4471  CB  LEU   310      29.320  -7.003 -49.514  1.00 95.03           C
ATOM   4472  CG  LEU   310      28.211  -7.967 -49.055  1.00 93.18           C
ATOM   4473  CD1 LEU   310      27.283  -7.301 -48.025  1.00 93.21           C
ATOM   4474  CD2 LEU   310      27.448  -8.548 -50.257  1.00 92.78           C
ATOM   4475  HN  LEU   310      31.011  -8.971 -49.132  1.00 97.25           H
ATOM   4476  HA  LEU   310      29.608  -7.932 -51.435  1.00 97.25           H
ATOM   4477  HB1 LEU   310      29.937  -6.753 -48.651  1.00 97.25           H
ATOM   4478  HB2 LEU   310      28.851  -6.098 -49.900  1.00 97.25           H
ATOM   4479  HG  LEU   310      28.700  -8.801 -48.553  1.00 97.25           H
ATOM   4480 1HD1 LEU   310      26.511  -8.007 -47.721  1.00 97.25           H
ATOM   4481 2HD1 LEU   310      26.816  -6.422 -48.470  1.00 97.25           H
ATOM   4482 3HD1 LEU   310      27.864  -7.000 -47.153  1.00 97.25           H
ATOM   4483 1HD2 LEU   310      26.671  -9.225 -49.901  1.00 97.25           H
ATOM   4484 2HD2 LEU   310      28.140  -9.094 -50.898  1.00 97.25           H
ATOM   4485 3HD2 LEU   310      26.991  -7.737 -50.824  1.00 97.25           H
ATOM   4486  N   PHE   311      32.228  -6.225 -50.412  1.00103.47           N
ATOM   4487  CA  PHE   311      33.095  -5.148 -50.789  1.00107.05           C
ATOM   4488  C   PHE   311      33.613  -5.417 -52.168  1.00112.24           C
ATOM   4489  O   PHE   311      33.640  -4.525 -53.014  1.00113.35           O
ATOM   4490  CB  PHE   311      34.313  -5.014 -49.858  1.00106.67           C
ATOM   4491  CG  PHE   311      35.137  -3.874 -50.352  1.00 86.40           C
ATOM   4492  CD1 PHE   311      34.831  -2.583 -49.987  1.00 89.92           C
ATOM   4493  CD2 PHE   311      36.216  -4.094 -51.176  1.00 83.93           C
ATOM   4494  CE1 PHE   311      35.589  -1.528 -50.439  1.00 87.53           C
ATOM   4495  CE2 PHE   311      36.976  -3.043 -51.633  1.00 85.18           C
ATOM   4496  CZ  PHE   311      36.664  -1.757 -51.263  1.00 91.61           C
ATOM   4497  HN  PHE   311      32.481  -6.838 -49.572  1.00 97.03           H
ATOM   4498  HA  PHE   311      32.534  -4.214 -50.789  1.00 97.03           H
ATOM   4499  HB1 PHE   311      33.981  -4.818 -48.839  1.00 97.03           H
ATOM   4500  HB2 PHE   311      34.900  -5.933 -49.879  1.00 97.03           H
ATOM   4501  HD1 PHE   311      33.980  -2.394 -49.333  1.00 97.03           H
ATOM   4502  HD2 PHE   311      36.470  -5.112 -51.471  1.00 97.03           H
ATOM   4503  HE1 PHE   311      35.336  -0.509 -50.144  1.00 97.03           H
ATOM   4504  HE2 PHE   311      37.827  -3.231 -52.287  1.00 97.03           H
ATOM   4505  HZ  PHE   311      37.266  -0.923 -51.622  1.00 97.03           H
ATOM   4506  N   ASN   312      34.030  -6.667 -52.429  1.00110.76           N
ATOM   4507  CA  ASN   312      34.595  -7.011 -53.702  1.00112.28           C
ATOM   4508  C   ASN   312      33.574  -6.824 -54.781  1.00111.62           C
ATOM   4509  O   ASN   312      33.890  -6.310 -55.852  1.00115.71           O
ATOM   4510  CB  ASN   312      35.069  -8.472 -53.764  1.00113.94           C
ATOM   4511  CG  ASN   312      36.339  -8.595 -52.935  1.00122.68           C
ATOM   4512  ND2 ASN   312      36.264  -9.346 -51.804  1.00 93.43           N
ATOM   4513  OD1 ASN   312      37.372  -8.027 -53.288  1.00 91.65           O
ATOM   4514  HN  ASN   312      33.940  -7.420 -51.673  1.00109.01           H
ATOM   4515  HA  ASN   312      35.443  -6.356 -53.901  1.00109.01           H
ATOM   4516  HB1 ASN   312      34.299  -9.128 -53.359  1.00109.01           H
ATOM   4517  HB2 ASN   312      35.275  -8.749 -54.798  1.00109.01           H
ATOM   4518 1HD2 ASN   312      35.341  -9.817 -51.535  1.00109.01           H
ATOM   4519 2HD2 ASN   312      37.127  -9.467 -51.183  1.00109.01           H
ATOM   4520  N   ILE   313      32.315  -7.228 -54.530  1.00104.28           N
ATOM   4521  CA  ILE   313      31.323  -7.150 -55.564  1.00103.60           C
ATOM   4522  C   ILE   313      31.099  -5.716 -55.933  1.00109.47           C
ATOM   4523  O   ILE   313      31.002  -5.388 -57.113  1.00111.79           O
ATOM   4524  CB  ILE   313      30.003  -7.787 -55.184  1.00102.94           C
ATOM   4525  CG1 ILE   313      29.129  -8.054 -56.426  1.00102.35           C
ATOM   4526  CG2 ILE   313      29.306  -6.910 -54.132  1.00102.50           C
ATOM   4527  CD1 ILE   313      28.648  -6.801 -57.157  1.00107.58           C
ATOM   4528  HN  ILE   313      32.054  -7.606 -53.563  1.00105.56           H
ATOM   4529  HA  ILE   313      31.709  -7.668 -56.442  1.00105.56           H
ATOM   4530  HB  ILE   313      30.222  -8.749 -54.720  1.00105.56           H
ATOM   4531 1HG1 ILE   313      29.710  -8.653 -57.127  1.00105.56           H
ATOM   4532 2HG1 ILE   313      28.251  -8.617 -56.107  1.00105.56           H
ATOM   4533 1HG2 ILE   313      28.355  -7.364 -53.853  1.00105.56           H
ATOM   4534 2HG2 ILE   313      29.127  -5.918 -54.546  1.00105.56           H
ATOM   4535 3HG2 ILE   313      29.940  -6.826 -53.250  1.00105.56           H
ATOM   4536 1HD1 ILE   313      28.042  -7.091 -58.014  1.00105.56           H
ATOM   4537 2HD1 ILE   313      29.510  -6.227 -57.498  1.00105.56           H
ATOM   4538 3HD1 ILE   313      28.051  -6.191 -56.479  1.00105.56           H
ATOM   4539  N   VAL   314      31.023  -4.818 -54.934  1.00105.69           N
ATOM   4540  CA  VAL   314      30.737  -3.442 -55.218  1.00108.20           C
ATOM   4541  C   VAL   314      31.844  -2.848 -56.029  1.00115.04           C
ATOM   4542  O   VAL   314      31.596  -2.089 -56.964  1.00115.18           O
ATOM   4543  CB  VAL   314      30.544  -2.599 -53.987  1.00104.16           C
ATOM   4544  CG1 VAL   314      31.888  -2.429 -53.263  1.00108.65           C
ATOM   4545  CG2 VAL   314      29.889  -1.272 -54.410  1.00104.28           C
ATOM   4546  HN  VAL   314      31.176  -5.133 -53.922  1.00108.74           H
ATOM   4547  HA  VAL   314      29.822  -3.399 -55.808  1.00108.74           H
ATOM   4548  HB  VAL   314      29.859  -3.120 -53.319  1.00108.74           H
ATOM   4549 1HG1 VAL   314      31.746  -1.817 -52.371  1.00108.74           H
ATOM   4550 2HG1 VAL   314      32.601  -1.941 -53.928  1.00108.74           H
ATOM   4551 3HG1 VAL   314      32.272  -3.407 -52.974  1.00108.74           H
ATOM   4552 1HG2 VAL   314      29.739  -0.644 -53.532  1.00108.74           H
ATOM   4553 2HG2 VAL   314      28.926  -1.475 -54.879  1.00108.74           H
ATOM   4554 3HG2 VAL   314      30.536  -0.756 -55.119  1.00108.74           H
ATOM   4555  N   ARG   315      33.104  -3.185 -55.700  1.00115.50           N
ATOM   4556  CA  ARG   315      34.213  -2.588 -56.386  1.00116.83           C
ATOM   4557  C   ARG   315      34.181  -2.971 -57.831  1.00120.60           C
ATOM   4558  O   ARG   315      34.397  -2.137 -58.708  1.00125.51           O
ATOM   4559  CB  ARG   315      35.570  -3.018 -55.806  1.00118.27           C
ATOM   4560  CG  ARG   315      36.765  -2.390 -56.523  1.00126.99           C
ATOM   4561  CD  ARG   315      38.106  -2.705 -55.858  1.00130.69           C
ATOM   4562  NE  ARG   315      38.204  -4.186 -55.737  1.00 93.25           N
ATOM   4563  CZ  ARG   315      38.659  -4.927 -56.788  1.00100.56           C
ATOM   4564  NH1 ARG   315      39.015  -4.311 -57.953  1.00100.58           N
ATOM   4565  NH2 ARG   315      38.755  -6.284 -56.674  1.00 94.96           N
ATOM   4566  HN  ARG   315      33.279  -3.901 -54.925  1.00113.07           H
ATOM   4567  HA  ARG   315      34.128  -1.504 -56.310  1.00113.07           H
ATOM   4568  HB1 ARG   315      35.605  -2.725 -54.756  1.00113.07           H
ATOM   4569  HB2 ARG   315      35.651  -4.102 -55.885  1.00113.07           H
ATOM   4570  HG1 ARG   315      36.791  -2.765 -57.546  1.00113.07           H
ATOM   4571  HG2 ARG   315      36.632  -1.308 -56.536  1.00113.07           H
ATOM   4572  HD1 ARG   315      38.924  -2.326 -56.471  1.00113.07           H
ATOM   4573  HD2 ARG   315      38.149  -2.246 -54.870  1.00113.07           H
ATOM   4574  HE  ARG   315      37.917  -4.668 -54.826  1.00113.07           H
ATOM   4575 1HH1 ARG   315      38.937  -3.248 -58.043  1.00113.07           H
ATOM   4576 2HH1 ARG   315      39.373  -4.892 -58.778  1.00113.07           H
ATOM   4577 1HH2 ARG   315      38.474  -6.765 -55.761  1.00113.07           H
ATOM   4578 2HH2 ARG   315      39.113  -6.866 -57.498  1.00113.07           H
ATOM   4579  N   ILE   316      33.896  -4.251 -58.117  1.00116.98           N
ATOM   4580  CA  ILE   316      33.891  -4.735 -59.465  1.00119.81           C
ATOM   4581  C   ILE   316      32.806  -4.061 -60.239  1.00124.55           C
ATOM   4582  O   ILE   316      32.998  -3.694 -61.397  1.00125.85           O
ATOM   4583  CB  ILE   316      33.740  -6.218 -59.499  1.00118.79           C
ATOM   4584  CG1 ILE   316      34.998  -6.807 -58.836  1.00 96.77           C
ATOM   4585  CG2 ILE   316      33.513  -6.668 -60.953  1.00 78.77           C
ATOM   4586  CD1 ILE   316      34.860  -8.241 -58.355  1.00119.82           C
ATOM   4587  HN  ILE   316      33.667  -4.926 -57.319  1.00112.67           H
ATOM   4588  HA  ILE   316      34.847  -4.478 -59.922  1.00112.67           H
ATOM   4589  HB  ILE   316      32.869  -6.496 -58.906  1.00112.67           H
ATOM   4590 1HG1 ILE   316      35.811  -6.771 -59.562  1.00112.67           H
ATOM   4591 2HG1 ILE   316      35.249  -6.185 -57.977  1.00112.67           H
ATOM   4592 1HG2 ILE   316      33.401  -7.752 -60.985  1.00112.67           H
ATOM   4593 2HG2 ILE   316      34.366  -6.373 -61.563  1.00112.67           H
ATOM   4594 3HG2 ILE   316      32.609  -6.199 -61.341  1.00112.67           H
ATOM   4595 1HD1 ILE   316      35.797  -8.566 -57.904  1.00112.67           H
ATOM   4596 2HD1 ILE   316      34.622  -8.887 -59.201  1.00112.67           H
ATOM   4597 3HD1 ILE   316      34.061  -8.302 -57.616  1.00112.67           H
ATOM   4598  N   LEU   317      31.633  -3.870 -59.612  1.00119.40           N
ATOM   4599  CA  LEU   317      30.528  -3.265 -60.290  1.00118.71           C
ATOM   4600  C   LEU   317      30.950  -1.893 -60.713  1.00124.35           C
ATOM   4601  O   LEU   317      30.762  -1.500 -61.862  1.00126.06           O
ATOM   4602  CB  LEU   317      29.320  -3.108 -59.337  1.00113.53           C
ATOM   4603  CG  LEU   317      27.978  -2.600 -59.925  1.00113.34           C
ATOM   4604  CD1 LEU   317      26.922  -2.515 -58.812  1.00112.83           C
ATOM   4605  CD2 LEU   317      28.086  -1.277 -60.696  1.00114.63           C
ATOM   4606  HN  LEU   317      31.524  -4.174 -58.592  1.00117.86           H
ATOM   4607  HA  LEU   317      30.248  -3.859 -61.160  1.00117.86           H
ATOM   4608  HB1 LEU   317      29.129  -4.086 -58.896  1.00117.86           H
ATOM   4609  HB2 LEU   317      29.615  -2.408 -58.556  1.00117.86           H
ATOM   4610  HG  LEU   317      27.635  -3.354 -60.633  1.00117.86           H
ATOM   4611 1HD1 LEU   317      25.981  -2.158 -59.229  1.00117.86           H
ATOM   4612 2HD1 LEU   317      27.262  -1.824 -58.040  1.00117.86           H
ATOM   4613 3HD1 LEU   317      26.774  -3.503 -58.375  1.00117.86           H
ATOM   4614 1HD2 LEU   317      27.103  -0.994 -61.073  1.00117.86           H
ATOM   4615 2HD2 LEU   317      28.774  -1.397 -61.532  1.00117.86           H
ATOM   4616 3HD2 LEU   317      28.457  -0.497 -60.030  1.00117.86           H
ATOM   4617  N   MET   318      31.542  -1.118 -59.791  1.00123.94           N
ATOM   4618  CA  MET   318      31.856   0.229 -60.148  1.00126.89           C
ATOM   4619  C   MET   318      32.871   0.278 -61.246  1.00133.86           C
ATOM   4620  O   MET   318      32.672   0.965 -62.247  1.00136.92           O
ATOM   4621  CB  MET   318      32.436   1.035 -58.974  1.00125.92           C
ATOM   4622  CG  MET   318      31.436   1.289 -57.846  1.00 96.86           C
ATOM   4623  SD  MET   318      30.059   2.387 -58.298  1.00 96.50           S
ATOM   4624  CE  MET   318      31.068   3.898 -58.333  1.00 93.14           C
ATOM   4625  HN  MET   318      31.773  -1.498 -58.818  1.00116.75           H
ATOM   4626  HA  MET   318      30.946   0.720 -60.493  1.00116.75           H
ATOM   4627  HB1 MET   318      33.283   0.485 -58.564  1.00116.75           H
ATOM   4628  HB2 MET   318      32.778   1.998 -59.353  1.00116.75           H
ATOM   4629  HG1 MET   318      31.019   0.330 -57.538  1.00116.75           H
ATOM   4630  HG2 MET   318      31.971   1.739 -57.010  1.00116.75           H
ATOM   4631  HE1 MET   318      30.440   4.749 -58.595  1.00116.75           H
ATOM   4632  HE2 MET   318      31.860   3.790 -59.075  1.00116.75           H
ATOM   4633  HE3 MET   318      31.511   4.062 -57.351  1.00116.75           H
ATOM   4634  N   THR   319      33.993  -0.450 -61.094  1.00131.43           N
ATOM   4635  CA  THR   319      35.038  -0.280 -62.062  1.00132.49           C
ATOM   4636  C   THR   319      34.694  -0.786 -63.431  1.00131.73           C
ATOM   4637  O   THR   319      34.579  -0.006 -64.375  1.00133.11           O
ATOM   4638  CB  THR   319      36.324  -0.935 -61.636  1.00134.88           C
ATOM   4639  CG2 THR   319      36.773  -0.306 -60.307  1.00106.94           C
ATOM   4640  OG1 THR   319      36.146  -2.334 -61.476  1.00122.37           O
ATOM   4641  HN  THR   319      34.102  -1.134 -60.279  1.00127.56           H
ATOM   4642  HA  THR   319      35.230   0.790 -62.149  1.00127.56           H
ATOM   4643  HB  THR   319      37.086  -0.755 -62.394  1.00127.56           H
ATOM   4644  HG1 THR   319      35.415  -2.513 -60.743  1.00127.56           H
ATOM   4645 1HG2 THR   319      37.705  -0.769 -59.982  1.00127.56           H
ATOM   4646 2HG2 THR   319      36.005  -0.466 -59.551  1.00127.56           H
ATOM   4647 3HG2 THR   319      36.928   0.764 -60.446  1.00127.56           H
ATOM   4648  N   LYS   320      34.523  -2.116 -63.571  1.00127.01           N
ATOM   4649  CA  LYS   320      34.292  -2.712 -64.859  1.00128.47           C
ATOM   4650  C   LYS   320      32.890  -2.501 -65.332  1.00131.18           C
ATOM   4651  O   LYS   320      32.644  -2.126 -66.478  1.00130.13           O
ATOM   4652  CB  LYS   320      34.526  -4.230 -64.847  1.00126.58           C
ATOM   4653  CG  LYS   320      35.973  -4.626 -64.548  1.00120.44           C
ATOM   4654  CD  LYS   320      36.142  -6.109 -64.207  1.00124.29           C
ATOM   4655  CE  LYS   320      37.588  -6.510 -63.912  1.00129.60           C
ATOM   4656  NZ  LYS   320      38.002  -5.976 -62.595  1.00137.39           N
ATOM   4657  HN  LYS   320      34.560  -2.742 -62.704  1.00128.34           H
ATOM   4658  HA  LYS   320      34.974  -2.260 -65.579  1.00128.34           H
ATOM   4659  HB1 LYS   320      33.884  -4.672 -64.086  1.00128.34           H
ATOM   4660  HB2 LYS   320      34.256  -4.628 -65.826  1.00128.34           H
ATOM   4661  HG1 LYS   320      36.581  -4.403 -65.424  1.00128.34           H
ATOM   4662  HG2 LYS   320      36.324  -4.036 -63.701  1.00128.34           H
ATOM   4663  HD1 LYS   320      35.537  -6.330 -63.327  1.00128.34           H
ATOM   4664  HD2 LYS   320      35.786  -6.699 -65.051  1.00128.34           H
ATOM   4665  HE1 LYS   320      37.665  -7.597 -63.901  1.00128.34           H
ATOM   4666  HE2 LYS   320      38.240  -6.107 -64.687  1.00128.34           H
ATOM   4667  HZ1 LYS   320      39.014  -6.261 -62.396  1.00128.34           H
ATOM   4668  HZ2 LYS   320      37.364  -6.371 -61.832  1.00128.34           H
ATOM   4669  HZ3 LYS   320      37.927  -4.908 -62.603  1.00128.34           H
ATOM   4670  N   LEU   321      31.951  -2.744 -64.407  1.00130.56           N
ATOM   4671  CA  LEU   321      30.533  -2.857 -64.590  1.00130.60           C
ATOM   4672  C   LEU   321      29.776  -1.606 -64.898  1.00135.58           C
ATOM   4673  O   LEU   321      28.673  -1.723 -65.426  1.00135.55           O
ATOM   4674  CB  LEU   321      29.828  -3.554 -63.414  1.00131.19           C
ATOM   4675  CG  LEU   321      30.261  -5.021 -63.240  1.00133.13           C
ATOM   4676  CD1 LEU   321      29.491  -5.701 -62.096  1.00131.66           C
ATOM   4677  CD2 LEU   321      30.162  -5.789 -64.568  1.00129.32           C
ATOM   4678  HN  LEU   321      32.304  -2.870 -63.404  1.00132.20           H
ATOM   4679  HA  LEU   321      30.394  -3.511 -65.452  1.00132.20           H
ATOM   4680  HB1 LEU   321      30.062  -3.012 -62.498  1.00132.20           H
ATOM   4681  HB2 LEU   321      28.753  -3.528 -63.588  1.00132.20           H
ATOM   4682  HG  LEU   321      31.313  -5.012 -62.955  1.00132.20           H
ATOM   4683 1HD1 LEU   321      29.820  -6.735 -62.000  1.00132.20           H
ATOM   4684 2HD1 LEU   321      28.423  -5.679 -62.313  1.00132.20           H
ATOM   4685 3HD1 LEU   321      29.683  -5.171 -61.163  1.00132.20           H
ATOM   4686 1HD2 LEU   321      30.474  -6.822 -64.414  1.00132.20           H
ATOM   4687 2HD2 LEU   321      30.810  -5.321 -65.308  1.00132.20           H
ATOM   4688 3HD2 LEU   321      29.132  -5.770 -64.923  1.00132.20           H
ATOM   4689  N   ARG   322      30.295  -0.402 -64.584  1.00136.29           N
ATOM   4690  CA  ARG   322      29.483   0.789 -64.635  1.00139.67           C
ATOM   4691  C   ARG   322      28.764   0.941 -65.949  1.00143.65           C
ATOM   4692  O   ARG   322      27.551   1.140 -65.955  1.00141.78           O
ATOM   4693  CB  ARG   322      30.301   2.073 -64.402  1.00136.72           C
ATOM   4694  CG  ARG   322      31.410   2.296 -65.431  1.00138.52           C
ATOM   4695  CD  ARG   322      32.226   3.567 -65.187  1.00144.08           C
ATOM   4696  NE  ARG   322      31.307   4.729 -65.345  1.00146.56           N
ATOM   4697  CZ  ARG   322      31.135   5.300 -66.573  1.00148.25           C
ATOM   4698  NH1 ARG   322      31.804   4.805 -67.655  1.00139.49           N
ATOM   4699  NH2 ARG   322      30.297   6.368 -66.718  1.00142.49           N
ATOM   4700  HN  ARG   322      31.322  -0.329 -64.292  1.00141.59           H
ATOM   4701  HA  ARG   322      28.734   0.720 -63.847  1.00141.59           H
ATOM   4702  HB1 ARG   322      29.622   2.924 -64.439  1.00141.59           H
ATOM   4703  HB2 ARG   322      30.757   2.014 -63.413  1.00141.59           H
ATOM   4704  HG1 ARG   322      32.086   1.442 -65.401  1.00141.59           H
ATOM   4705  HG2 ARG   322      30.954   2.364 -66.419  1.00141.59           H
ATOM   4706  HD1 ARG   322      32.640   3.555 -64.179  1.00141.59           H
ATOM   4707  HD2 ARG   322      33.037   3.633 -65.913  1.00141.59           H
ATOM   4708  HE  ARG   322      30.782   5.116 -64.496  1.00141.59           H
ATOM   4709 1HH1 ARG   322      32.462   3.969 -67.540  1.00141.59           H
ATOM   4710 2HH1 ARG   322      31.669   5.252 -68.617  1.00141.59           H
ATOM   4711 1HH2 ARG   322      29.775   6.757 -65.869  1.00141.59           H
ATOM   4712 2HH2 ARG   322      30.163   6.815 -67.680  1.00141.59           H
ATOM   4713  N   ALA   323      29.461   0.838 -67.092  1.00144.71           N
ATOM   4714  CA  ALA   323      28.798   0.976 -68.360  1.00143.79           C
ATOM   4715  C   ALA   323      27.865  -0.174 -68.629  1.00144.23           C
ATOM   4716  O   ALA   323      26.740   0.020 -69.091  1.00145.32           O
ATOM   4717  CB  ALA   323      29.784   1.043 -69.538  1.00138.84           C
ATOM   4718  HN  ALA   323      30.515   0.654 -67.059  1.00143.38           H
ATOM   4719  HA  ALA   323      28.215   1.897 -68.346  1.00143.38           H
ATOM   4720  HB1 ALA   323      29.230   1.146 -70.471  1.00143.38           H
ATOM   4721  HB2 ALA   323      30.378   0.129 -69.568  1.00143.38           H
ATOM   4722  HB3 ALA   323      30.445   1.900 -69.411  1.00143.38           H
ATOM   4723  N   SER   324      28.305  -1.407 -68.314  1.00141.52           N
ATOM   4724  CA  SER   324      27.608  -2.597 -68.718  1.00140.60           C
ATOM   4725  C   SER   324      26.236  -2.692 -68.139  1.00141.49           C
ATOM   4726  O   SER   324      26.006  -2.411 -66.962  1.00141.70           O
ATOM   4727  CB  SER   324      28.352  -3.891 -68.341  1.00143.33           C
ATOM   4728  OG  SER   324      28.424  -4.019 -66.928  1.00126.32           O
ATOM   4729  HN  SER   324      29.204  -1.504 -67.742  1.00139.16           H
ATOM   4730  HA  SER   324      27.511  -2.573 -69.804  1.00139.16           H
ATOM   4731  HB1 SER   324      27.817  -4.746 -68.754  1.00139.16           H
ATOM   4732  HB2 SER   324      29.361  -3.859 -68.752  1.00139.16           H
ATOM   4733  HG  SER   324      28.940  -3.197 -66.527  1.00139.16           H
ATOM   4734  N   THR   325      25.270  -3.090 -68.993  1.00141.49           N
ATOM   4735  CA  THR   325      23.948  -3.327 -68.505  1.00143.22           C
ATOM   4736  C   THR   325      23.456  -4.578 -69.174  1.00145.12           C
ATOM   4737  O   THR   325      23.594  -4.751 -70.385  1.00146.51           O
ATOM   4738  CB  THR   325      22.990  -2.200 -68.766  1.00143.09           C
ATOM   4739  CG2 THR   325      22.533  -2.233 -70.231  1.00132.50           C
ATOM   4740  OG1 THR   325      21.865  -2.323 -67.912  1.00132.15           O
ATOM   4741  HN  THR   325      25.493  -3.227 -70.031  1.00140.58           H
ATOM   4742  HA  THR   325      23.998  -3.502 -67.431  1.00140.58           H
ATOM   4743  HB  THR   325      23.489  -1.251 -68.567  1.00140.58           H
ATOM   4744  HG1 THR   325      21.384  -3.238 -68.095  1.00140.58           H
ATOM   4745 1HG2 THR   325      21.838  -1.413 -70.414  1.00140.58           H
ATOM   4746 2HG2 THR   325      22.037  -3.181 -70.436  1.00140.58           H
ATOM   4747 3HG2 THR   325      23.399  -2.127 -70.884  1.00140.58           H
ATOM   4748  N   THR   326      22.905  -5.510 -68.374  1.00141.15           N
ATOM   4749  CA  THR   326      22.385  -6.749 -68.873  1.00139.17           C
ATOM   4750  C   THR   326      21.423  -7.243 -67.845  1.00140.60           C
ATOM   4751  O   THR   326      21.194  -6.583 -66.834  1.00140.76           O
ATOM   4752  CB  THR   326      23.427  -7.816 -69.038  1.00139.71           C
ATOM   4753  CG2 THR   326      24.506  -7.312 -70.010  1.00131.80           C
ATOM   4754  OG1 THR   326      24.007  -8.131 -67.780  1.00139.16           O
ATOM   4755  HN  THR   326      22.852  -5.317 -67.323  1.00138.91           H
ATOM   4756  HA  THR   326      21.868  -6.583 -69.818  1.00138.91           H
ATOM   4757  HB  THR   326      22.961  -8.710 -69.452  1.00138.91           H
ATOM   4758  HG1 THR   326      24.455  -7.272 -67.376  1.00138.91           H
ATOM   4759 1HG2 THR   326      25.268  -8.081 -70.137  1.00138.91           H
ATOM   4760 2HG2 THR   326      24.965  -6.409 -69.608  1.00138.91           H
ATOM   4761 3HG2 THR   326      24.051  -7.090 -70.975  1.00138.91           H
ATOM   4762  N   SER   327      20.811  -8.418 -68.095  1.00137.58           N
ATOM   4763  CA  SER   327      19.890  -8.984 -67.152  1.00137.02           C
ATOM   4764  C   SER   327      20.639  -9.371 -65.916  1.00136.87           C
ATOM   4765  O   SER   327      20.198  -9.098 -64.800  1.00134.20           O
ATOM   4766  CB  SER   327      19.201 -10.258 -67.672  1.00137.38           C
ATOM   4767  OG  SER   327      18.365  -9.950 -68.776  1.00138.70           O
ATOM   4768  HN  SER   327      21.016  -8.936 -69.009  1.00136.96           H
ATOM   4769  HA  SER   327      19.132  -8.242 -66.898  1.00136.96           H
ATOM   4770  HB1 SER   327      19.961 -10.975 -67.985  1.00136.96           H
ATOM   4771  HB2 SER   327      18.599 -10.692 -66.874  1.00136.96           H
ATOM   4772  HG  SER   327      17.631  -9.261 -68.477  1.00136.96           H
ATOM   4773  N   GLU   328      21.810 -10.012 -66.094  1.00135.27           N
ATOM   4774  CA  GLU   328      22.594 -10.496 -64.994  1.00131.55           C
ATOM   4775  C   GLU   328      23.060  -9.334 -64.179  1.00129.12           C
ATOM   4776  O   GLU   328      23.063  -9.384 -62.950  1.00129.71           O
ATOM   4777  CB  GLU   328      23.844 -11.262 -65.459  1.00133.14           C
ATOM   4778  CG  GLU   328      24.607 -11.949 -64.325  1.00136.13           C
ATOM   4779  CD  GLU   328      23.849 -13.216 -63.959  1.00126.85           C
ATOM   4780  OE1 GLU   328      22.758 -13.443 -64.549  1.00126.40           O
ATOM   4781  OE2 GLU   328      24.348 -13.971 -63.084  1.00111.25           O
ATOM   4782  HN  GLU   328      22.167 -10.167 -67.091  1.00128.82           H
ATOM   4783  HA  GLU   328      21.981 -11.150 -64.373  1.00128.82           H
ATOM   4784  HB1 GLU   328      23.534 -12.023 -66.175  1.00128.82           H
ATOM   4785  HB2 GLU   328      24.517 -10.557 -65.948  1.00128.82           H
ATOM   4786  HG1 GLU   328      25.615 -12.202 -64.656  1.00128.82           H
ATOM   4787  HG2 GLU   328      24.663 -11.287 -63.461  1.00128.82           H
ATOM   4788  N   THR   329      23.472  -8.247 -64.851  1.00126.08           N
ATOM   4789  CA  THR   329      23.979  -7.114 -64.140  1.00123.69           C
ATOM   4790  C   THR   329      22.886  -6.515 -63.322  1.00122.49           C
ATOM   4791  O   THR   329      23.103  -6.104 -62.183  1.00118.26           O
ATOM   4792  CB  THR   329      24.495  -6.021 -65.026  1.00131.68           C
ATOM   4793  CG2 THR   329      25.561  -6.606 -65.968  1.00128.17           C
ATOM   4794  OG1 THR   329      23.430  -5.458 -65.773  1.00139.19           O
ATOM   4795  HN  THR   329      23.422  -8.228 -65.920  1.00127.08           H
ATOM   4796  HA  THR   329      24.780  -7.441 -63.477  1.00127.08           H
ATOM   4797  HB  THR   329      24.949  -5.245 -64.410  1.00127.08           H
ATOM   4798  HG1 THR   329      22.986  -6.203 -66.366  1.00127.08           H
ATOM   4799 1HG2 THR   329      25.944  -5.819 -66.618  1.00127.08           H
ATOM   4800 2HG2 THR   329      25.116  -7.394 -66.576  1.00127.08           H
ATOM   4801 3HG2 THR   329      26.379  -7.020 -65.379  1.00127.08           H
ATOM   4802  N   ILE   330      21.668  -6.458 -63.887  1.00124.42           N
ATOM   4803  CA  ILE   330      20.573  -5.841 -63.202  1.00124.82           C
ATOM   4804  C   ILE   330      20.325  -6.599 -61.942  1.00123.88           C
ATOM   4805  O   ILE   330      20.112  -6.005 -60.885  1.00120.22           O
ATOM   4806  CB  ILE   330      19.299  -5.865 -63.999  1.00127.05           C
ATOM   4807  CG1 ILE   330      19.467  -5.087 -65.316  1.00127.51           C
ATOM   4808  CG2 ILE   330      18.174  -5.322 -63.102  1.00134.11           C
ATOM   4809  CD1 ILE   330      19.818  -3.613 -65.123  1.00129.61           C
ATOM   4810  HN  ILE   330      21.515  -6.877 -64.860  1.00126.45           H
ATOM   4811  HA  ILE   330      20.830  -4.810 -62.960  1.00126.45           H
ATOM   4812  HB  ILE   330      19.070  -6.902 -64.243  1.00126.45           H
ATOM   4813 1HG1 ILE   330      20.263  -5.557 -65.893  1.00126.45           H
ATOM   4814 2HG1 ILE   330      18.531  -5.147 -65.871  1.00126.45           H
ATOM   4815 1HG2 ILE   330      17.234  -5.327 -63.654  1.00126.45           H
ATOM   4816 2HG2 ILE   330      18.411  -4.302 -62.798  1.00126.45           H
ATOM   4817 3HG2 ILE   330      18.078  -5.951 -62.217  1.00126.45           H
ATOM   4818 1HD1 ILE   330      19.920  -3.133 -66.096  1.00126.45           H
ATOM   4819 2HD1 ILE   330      20.759  -3.531 -64.578  1.00126.45           H
ATOM   4820 3HD1 ILE   330      19.027  -3.121 -64.557  1.00126.45           H
ATOM   4821  N   GLN   331      20.360  -7.942 -62.013  1.00121.36           N
ATOM   4822  CA  GLN   331      20.065  -8.709 -60.842  1.00116.26           C
ATOM   4823  C   GLN   331      21.104  -8.436 -59.798  1.00114.26           C
ATOM   4824  O   GLN   331      20.773  -8.347 -58.618  1.00111.24           O
ATOM   4825  CB  GLN   331      20.020 -10.234 -61.065  1.00115.17           C
ATOM   4826  CG  GLN   331      21.368 -10.874 -61.396  1.00119.77           C
ATOM   4827  CD  GLN   331      21.159 -12.378 -61.508  1.00135.15           C
ATOM   4828  NE2 GLN   331      22.281 -13.145 -61.557  1.00134.92           N
ATOM   4829  OE1 GLN   331      20.029 -12.860 -61.549  1.00131.07           O
ATOM   4830  HN  GLN   331      20.606  -8.430 -62.933  1.00122.13           H
ATOM   4831  HA  GLN   331      19.097  -8.389 -60.456  1.00122.13           H
ATOM   4832  HB1 GLN   331      19.638 -10.699 -60.156  1.00122.13           H
ATOM   4833  HB2 GLN   331      19.337 -10.436 -61.891  1.00122.13           H
ATOM   4834  HG1 GLN   331      21.743 -10.481 -62.341  1.00122.13           H
ATOM   4835  HG2 GLN   331      22.084 -10.659 -60.603  1.00122.13           H
ATOM   4836 1HE2 GLN   331      23.246 -12.685 -61.516  1.00122.13           H
ATOM   4837 2HE2 GLN   331      22.199 -14.209 -61.636  1.00122.13           H
ATOM   4838  N   TYR   332      22.388  -8.291 -60.189  1.00114.99           N
ATOM   4839  CA  TYR   332      23.382  -8.110 -59.169  1.00112.99           C
ATOM   4840  C   TYR   332      23.166  -6.817 -58.454  1.00112.51           C
ATOM   4841  O   TYR   332      23.326  -6.753 -57.236  1.00110.60           O
ATOM   4842  CB  TYR   332      24.863  -8.182 -59.617  1.00116.24           C
ATOM   4843  CG  TYR   332      25.358  -7.016 -60.413  1.00  0.00           C
ATOM   4844  CD1 TYR   332      25.560  -5.788 -59.825  1.00  0.00           C
ATOM   4845  CD2 TYR   332      25.694  -7.166 -61.740  1.00  0.00           C
ATOM   4846  CE1 TYR   332      26.033  -4.723 -60.552  1.00  0.00           C
ATOM   4847  CE2 TYR   332      26.171  -6.103 -62.470  1.00  0.00           C
ATOM   4848  CZ  TYR   332      26.337  -4.877 -61.881  1.00  0.00           C
ATOM   4849  OH  TYR   332      26.826  -3.788 -62.635  1.00  0.00           O
ATOM   4850  HN  TYR   332      22.656  -8.310 -61.225  1.00113.47           H
ATOM   4851  HA  TYR   332      23.234  -8.904 -58.438  1.00113.47           H
ATOM   4852  HB1 TYR   332      25.480  -8.262 -58.722  1.00113.47           H
ATOM   4853  HB2 TYR   332      24.985  -9.079 -60.225  1.00113.47           H
ATOM   4854  HD1 TYR   332      25.341  -5.659 -58.765  1.00113.47           H
ATOM   4855  HD2 TYR   332      25.580  -8.140 -62.217  1.00113.47           H
ATOM   4856  HE1 TYR   332      26.166  -3.754 -60.072  1.00113.47           H
ATOM   4857  HE2 TYR   332      26.418  -6.236 -63.523  1.00113.47           H
ATOM   4858  HH  TYR   332      26.119  -3.012 -62.630  1.00113.47           H
ATOM   4859  N   ARG   333      22.814  -5.744 -59.185  1.00113.26           N
ATOM   4860  CA  ARG   333      22.645  -4.472 -58.543  1.00111.36           C
ATOM   4861  C   ARG   333      21.514  -4.544 -57.569  1.00109.05           C
ATOM   4862  O   ARG   333      21.604  -4.012 -56.465  1.00105.67           O
ATOM   4863  CB  ARG   333      22.362  -3.319 -59.523  1.00116.06           C
ATOM   4864  CG  ARG   333      23.590  -2.905 -60.338  1.00116.45           C
ATOM   4865  CD  ARG   333      23.439  -1.556 -61.047  1.00112.99           C
ATOM   4866  NE  ARG   333      22.517  -1.738 -62.202  1.00101.87           N
ATOM   4867  CZ  ARG   333      23.030  -1.985 -63.442  1.00118.82           C
ATOM   4868  NH1 ARG   333      24.381  -2.074 -63.614  1.00117.01           N
ATOM   4869  NH2 ARG   333      22.197  -2.132 -64.514  1.00118.19           N
ATOM   4870  HN  ARG   333      22.661  -5.838 -60.240  1.00112.79           H
ATOM   4871  HA  ARG   333      23.558  -4.240 -57.994  1.00112.79           H
ATOM   4872  HB1 ARG   333      21.579  -3.635 -60.213  1.00112.79           H
ATOM   4873  HB2 ARG   333      22.017  -2.457 -58.953  1.00112.79           H
ATOM   4874  HG1 ARG   333      24.445  -2.845 -59.664  1.00112.79           H
ATOM   4875  HG2 ARG   333      23.775  -3.670 -61.093  1.00112.79           H
ATOM   4876  HD1 ARG   333      23.025  -0.822 -60.357  1.00112.79           H
ATOM   4877  HD2 ARG   333      24.411  -1.215 -61.402  1.00112.79           H
ATOM   4878  HE  ARG   333      21.458  -1.676 -62.061  1.00112.79           H
ATOM   4879 1HH1 ARG   333      25.036  -1.949 -62.777  1.00112.79           H
ATOM   4880 2HH1 ARG   333      24.785  -2.267 -64.586  1.00112.79           H
ATOM   4881 1HH2 ARG   333      21.138  -2.053 -64.383  1.00112.79           H
ATOM   4882 2HH2 ARG   333      22.603  -2.326 -65.485  1.00112.79           H
ATOM   4883  N   LYS   334      20.413  -5.213 -57.946  1.00106.16           N
ATOM   4884  CA  LYS   334      19.280  -5.269 -57.067  1.00101.34           C
ATOM   4885  C   LYS   334      19.663  -5.993 -55.816  1.00100.17           C
ATOM   4886  O   LYS   334      19.281  -5.591 -54.719  1.00 95.12           O
ATOM   4887  CB  LYS   334      18.074  -5.997 -57.685  1.00100.13           C
ATOM   4888  CG  LYS   334      17.478  -5.264 -58.889  1.00112.18           C
ATOM   4889  CD  LYS   334      16.431  -6.077 -59.653  1.00119.41           C
ATOM   4890  CE  LYS   334      15.048  -6.036 -59.001  1.00109.22           C
ATOM   4891  NZ  LYS   334      14.088  -6.842 -59.784  1.00104.72           N
ATOM   4892  HN  LYS   334      20.380  -5.703 -58.897  1.00105.38           H
ATOM   4893  HA  LYS   334      18.984  -4.252 -56.809  1.00105.38           H
ATOM   4894  HB1 LYS   334      18.395  -6.988 -58.007  1.00105.38           H
ATOM   4895  HB2 LYS   334      17.301  -6.095 -56.922  1.00105.38           H
ATOM   4896  HG1 LYS   334      17.008  -4.347 -58.534  1.00105.38           H
ATOM   4897  HG2 LYS   334      18.288  -5.016 -59.575  1.00105.38           H
ATOM   4898  HD1 LYS   334      16.351  -5.676 -60.664  1.00105.38           H
ATOM   4899  HD2 LYS   334      16.763  -7.115 -59.699  1.00105.38           H
ATOM   4900  HE1 LYS   334      15.115  -6.439 -57.990  1.00105.38           H
ATOM   4901  HE2 LYS   334      14.700  -5.003 -58.959  1.00105.38           H
ATOM   4902  HZ1 LYS   334      13.126  -6.805 -59.318  1.00105.38           H
ATOM   4903  HZ2 LYS   334      14.424  -7.857 -59.826  1.00105.38           H
ATOM   4904  HZ3 LYS   334      14.018  -6.448 -60.777  1.00105.38           H
ATOM   4905  N   ALA   335      20.439  -7.084 -55.948  1.00 96.85           N
ATOM   4906  CA  ALA   335      20.806  -7.878 -54.813  1.00 91.95           C
ATOM   4907  C   ALA   335      21.625  -7.064 -53.859  1.00 92.61           C
ATOM   4908  O   ALA   335      21.413  -7.132 -52.649  1.00 92.27           O
ATOM   4909  CB  ALA   335      21.640  -9.113 -55.197  1.00 93.88           C
ATOM   4910  HN  ALA   335      20.790  -7.363 -56.920  1.00 93.51           H
ATOM   4911  HA  ALA   335      19.900  -8.209 -54.307  1.00 93.51           H
ATOM   4912  HB1 ALA   335      21.889  -9.678 -54.298  1.00 93.51           H
ATOM   4913  HB2 ALA   335      22.557  -8.794 -55.691  1.00 93.51           H
ATOM   4914  HB3 ALA   335      21.064  -9.745 -55.874  1.00 93.51           H
ATOM   4915  N   VAL   336      22.586  -6.267 -54.367  1.00 91.65           N
ATOM   4916  CA  VAL   336      23.424  -5.515 -53.476  1.00 91.22           C
ATOM   4917  C   VAL   336      22.617  -4.508 -52.720  1.00 93.13           C
ATOM   4918  O   VAL   336      22.838  -4.305 -51.528  1.00 89.69           O
ATOM   4919  CB  VAL   336      24.581  -4.814 -54.135  1.00 91.94           C
ATOM   4920  CG1 VAL   336      25.578  -5.879 -54.604  1.00 68.62           C
ATOM   4921  CG2 VAL   336      24.073  -3.925 -55.276  1.00 69.12           C
ATOM   4922  HN  VAL   336      22.723  -6.195 -55.426  1.00 85.05           H
ATOM   4923  HA  VAL   336      23.837  -6.214 -52.748  1.00 85.05           H
ATOM   4924  HB  VAL   336      25.071  -4.182 -53.395  1.00 85.05           H
ATOM   4925 1HG1 VAL   336      26.427  -5.395 -55.087  1.00 85.05           H
ATOM   4926 2HG1 VAL   336      25.089  -6.547 -55.314  1.00 85.05           H
ATOM   4927 3HG1 VAL   336      25.927  -6.454 -53.746  1.00 85.05           H
ATOM   4928 1HG2 VAL   336      24.916  -3.421 -55.748  1.00 85.05           H
ATOM   4929 2HG2 VAL   336      23.383  -3.181 -54.878  1.00 85.05           H
ATOM   4930 3HG2 VAL   336      23.558  -4.540 -56.014  1.00 85.05           H
ATOM   4931  N   LYS   337      21.656  -3.842 -53.383  1.00 92.32           N
ATOM   4932  CA  LYS   337      20.903  -2.835 -52.693  1.00 91.18           C
ATOM   4933  C   LYS   337      20.132  -3.465 -51.578  1.00 91.52           C
ATOM   4934  O   LYS   337      20.108  -2.952 -50.460  1.00 90.19           O
ATOM   4935  CB  LYS   337      19.892  -2.118 -53.603  1.00 95.44           C
ATOM   4936  CG  LYS   337      19.098  -1.025 -52.883  1.00 96.84           C
ATOM   4937  CD  LYS   337      18.331  -0.098 -53.827  1.00 98.27           C
ATOM   4938  CE  LYS   337      17.537   0.991 -53.101  1.00111.46           C
ATOM   4939  NZ  LYS   337      16.830   1.842 -54.083  1.00114.58           N
ATOM   4940  HN  LYS   337      21.455  -4.061 -54.411  1.00 97.98           H
ATOM   4941  HA  LYS   337      21.591  -2.099 -52.278  1.00 97.98           H
ATOM   4942  HB1 LYS   337      20.434  -1.661 -54.431  1.00 97.98           H
ATOM   4943  HB2 LYS   337      19.190  -2.856 -53.991  1.00 97.98           H
ATOM   4944  HG1 LYS   337      18.382  -1.504 -52.215  1.00 97.98           H
ATOM   4945  HG2 LYS   337      19.793  -0.423 -52.299  1.00 97.98           H
ATOM   4946  HD1 LYS   337      19.046   0.383 -54.494  1.00 97.98           H
ATOM   4947  HD2 LYS   337      17.635  -0.699 -54.412  1.00 97.98           H
ATOM   4948  HE1 LYS   337      16.809   0.525 -52.437  1.00 97.98           H
ATOM   4949  HE2 LYS   337      18.221   1.607 -52.516  1.00 97.98           H
ATOM   4950  HZ1 LYS   337      16.278   2.600 -53.568  1.00 97.98           H
ATOM   4951  HZ2 LYS   337      16.157   1.241 -54.658  1.00 97.98           H
ATOM   4952  HZ3 LYS   337      17.542   2.302 -54.736  1.00 97.98           H
ATOM   4953  N   ALA   338      19.494  -4.616 -51.850  1.00 86.35           N
ATOM   4954  CA  ALA   338      18.672  -5.239 -50.855  1.00 82.80           C
ATOM   4955  C   ALA   338      19.518  -5.615 -49.685  1.00 86.29           C
ATOM   4956  O   ALA   338      19.137  -5.378 -48.540  1.00 83.91           O
ATOM   4957  CB  ALA   338      17.992  -6.523 -51.363  1.00 84.51           C
ATOM   4958  HN  ALA   338      19.600  -5.069 -52.813  1.00 84.77           H
ATOM   4959  HA  ALA   338      17.907  -4.534 -50.531  1.00 84.77           H
ATOM   4960  HB1 ALA   338      17.383  -6.951 -50.567  1.00 84.77           H
ATOM   4961  HB2 ALA   338      18.753  -7.243 -51.664  1.00 84.77           H
ATOM   4962  HB3 ALA   338      17.358  -6.286 -52.217  1.00 84.77           H
ATOM   4963  N   THR   339      20.716  -6.174 -49.947  1.00 85.97           N
ATOM   4964  CA  THR   339      21.549  -6.655 -48.885  1.00 84.20           C
ATOM   4965  C   THR   339      21.940  -5.508 -48.013  1.00 88.93           C
ATOM   4966  O   THR   339      22.039  -5.653 -46.798  1.00 87.84           O
ATOM   4967  CB  THR   339      22.801  -7.345 -49.356  1.00 85.76           C
ATOM   4968  CG2 THR   339      23.789  -6.303 -49.907  1.00 88.94           C
ATOM   4969  OG1 THR   339      23.399  -8.047 -48.276  1.00 86.28           O
ATOM   4970  HN  THR   339      21.049  -6.259 -50.960  1.00 86.85           H
ATOM   4971  HA  THR   339      20.972  -7.361 -48.287  1.00 86.85           H
ATOM   4972  HB  THR   339      22.546  -8.051 -50.146  1.00 86.85           H
ATOM   4973  HG1 THR   339      23.642  -7.372 -47.510  1.00 86.85           H
ATOM   4974 1HG2 THR   339      24.694  -6.805 -50.248  1.00 86.85           H
ATOM   4975 2HG2 THR   339      24.042  -5.591 -49.122  1.00 86.85           H
ATOM   4976 3HG2 THR   339      23.331  -5.775 -50.743  1.00 86.85           H
ATOM   4977  N   LEU   340      22.180  -4.332 -48.614  1.00 88.68           N
ATOM   4978  CA  LEU   340      22.586  -3.187 -47.858  1.00 88.08           C
ATOM   4979  C   LEU   340      21.488  -2.808 -46.909  1.00 87.81           C
ATOM   4980  O   LEU   340      21.752  -2.486 -45.761  1.00 89.51           O
ATOM   4981  CB  LEU   340      22.881  -1.979 -48.764  1.00 89.94           C
ATOM   4982  CG  LEU   340      23.975  -2.274 -49.810  1.00 94.19           C
ATOM   4983  CD1 LEU   340      24.251  -1.051 -50.700  1.00 99.85           C
ATOM   4984  CD2 LEU   340      25.244  -2.841 -49.155  1.00 93.88           C
ATOM   4985  HN  LEU   340      22.067  -4.250 -49.675  1.00 91.49           H
ATOM   4986  HA  LEU   340      23.482  -3.434 -47.288  1.00 91.49           H
ATOM   4987  HB1 LEU   340      21.965  -1.703 -49.286  1.00 91.49           H
ATOM   4988  HB2 LEU   340      23.209  -1.148 -48.140  1.00 91.49           H
ATOM   4989  HG  LEU   340      23.583  -3.054 -50.462  1.00 91.49           H
ATOM   4990 1HD1 LEU   340      25.027  -1.297 -51.425  1.00 91.49           H
ATOM   4991 2HD1 LEU   340      24.583  -0.218 -50.081  1.00 91.49           H
ATOM   4992 3HD1 LEU   340      23.338  -0.771 -51.226  1.00 91.49           H
ATOM   4993 1HD2 LEU   340      25.993  -3.037 -49.922  1.00 91.49           H
ATOM   4994 2HD2 LEU   340      25.002  -3.770 -48.638  1.00 91.49           H
ATOM   4995 3HD2 LEU   340      25.637  -2.120 -48.439  1.00 91.49           H
ATOM   4996  N   VAL   341      20.215  -2.818 -47.328  1.00 83.85           N
ATOM   4997  CA  VAL   341      19.208  -2.424 -46.379  1.00 83.40           C
ATOM   4998  C   VAL   341      19.141  -3.420 -45.265  1.00 85.68           C
ATOM   4999  O   VAL   341      19.066  -3.062 -44.090  1.00 82.92           O
ATOM   5000  CB  VAL   341      17.828  -2.365 -46.964  1.00 84.62           C
ATOM   5001  CG1 VAL   341      16.822  -2.121 -45.822  1.00 48.34           C
ATOM   5002  CG2 VAL   341      17.807  -1.288 -48.062  1.00 86.33           C
ATOM   5003  HN  VAL   341      19.959  -3.107 -48.326  1.00 79.31           H
ATOM   5004  HA  VAL   341      19.465  -1.447 -45.970  1.00 79.31           H
ATOM   5005  HB  VAL   341      17.604  -3.329 -47.421  1.00 79.31           H
ATOM   5006 1HG1 VAL   341      15.812  -2.075 -46.229  1.00 79.31           H
ATOM   5007 2HG1 VAL   341      17.056  -1.179 -45.326  1.00 79.31           H
ATOM   5008 3HG1 VAL   341      16.886  -2.936 -45.101  1.00 79.31           H
ATOM   5009 1HG2 VAL   341      16.809  -1.232 -48.498  1.00 79.31           H
ATOM   5010 2HG2 VAL   341      18.528  -1.545 -48.837  1.00 79.31           H
ATOM   5011 3HG2 VAL   341      18.068  -0.322 -47.629  1.00 79.31           H
ATOM   5012  N   LEU   342      19.190  -4.711 -45.625  1.00 84.21           N
ATOM   5013  CA  LEU   342      18.990  -5.785 -44.699  1.00 81.07           C
ATOM   5014  C   LEU   342      20.056  -5.731 -43.652  1.00 84.82           C
ATOM   5015  O   LEU   342      19.764  -5.911 -42.470  1.00 84.04           O
ATOM   5016  CB  LEU   342      19.103  -7.154 -45.404  1.00 80.57           C
ATOM   5017  CG  LEU   342      18.641  -8.381 -44.587  1.00 81.24           C
ATOM   5018  CD1 LEU   342      19.460  -8.594 -43.303  1.00 76.50           C
ATOM   5019  CD2 LEU   342      17.122  -8.339 -44.354  1.00 81.58           C
ATOM   5020  HN  LEU   342      19.388  -4.949 -46.650  1.00 81.75           H
ATOM   5021  HA  LEU   342      18.010  -5.691 -44.232  1.00 81.75           H
ATOM   5022  HB1 LEU   342      18.499  -7.112 -46.310  1.00 81.75           H
ATOM   5023  HB2 LEU   342      20.149  -7.306 -45.669  1.00 81.75           H
ATOM   5024  HG  LEU   342      18.828  -9.252 -45.215  1.00 81.75           H
ATOM   5025 1HD1 LEU   342      19.087  -9.471 -42.775  1.00 81.75           H
ATOM   5026 2HD1 LEU   342      19.367  -7.717 -42.663  1.00 81.75           H
ATOM   5027 3HD1 LEU   342      20.508  -8.745 -43.562  1.00 81.75           H
ATOM   5028 1HD2 LEU   342      16.819  -9.213 -43.777  1.00 81.75           H
ATOM   5029 2HD2 LEU   342      16.606  -8.341 -45.314  1.00 81.75           H
ATOM   5030 3HD2 LEU   342      16.863  -7.434 -43.804  1.00 81.75           H
ATOM   5031  N   LEU   343      21.319  -5.478 -44.055  1.00 86.18           N
ATOM   5032  CA  LEU   343      22.395  -5.541 -43.110  1.00 88.01           C
ATOM   5033  C   LEU   343      22.234  -4.515 -42.031  1.00 91.44           C
ATOM   5034  O   LEU   343      22.315  -4.885 -40.862  1.00 88.60           O
ATOM   5035  CB  LEU   343      23.796  -5.397 -43.744  1.00 87.60           C
ATOM   5036  CG  LEU   343      24.235  -6.598 -44.600  1.00 58.70           C
ATOM   5037  CD1 LEU   343      25.638  -6.376 -45.187  1.00 90.36           C
ATOM   5038  CD2 LEU   343      24.148  -7.909 -43.799  1.00 50.85           C
ATOM   5039  HN  LEU   343      21.517  -5.230 -45.077  1.00 80.22           H
ATOM   5040  HA  LEU   343      22.353  -6.521 -42.635  1.00 80.22           H
ATOM   5041  HB1 LEU   343      23.793  -4.511 -44.379  1.00 80.22           H
ATOM   5042  HB2 LEU   343      24.521  -5.268 -42.942  1.00 80.22           H
ATOM   5043  HG  LEU   343      23.539  -6.677 -45.435  1.00 80.22           H
ATOM   5044 1HD1 LEU   343      25.923  -7.240 -45.787  1.00 80.22           H
ATOM   5045 2HD1 LEU   343      26.355  -6.245 -44.377  1.00 80.22           H
ATOM   5046 3HD1 LEU   343      25.633  -5.484 -45.815  1.00 80.22           H
ATOM   5047 1HD2 LEU   343      24.464  -8.741 -44.428  1.00 80.22           H
ATOM   5048 2HD2 LEU   343      23.120  -8.069 -43.475  1.00 80.22           H
ATOM   5049 3HD2 LEU   343      24.798  -7.846 -42.927  1.00 80.22           H
ATOM   5050  N   PRO   344      22.005  -3.259 -42.307  1.00 92.51           N
ATOM   5051  CA  PRO   344      21.803  -2.408 -41.180  1.00 92.06           C
[truncated: 87,006 more chars]
