# Supplementary material for: Molecular Modeling of Structures and Interaction of Human Corticotropin-Releasing Factor (CRF) Binding Protein and CRF Type-2 Receptor
Source: Front Endocrinol (Lausanne). 2018 Feb 20;9:43. doi: 10.3389/fendo.2018.00043 (PMC5826306; doi:10.3389/fendo.2018.00043)
Supplement: Data Sheet S2 — PDB files coordinates for all proteins. [file Data_Sheet_2.zip › Supp Inf_6_Models/CRFBP.pdb]

HELIX    1   1 PRO A   53  LEU A   58  1                                   6
HELIX    2   2 PRO A  132  ASP A  139  1                                   8
HELIX    3   3 ILE A  240  GLY A  248  1                                   9
SHEET    1   1 1 LEU A  61  LEU A  64  0
SHEET    2   2 1 LEU A  79  ILE A  86  0
SHEET    3   3 1 GLU A  91  GLN A  99  0
SHEET    4   4 1 LEU A 110  ASP A 114  0
SHEET    5   5 1 SER A 149  ARG A 151  0
SHEET    6   6 1 VAL A 156  VAL A 163  0
SHEET    7   7 1 THR A 171  PRO A 178  0
SHEET    8   8 1 ASN A 184  SER A 187  0
SHEET    9   9 1 SER A 206  ILE A 209  0
ATOM      1  N   GLY A  50     -93.584  52.573  -3.597  1.00 99.99           N
ATOM      2  CA  GLY A  50     -92.718  52.818  -2.484  1.00 99.99           C
ATOM      3  C   GLY A  50     -93.410  52.302  -1.269  1.00 99.99           C
ATOM      4  O   GLY A  50     -94.517  51.774  -1.349  1.00 99.99           O
ATOM      5 1H   GLY A  50     -93.135  52.920  -4.468  1.00 99.99           H
ATOM      6 2H   GLY A  50     -93.758  51.550  -3.681  1.00 99.99           H
ATOM      7 3H   GLY A  50     -94.485  53.069  -3.449  1.00 99.99           H
ATOM      8  HA1 GLY A  50     -91.774  52.296  -2.645  1.00 99.99           H
ATOM      9  HA2 GLY A  50     -92.541  53.890  -2.402  1.00 99.99           H
ATOM     10  HT1 GLY A  50     -93.137  52.921  -4.469  1.00 99.99           H
ATOM     11  HT2 GLY A  50     -94.486  53.067  -3.447  1.00 99.99           H
ATOM     12  HT3 GLY A  50     -93.757  51.550  -3.678  1.00 99.99           H
ATOM     13  N   GLU A  51     -92.753  52.440  -0.101  1.00 99.99           N
ATOM     14  CA  GLU A  51     -93.349  52.009   1.128  1.00 99.99           C
ATOM     15  C   GLU A  51     -94.383  53.018   1.484  1.00 99.99           C
ATOM     16  O   GLU A  51     -95.150  53.462   0.630  1.00 99.99           O
ATOM     17  CB  GLU A  51     -92.280  51.719   2.184  1.00 99.99           C
ATOM     18  CG  GLU A  51     -92.763  50.832   3.358  1.00 99.99           C
ATOM     19  CD  GLU A  51     -93.171  49.424   2.884  1.00 99.99           C
ATOM     20  OE1 GLU A  51     -94.368  49.146   2.819  1.00 99.99           O
ATOM     21  OE2 GLU A  51     -92.285  48.622   2.588  1.00 99.99           O
ATOM     22  HN  GLU A  51     -91.849  52.866  -0.089  1.00 99.99           H
ATOM     23  HA  GLU A  51     -93.868  51.075   0.906  1.00 99.99           H
ATOM     24  HB1 GLU A  51     -91.471  51.204   1.667  1.00 99.99           H
ATOM     25  HB2 GLU A  51     -91.852  52.651   2.560  1.00 99.99           H
ATOM     26  HG1 GLU A  51     -91.980  50.725   4.107  1.00 99.99           H
ATOM     27  HG2 GLU A  51     -93.603  51.281   3.886  1.00 99.99           H
ATOM     28  N   GLN A  52     -94.447  53.399   2.772  1.00 99.99           N
ATOM     29  CA  GLN A  52     -95.417  54.377   3.144  1.00 99.99           C
ATOM     30  C   GLN A  52     -94.904  55.684   2.650  1.00 99.99           C
ATOM     31  O   GLN A  52     -93.771  56.072   2.932  1.00 99.99           O
ATOM     32  CB  GLN A  52     -95.508  54.441   4.676  1.00 99.99           C
ATOM     33  CG  GLN A  52     -96.007  53.137   5.311  1.00 99.99           C
ATOM     34  CD  GLN A  52     -96.071  53.284   6.837  1.00 99.99           C
ATOM     35  NE2 GLN A  52     -94.904  53.010   7.450  1.00 99.99           N
ATOM     36  OE1 GLN A  52     -97.100  53.623   7.409  1.00 99.99           O
ATOM     37  HN  GLN A  52     -93.806  53.046   3.452  1.00 99.99           H
ATOM     38  HA  GLN A  52     -96.371  54.053   2.732  1.00 99.99           H
ATOM     39  HB1 GLN A  52     -94.529  54.692   5.089  1.00 99.99           H
ATOM     40  HB2 GLN A  52     -96.181  55.251   4.959  1.00 99.99           H
ATOM     41  HG1 GLN A  52     -97.002  52.890   4.942  1.00 99.99           H
ATOM     42  HG2 GLN A  52     -95.353  52.301   5.062  1.00 99.99           H
ATOM     43 1HE2 GLN A  52     -94.101  52.742   6.917  1.00 99.99           H
ATOM     44 2HE2 GLN A  52     -94.825  53.070   8.443  1.00 99.99           H
ATOM     45  N   PRO A  53     -95.703  56.350   1.871  1.00 99.99           N
ATOM     46  CA  PRO A  53     -95.377  57.664   1.407  1.00 99.99           C
ATOM     47  C   PRO A  53     -95.371  58.548   2.606  1.00 99.99           C
ATOM     48  O   PRO A  53     -94.783  59.629   2.562  1.00 99.99           O
ATOM     49  CB  PRO A  53     -96.484  58.044   0.417  1.00 99.99           C
ATOM     50  CG  PRO A  53     -97.682  57.202   0.842  1.00 99.99           C
ATOM     51  CD  PRO A  53     -97.068  55.954   1.477  1.00 99.99           C
ATOM     52  HA  PRO A  53     -94.395  57.689   0.934  1.00 99.99           H
ATOM     53  HB1 PRO A  53     -96.702  59.112   0.383  1.00 99.99           H
ATOM     54  HB2 PRO A  53     -96.179  57.743  -0.587  1.00 99.99           H
ATOM     55  HG1 PRO A  53     -98.256  57.748   1.593  1.00 99.99           H
ATOM     56  HG2 PRO A  53     -98.352  56.969   0.014  1.00 99.99           H
ATOM     57  HD1 PRO A  53     -97.667  55.649   2.336  1.00 99.99           H
ATOM     58  HD2 PRO A  53     -97.024  55.136   0.758  1.00 99.99           H
ATOM     59  N   TYR A  54     -96.036  58.092   3.682  1.00 99.99           N
ATOM     60  CA  TYR A  54     -96.160  58.834   4.897  1.00 99.99           C
ATOM     61  C   TYR A  54     -94.805  59.014   5.492  1.00 99.99           C
ATOM     62  O   TYR A  54     -94.486  60.091   5.991  1.00 99.99           O
ATOM     63  CB  TYR A  54     -97.118  58.083   5.840  1.00 99.99           C
ATOM     64  CG  TYR A  54     -97.415  58.801   7.135  1.00 99.99           C
ATOM     65  CD1 TYR A  54     -97.698  60.166   7.161  1.00 99.99           C
ATOM     66  CD2 TYR A  54     -97.426  58.095   8.333  1.00 99.99           C
ATOM     67  CE1 TYR A  54     -97.984  60.812   8.355  1.00 99.99           C
ATOM     68  CE2 TYR A  54     -97.718  58.733   9.530  1.00 99.99           C
ATOM     69  CZ  TYR A  54     -97.997  60.093   9.549  1.00 99.99           C
ATOM     70  OH  TYR A  54     -98.278  60.694  10.764  1.00 99.99           O
ATOM     71  HN  TYR A  54     -96.512  57.214   3.656  1.00 99.99           H
ATOM     72  HA  TYR A  54     -96.562  59.809   4.616  1.00 99.99           H
ATOM     73  HB1 TYR A  54     -98.067  57.911   5.330  1.00 99.99           H
ATOM     74  HB2 TYR A  54     -96.712  57.097   6.065  1.00 99.99           H
ATOM     75  HD1 TYR A  54     -97.701  60.741   6.247  1.00 99.99           H
ATOM     76  HD2 TYR A  54     -97.209  57.035   8.339  1.00 99.99           H
ATOM     77  HE1 TYR A  54     -98.193  61.871   8.318  1.00 99.99           H
ATOM     78  HE2 TYR A  54     -97.725  58.169  10.450  1.00 99.99           H
ATOM     79  HH  TYR A  54     -98.403  61.628  10.676  1.00 99.99           H
ATOM     80  N   ARG A  55     -93.977  57.950   5.468  1.00 99.99           N
ATOM     81  CA  ARG A  55     -92.667  57.998   6.051  1.00 99.99           C
ATOM     82  C   ARG A  55     -91.830  59.015   5.347  1.00 99.99           C
ATOM     83  O   ARG A  55     -91.102  59.771   5.988  1.00 99.99           O
ATOM     84  CB  ARG A  55     -92.010  56.607   5.985  1.00 99.99           C
ATOM     85  CG  ARG A  55     -92.565  55.634   7.036  1.00 99.99           C
ATOM     86  CD  ARG A  55     -92.259  56.036   8.488  1.00 99.99           C
ATOM     87  NE  ARG A  55     -90.874  56.480   8.635  1.00 99.99           N
ATOM     88  CZ  ARG A  55     -90.491  57.778   8.718  1.00 99.99           C
ATOM     89  NH1 ARG A  55     -91.373  58.775   8.679  1.00 99.99           N
ATOM     90  NH2 ARG A  55     -89.198  58.063   8.839  1.00 99.99           N
ATOM     91  HN  ARG A  55     -94.286  57.099   5.043  1.00 99.99           H
ATOM     92  HA  ARG A  55     -92.787  58.320   7.086  1.00 99.99           H
ATOM     93  HB1 ARG A  55     -92.164  56.188   4.990  1.00 99.99           H
ATOM     94  HB2 ARG A  55     -90.929  56.683   6.101  1.00 99.99           H
ATOM     95  HG1 ARG A  55     -93.643  55.536   6.912  1.00 99.99           H
ATOM     96  HG2 ARG A  55     -92.148  54.643   6.852  1.00 99.99           H
ATOM     97  HD1 ARG A  55     -92.939  56.800   8.863  1.00 99.99           H
ATOM     98  HD2 ARG A  55     -92.363  55.172   9.145  1.00 99.99           H
ATOM     99  HE  ARG A  55     -90.161  55.779   8.669  1.00 99.99           H
ATOM    100 1HH1 ARG A  55     -92.348  58.576   8.584  1.00 99.99           H
ATOM    101 2HH1 ARG A  55     -91.060  59.723   8.744  1.00 99.99           H
ATOM    102 1HH2 ARG A  55     -88.523  57.325   8.869  1.00 99.99           H
ATOM    103 2HH2 ARG A  55     -88.901  59.017   8.900  1.00 99.99           H
ATOM    104  N   ARG A  56     -91.912  59.051   4.003  1.00 99.99           N
ATOM    105  CA  ARG A  56     -91.112  59.960   3.234  1.00 99.99           C
ATOM    106  C   ARG A  56     -91.492  61.365   3.559  1.00 99.99           C
ATOM    107  O   ARG A  56     -90.623  62.229   3.658  1.00 99.99           O
ATOM    108  CB  ARG A  56     -91.301  59.625   1.744  1.00 99.99           C
ATOM    109  CG  ARG A  56     -90.049  59.825   0.879  1.00 99.99           C
ATOM    110  CD  ARG A  56     -90.087  59.031  -0.430  1.00 99.99           C
ATOM    111  NE  ARG A  56     -88.729  58.868  -0.928  1.00 99.99           N
ATOM    112  CZ  ARG A  56     -87.913  59.918  -1.165  1.00 99.99           C
ATOM    113  NH1 ARG A  56     -88.343  61.171  -1.048  1.00 99.99           N
ATOM    114  NH2 ARG A  56     -86.656  59.686  -1.526  1.00 99.99           N
ATOM    115  HN  ARG A  56     -92.534  58.426   3.530  1.00 99.99           H
ATOM    116  HA  ARG A  56     -90.079  59.794   3.546  1.00 99.99           H
ATOM    117  HB1 ARG A  56     -91.630  58.588   1.654  1.00 99.99           H
ATOM    118  HB2 ARG A  56     -92.112  60.228   1.334  1.00 99.99           H
ATOM    119  HG1 ARG A  56     -89.942  60.885   0.649  1.00 99.99           H
ATOM    120  HG2 ARG A  56     -89.160  59.549   1.448  1.00 99.99           H
ATOM    121  HD1 ARG A  56     -90.510  58.038  -0.273  1.00 99.99           H
ATOM    122  HD2 ARG A  56     -90.659  59.548  -1.202  1.00 99.99           H
ATOM    123  HE  ARG A  56     -88.389  57.944  -1.104  1.00 99.99           H
ATOM    124 1HH1 ARG A  56     -89.290  61.351  -0.780  1.00 99.99           H
ATOM    125 2HH1 ARG A  56     -87.719  61.934  -1.226  1.00 99.99           H
ATOM    126 1HH2 ARG A  56     -86.326  58.747  -1.618  1.00 99.99           H
ATOM    127 2HH2 ARG A  56     -86.039  60.453  -1.705  1.00 99.99           H
ATOM    128  N   ALA A  57     -92.805  61.633   3.707  1.00 99.99           N
ATOM    129  CA  ALA A  57     -93.252  62.968   3.990  1.00 99.99           C
ATOM    130  C   ALA A  57     -92.704  63.405   5.317  1.00 99.99           C
ATOM    131  O   ALA A  57     -92.291  64.556   5.474  1.00 99.99           O
ATOM    132  CB  ALA A  57     -94.786  62.987   4.003  1.00 99.99           C
ATOM    133  HN  ALA A  57     -93.473  60.893   3.638  1.00 99.99           H
ATOM    134  HA  ALA A  57     -92.869  63.619   3.202  1.00 99.99           H
ATOM    135  HB1 ALA A  57     -95.169  63.990   4.196  1.00 99.99           H
ATOM    136  HB2 ALA A  57     -95.190  62.321   4.767  1.00 99.99           H
ATOM    137  HB3 ALA A  57     -95.182  62.661   3.042  1.00 99.99           H
ATOM    138  N   LEU A  58     -92.702  62.499   6.320  1.00 99.99           N
ATOM    139  CA  LEU A  58     -92.278  62.929   7.624  1.00 99.99           C
ATOM    140  C   LEU A  58     -90.825  63.273   7.707  1.00 99.99           C
ATOM    141  O   LEU A  58     -90.481  64.373   8.137  1.00 99.99           O
ATOM    142  CB  LEU A  58     -92.544  61.786   8.624  1.00 99.99           C
ATOM    143  CG  LEU A  58     -94.030  61.503   8.902  1.00 99.99           C
ATOM    144  CD1 LEU A  58     -94.176  60.139   9.592  1.00 99.99           C
ATOM    145  CD2 LEU A  58     -94.674  62.607   9.748  1.00 99.99           C
ATOM    146  HN  LEU A  58     -92.999  61.558   6.165  1.00 99.99           H
ATOM    147  HA  LEU A  58     -92.862  63.811   7.891  1.00 99.99           H
ATOM    148  HB1 LEU A  58     -92.076  60.876   8.246  1.00 99.99           H
ATOM    149  HB2 LEU A  58     -92.058  61.993   9.581  1.00 99.99           H
ATOM    150  HG  LEU A  58     -94.571  61.455   7.959  1.00 99.99           H
ATOM    151 1HD1 LEU A  58     -95.214  59.930   9.836  1.00 99.99           H
ATOM    152 2HD1 LEU A  58     -93.606  60.106  10.521  1.00 99.99           H
ATOM    153 3HD1 LEU A  58     -93.818  59.333   8.950  1.00 99.99           H
ATOM    154 1HD2 LEU A  58     -95.723  62.383   9.948  1.00 99.99           H
ATOM    155 2HD2 LEU A  58     -94.641  63.571   9.240  1.00 99.99           H
ATOM    156 3HD2 LEU A  58     -94.168  62.716  10.706  1.00 99.99           H
ATOM    157  N   ARG A  59     -89.910  62.364   7.312  1.00 99.99           N
ATOM    158  CA  ARG A  59     -88.555  62.776   7.541  1.00 99.99           C
ATOM    159  C   ARG A  59     -87.577  61.736   7.102  1.00 99.99           C
ATOM    160  O   ARG A  59     -87.918  60.581   6.848  1.00 99.99           O
ATOM    161  CB  ARG A  59     -88.200  63.090   9.028  1.00 99.99           C
ATOM    162  CG  ARG A  59     -88.478  61.948  10.018  1.00 99.99           C
ATOM    163  CD  ARG A  59     -88.180  62.347  11.472  1.00 99.99           C
ATOM    164  NE  ARG A  59     -86.763  62.656  11.657  1.00 99.99           N
ATOM    165  CZ  ARG A  59     -86.232  63.899  11.631  1.00 99.99           C
ATOM    166  NH1 ARG A  59     -86.989  64.980  11.452  1.00 99.99           N
ATOM    167  NH2 ARG A  59     -84.919  64.043  11.789  1.00 99.99           N
ATOM    168  HN  ARG A  59     -90.157  61.470   6.940  1.00 99.99           H
ATOM    169  HA  ARG A  59     -88.385  63.658   6.918  1.00 99.99           H
ATOM    170  HB1 ARG A  59     -87.147  63.362   9.092  1.00 99.99           H
ATOM    171  HB2 ARG A  59     -88.698  63.982   9.393  1.00 99.99           H
ATOM    172  HG1 ARG A  59     -89.523  61.645   9.943  1.00 99.99           H
ATOM    173  HG2 ARG A  59     -87.884  61.071   9.756  1.00 99.99           H
ATOM    174  HD1 ARG A  59     -88.786  63.195  11.796  1.00 99.99           H
ATOM    175  HD2 ARG A  59     -88.394  61.518  12.145  1.00 99.99           H
ATOM    176  HE  ARG A  59     -86.135  61.893  11.803  1.00 99.99           H
ATOM    177 1HH1 ARG A  59     -87.977  64.881  11.327  1.00 99.99           H
ATOM    178 2HH1 ARG A  59     -86.570  65.888  11.440  1.00 99.99           H
ATOM    179 1HH2 ARG A  59     -84.343  63.238  11.923  1.00 99.99           H
ATOM    180 2HH2 ARG A  59     -84.511  64.955  11.773  1.00 99.99           H
ATOM    181  N   CYS A  60     -86.299  62.156   7.011  1.00 99.99           N
ATOM    182  CA  CYS A  60     -85.215  61.268   6.717  1.00 99.99           C
ATOM    183  C   CYS A  60     -84.511  61.054   8.018  1.00 99.99           C
ATOM    184  O   CYS A  60     -83.856  61.957   8.536  1.00 99.99           O
ATOM    185  CB  CYS A  60     -84.184  61.884   5.751  1.00 99.99           C
ATOM    186  SG  CYS A  60     -82.688  60.870   5.539  1.00 99.99           S
ATOM    187  HN  CYS A  60     -86.087  63.194   7.164  1.00 99.99           H
ATOM    188  HA  CYS A  60     -85.591  60.323   6.325  1.00 99.99           H
ATOM    189  HB1 CYS A  60     -84.656  62.006   4.775  1.00 99.99           H
ATOM    190  HB2 CYS A  60     -83.888  62.859   6.137  1.00 99.99           H
ATOM    191  N   LEU A  61     -84.665  59.850   8.603  1.00 99.99           N
ATOM    192  CA  LEU A  61     -83.993  59.523   9.827  1.00 99.99           C
ATOM    193  C   LEU A  61     -83.536  58.116   9.633  1.00 99.99           C
ATOM    194  O   LEU A  61     -84.306  57.276   9.167  1.00 99.99           O
ATOM    195  CB  LEU A  61     -85.008  59.630  10.984  1.00 99.99           C
ATOM    196  CG  LEU A  61     -84.408  59.948  12.368  1.00 99.99           C
ATOM    197  CD1 LEU A  61     -85.498  59.905  13.448  1.00 99.99           C
ATOM    198  CD2 LEU A  61     -83.266  59.003  12.745  1.00 99.99           C
ATOM    199  HN  LEU A  61     -85.239  59.163   8.156  1.00 99.99           H
ATOM    200  HA  LEU A  61     -83.132  60.182   9.967  1.00 99.99           H
ATOM    201  HB1 LEU A  61     -85.717  60.421  10.742  1.00 99.99           H
ATOM    202  HB2 LEU A  61     -85.616  58.725  11.042  1.00 99.99           H
ATOM    203  HG  LEU A  61     -84.005  60.961  12.339  1.00 99.99           H
ATOM    204 1HD1 LEU A  61     -85.095  60.186  14.422  1.00 99.99           H
ATOM    205 2HD1 LEU A  61     -85.918  58.904  13.538  1.00 99.99           H
ATOM    206 3HD1 LEU A  61     -86.317  60.585  13.224  1.00 99.99           H
ATOM    207 1HD2 LEU A  61     -82.989  59.107  13.795  1.00 99.99           H
ATOM    208 2HD2 LEU A  61     -82.371  59.202  12.160  1.00 99.99           H
ATOM    209 3HD2 LEU A  61     -83.565  57.970  12.575  1.00 99.99           H
ATOM    210  N   ASP A  62     -82.273  57.809   9.969  1.00 99.99           N
ATOM    211  CA  ASP A  62     -81.830  56.469   9.732  1.00 99.99           C
ATOM    212  C   ASP A  62     -81.214  55.939  10.989  1.00 99.99           C
ATOM    213  O   ASP A  62     -80.228  56.488  11.476  1.00 99.99           O
ATOM    214  CB  ASP A  62     -80.837  56.442   8.559  1.00 99.99           C
ATOM    215  CG  ASP A  62     -81.539  56.789   7.232  1.00 99.99           C
ATOM    216  OD1 ASP A  62     -82.142  55.897   6.634  1.00 99.99           O
ATOM    217  OD2 ASP A  62     -81.478  57.944   6.812  1.00 99.99           O
ATOM    218  HN  ASP A  62     -81.660  58.490  10.365  1.00 99.99           H
ATOM    219  HA  ASP A  62     -82.662  55.799   9.503  1.00 99.99           H
ATOM    220  HB1 ASP A  62     -80.038  57.158   8.728  1.00 99.99           H
ATOM    221  HB2 ASP A  62     -80.372  55.459   8.463  1.00 99.99           H
ATOM    222  N   MET A  63     -81.794  54.870  11.569  1.00 99.99           N
ATOM    223  CA  MET A  63     -81.149  54.226  12.679  1.00 99.99           C
ATOM    224  C   MET A  63     -80.992  52.802  12.260  1.00 99.99           C
ATOM    225  O   MET A  63     -81.964  52.162  11.861  1.00 99.99           O
ATOM    226  CB  MET A  63     -82.023  54.322  13.940  1.00 99.99           C
ATOM    227  CG  MET A  63     -82.262  55.767  14.382  1.00 99.99           C
ATOM    228  SD  MET A  63     -83.245  55.857  15.888  1.00 99.99           S
ATOM    229  CE  MET A  63     -84.871  56.036  15.135  1.00 99.99           C
ATOM    230  HN  MET A  63     -82.633  54.483  11.184  1.00 99.99           H
ATOM    231  HA  MET A  63     -80.174  54.663  12.865  1.00 99.99           H
ATOM    232  HB1 MET A  63     -82.987  53.840  13.767  1.00 99.99           H
ATOM    233  HB2 MET A  63     -81.546  53.777  14.755  1.00 99.99           H
ATOM    234  HG1 MET A  63     -81.321  56.285  14.547  1.00 99.99           H
ATOM    235  HG2 MET A  63     -82.767  56.324  13.597  1.00 99.99           H
ATOM    236  HE1 MET A  63     -85.652  56.001  15.896  1.00 99.99           H
ATOM    237  HE2 MET A  63     -85.042  55.234  14.420  1.00 99.99           H
ATOM    238  HE3 MET A  63     -84.931  56.981  14.595  1.00 99.99           H
ATOM    239  N   LEU A  64     -79.761  52.256  12.327  1.00 99.99           N
ATOM    240  CA  LEU A  64     -79.597  50.919  11.841  1.00 99.99           C
ATOM    241  C   LEU A  64     -79.155  50.037  12.962  1.00 99.99           C
ATOM    242  O   LEU A  64     -78.058  50.203  13.493  1.00 99.99           O
ATOM    243  CB  LEU A  64     -78.525  50.936  10.726  1.00 99.99           C
ATOM    244  CG  LEU A  64     -78.725  51.912   9.540  1.00 99.99           C
ATOM    245  CD1 LEU A  64     -80.082  51.749   8.841  1.00 99.99           C
ATOM    246  CD2 LEU A  64     -78.425  53.385   9.870  1.00 99.99           C
ATOM    247  HN  LEU A  64     -78.979  52.777  12.668  1.00 99.99           H
ATOM    248  HA  LEU A  64     -80.524  50.520  11.434  1.00 99.99           H
ATOM    249  HB1 LEU A  64     -77.552  51.141  11.167  1.00 99.99           H
ATOM    250  HB2 LEU A  64     -78.452  49.936  10.306  1.00 99.99           H
ATOM    251  HG  LEU A  64     -77.970  51.628   8.807  1.00 99.99           H
ATOM    252 1HD1 LEU A  64     -80.159  52.419   7.985  1.00 99.99           H
ATOM    253 2HD1 LEU A  64     -80.912  51.972   9.509  1.00 99.99           H
ATOM    254 3HD1 LEU A  64     -80.209  50.732   8.467  1.00 99.99           H
ATOM    255 1HD2 LEU A  64     -78.327  53.965   8.952  1.00 99.99           H
ATOM    256 2HD2 LEU A  64     -77.493  53.488  10.426  1.00 99.99           H
ATOM    257 3HD2 LEU A  64     -79.216  53.858  10.446  1.00 99.99           H
ATOM    258  N   SER A  65     -80.006  49.075  13.356  1.00 99.99           N
ATOM    259  CA  SER A  65     -79.570  48.101  14.310  1.00 99.99           C
ATOM    260  C   SER A  65     -78.633  47.192  13.581  1.00 99.99           C
ATOM    261  O   SER A  65     -77.585  46.797  14.090  1.00 99.99           O
ATOM    262  CB  SER A  65     -80.783  47.327  14.847  1.00 99.99           C
ATOM    263  OG  SER A  65     -80.416  46.327  15.776  1.00 99.99           O
ATOM    264  HN  SER A  65     -80.905  48.993  12.927  1.00 99.99           H
ATOM    265  HA  SER A  65     -79.048  48.608  15.124  1.00 99.99           H
ATOM    266  HB1 SER A  65     -81.457  48.013  15.360  1.00 99.99           H
ATOM    267  HB2 SER A  65     -81.366  46.881  14.035  1.00 99.99           H
ATOM    268  HG  SER A  65     -79.745  45.772  15.394  1.00 99.99           H
ATOM    269  N   LEU A  66     -79.015  46.843  12.338  1.00 99.99           N
ATOM    270  CA  LEU A  66     -78.262  45.946  11.513  1.00 99.99           C
ATOM    271  C   LEU A  66     -77.134  46.721  10.911  1.00 99.99           C
ATOM    272  O   LEU A  66     -77.226  47.937  10.743  1.00 99.99           O
ATOM    273  CB  LEU A  66     -79.128  45.116  10.540  1.00 99.99           C
ATOM    274  CG  LEU A  66     -78.481  44.049   9.633  1.00 99.99           C
ATOM    275  CD1 LEU A  66     -78.045  44.607   8.274  1.00 99.99           C
ATOM    276  CD2 LEU A  66     -77.431  43.151  10.304  1.00 99.99           C
ATOM    277  HN  LEU A  66     -79.906  47.159  12.022  1.00 99.99           H
ATOM    278  HA  LEU A  66     -77.807  45.225  12.196  1.00 99.99           H
ATOM    279  HB1 LEU A  66     -79.829  44.561  11.162  1.00 99.99           H
ATOM    280  HB2 LEU A  66     -79.708  45.772   9.905  1.00 99.99           H
ATOM    281  HG  LEU A  66     -79.295  43.372   9.390  1.00 99.99           H
ATOM    282 1HD1 LEU A  66     -77.521  43.855   7.683  1.00 99.99           H
ATOM    283 2HD1 LEU A  66     -77.400  45.468   8.384  1.00 99.99           H
ATOM    284 3HD1 LEU A  66     -78.911  44.935   7.698  1.00 99.99           H
ATOM    285 1HD2 LEU A  66     -77.414  42.170   9.830  1.00 99.99           H
ATOM    286 2HD2 LEU A  66     -77.648  42.998  11.361  1.00 99.99           H
ATOM    287 3HD2 LEU A  66     -76.423  43.544  10.211  1.00 99.99           H
ATOM    288  N   GLN A  67     -76.011  46.041  10.607  1.00 99.99           N
ATOM    289  CA  GLN A  67     -74.913  46.734  10.000  1.00 99.99           C
ATOM    290  C   GLN A  67     -75.123  46.644   8.530  1.00 99.99           C
ATOM    291  O   GLN A  67     -74.899  45.598   7.921  1.00 99.99           O
ATOM    292  CB  GLN A  67     -73.593  46.068  10.449  1.00 99.99           C
ATOM    293  CG  GLN A  67     -73.498  45.796  11.970  1.00 99.99           C
ATOM    294  CD  GLN A  67     -74.332  44.590  12.452  1.00 99.99           C
ATOM    295  NE2 GLN A  67     -74.090  43.447  11.785  1.00 99.99           N
ATOM    296  OE1 GLN A  67     -75.155  44.703  13.352  1.00 99.99           O
ATOM    297  HN  GLN A  67     -75.943  45.068  10.812  1.00 99.99           H
ATOM    298  HA  GLN A  67     -74.972  47.767  10.273  1.00 99.99           H
ATOM    299  HB1 GLN A  67     -73.416  45.138   9.906  1.00 99.99           H
ATOM    300  HB2 GLN A  67     -72.770  46.725  10.162  1.00 99.99           H
ATOM    301  HG1 GLN A  67     -72.461  45.629  12.250  1.00 99.99           H
ATOM    302  HG2 GLN A  67     -73.824  46.665  12.540  1.00 99.99           H
ATOM    303 1HE2 GLN A  67     -73.402  43.418  11.062  1.00 99.99           H
ATOM    304 2HE2 GLN A  67     -74.595  42.613  12.005  1.00 99.99           H
ATOM    305  N   GLY A  68     -75.533  47.769   7.915  1.00 99.99           N
ATOM    306  CA  GLY A  68     -75.874  47.758   6.526  1.00 99.99           C
ATOM    307  C   GLY A  68     -75.310  48.987   5.896  1.00 99.99           C
ATOM    308  O   GLY A  68     -74.383  49.607   6.414  1.00 99.99           O
ATOM    309  HN  GLY A  68     -75.657  48.605   8.450  1.00 99.99           H
ATOM    310  HA1 GLY A  68     -75.472  46.878   6.022  1.00 99.99           H
ATOM    311  HA2 GLY A  68     -76.962  47.754   6.459  1.00 99.99           H
ATOM    312  N   GLN A  69     -75.874  49.351   4.727  1.00 99.99           N
ATOM    313  CA  GLN A  69     -75.385  50.458   3.960  1.00 99.99           C
ATOM    314  C   GLN A  69     -76.357  51.589   4.031  1.00 99.99           C
ATOM    315  O   GLN A  69     -77.519  51.430   4.401  1.00 99.99           O
ATOM    316  CB  GLN A  69     -75.363  50.004   2.483  1.00 99.99           C
ATOM    317  CG  GLN A  69     -74.668  48.653   2.253  1.00 99.99           C
ATOM    318  CD  GLN A  69     -74.715  48.221   0.776  1.00 99.99           C
ATOM    319  NE2 GLN A  69     -74.338  49.172  -0.097  1.00 99.99           N
ATOM    320  OE1 GLN A  69     -75.078  47.095   0.457  1.00 99.99           O
ATOM    321  HN  GLN A  69     -76.641  48.817   4.372  1.00 99.99           H
ATOM    322  HA  GLN A  69     -74.405  50.750   4.330  1.00 99.99           H
ATOM    323  HB1 GLN A  69     -76.386  49.908   2.111  1.00 99.99           H
ATOM    324  HB2 GLN A  69     -74.900  50.778   1.873  1.00 99.99           H
ATOM    325  HG1 GLN A  69     -73.641  48.698   2.600  1.00 99.99           H
ATOM    326  HG2 GLN A  69     -75.152  47.863   2.828  1.00 99.99           H
ATOM    327 1HE2 GLN A  69     -74.041  50.072   0.225  1.00 99.99           H
ATOM    328 2HE2 GLN A  69     -74.345  48.992  -1.079  1.00 99.99           H
ATOM    329  N   PHE A  70     -75.857  52.785   3.675  1.00 99.99           N
ATOM    330  CA  PHE A  70     -76.633  53.984   3.633  1.00 99.99           C
ATOM    331  C   PHE A  70     -77.146  54.080   2.234  1.00 99.99           C
ATOM    332  O   PHE A  70     -76.599  53.462   1.320  1.00 99.99           O
ATOM    333  CB  PHE A  70     -75.823  55.179   4.139  1.00 99.99           C
ATOM    334  CG  PHE A  70     -75.472  54.941   5.586  1.00 99.99           C
ATOM    335  CD1 PHE A  70     -76.194  55.563   6.600  1.00 99.99           C
ATOM    336  CD2 PHE A  70     -74.455  54.056   5.938  1.00 99.99           C
ATOM    337  CE1 PHE A  70     -75.917  55.281   7.932  1.00 99.99           C
ATOM    338  CE2 PHE A  70     -74.189  53.772   7.266  1.00 99.99           C
ATOM    339  CZ  PHE A  70     -74.920  54.383   8.268  1.00 99.99           C
ATOM    340  HN  PHE A  70     -74.899  52.852   3.404  1.00 99.99           H
ATOM    341  HA  PHE A  70     -77.497  53.854   4.289  1.00 99.99           H
ATOM    342  HB1 PHE A  70     -74.933  55.323   3.533  1.00 99.99           H
ATOM    343  HB2 PHE A  70     -76.406  56.097   4.051  1.00 99.99           H
ATOM    344  HD1 PHE A  70     -76.984  56.260   6.359  1.00 99.99           H
ATOM    345  HD2 PHE A  70     -73.869  53.563   5.178  1.00 99.99           H
ATOM    346  HE1 PHE A  70     -76.476  55.751   8.718  1.00 99.99           H
ATOM    347  HE2 PHE A  70     -73.417  53.069   7.515  1.00 99.99           H
ATOM    348  HZ  PHE A  70     -74.715  54.161   9.306  1.00 99.99           H
ATOM    349  N   THR A  71     -78.235  54.846   2.034  1.00 99.99           N
ATOM    350  CA  THR A  71     -78.883  54.823   0.759  1.00 99.99           C
ATOM    351  C   THR A  71     -78.820  56.152   0.073  1.00 99.99           C
ATOM    352  O   THR A  71     -78.522  57.189   0.663  1.00 99.99           O
ATOM    353  CB  THR A  71     -80.365  54.463   1.024  1.00 99.99           C
ATOM    354  CG2 THR A  71     -81.042  55.288   2.138  1.00 99.99           C
ATOM    355  OG1 THR A  71     -81.137  54.557  -0.150  1.00 99.99           O
ATOM    356  HN  THR A  71     -78.618  55.381   2.787  1.00 99.99           H
ATOM    357  HA  THR A  71     -78.447  54.071   0.099  1.00 99.99           H
ATOM    358  HB  THR A  71     -80.403  53.416   1.327  1.00 99.99           H
ATOM    359  HG1 THR A  71     -81.128  55.456  -0.455  1.00 99.99           H
ATOM    360 1HG2 THR A  71     -82.100  55.033   2.213  1.00 99.99           H
ATOM    361 2HG2 THR A  71     -80.973  56.361   1.953  1.00 99.99           H
ATOM    362 3HG2 THR A  71     -80.598  55.092   3.113  1.00 99.99           H
ATOM    363  N   PHE A  72     -79.090  56.081  -1.247  1.00 99.99           N
ATOM    364  CA  PHE A  72     -79.065  57.098  -2.253  1.00 99.99           C
ATOM    365  C   PHE A  72     -80.376  56.934  -2.985  1.00 99.99           C
ATOM    366  O   PHE A  72     -81.253  56.248  -2.465  1.00 99.99           O
ATOM    367  CB  PHE A  72     -77.742  56.763  -2.991  1.00 99.99           C
ATOM    368  CG  PHE A  72     -77.667  55.320  -3.450  1.00 99.99           C
ATOM    369  CD1 PHE A  72     -78.305  54.886  -4.611  1.00 99.99           C
ATOM    370  CD2 PHE A  72     -76.961  54.386  -2.693  1.00 99.99           C
ATOM    371  CE1 PHE A  72     -78.243  53.554  -5.000  1.00 99.99           C
ATOM    372  CE2 PHE A  72     -76.896  53.054  -3.079  1.00 99.99           C
ATOM    373  CZ  PHE A  72     -77.539  52.637  -4.234  1.00 99.99           C
ATOM    374  HN  PHE A  72     -79.341  55.168  -1.569  1.00 99.99           H
ATOM    375  HA  PHE A  72     -79.033  58.073  -1.765  1.00 99.99           H
ATOM    376  HB1 PHE A  72     -77.466  57.449  -3.782  1.00 99.99           H
ATOM    377  HB2 PHE A  72     -76.932  56.914  -2.272  1.00 99.99           H
ATOM    378  HD1 PHE A  72     -78.864  55.570  -5.227  1.00 99.99           H
ATOM    379  HD2 PHE A  72     -76.460  54.694  -1.786  1.00 99.99           H
ATOM    380  HE1 PHE A  72     -78.746  53.233  -5.901  1.00 99.99           H
ATOM    381  HE2 PHE A  72     -76.346  52.346  -2.478  1.00 99.99           H
ATOM    382  HZ  PHE A  72     -77.492  51.600  -4.536  1.00 99.99           H
ATOM    383  N   THR A  73     -80.611  57.531  -4.180  1.00 99.99           N
ATOM    384  CA  THR A  73     -79.686  58.273  -4.980  1.00 99.99           C
ATOM    385  C   THR A  73     -79.340  59.574  -4.345  1.00 99.99           C
ATOM    386  O   THR A  73     -78.159  59.905  -4.260  1.00 99.99           O
ATOM    387  CB  THR A  73     -80.338  58.536  -6.355  1.00 99.99           C
ATOM    388  CG2 THR A  73     -80.438  57.259  -7.201  1.00 99.99           C
ATOM    389  OG1 THR A  73     -81.608  59.145  -6.229  1.00 99.99           O
ATOM    390  HN  THR A  73     -81.529  57.410  -4.559  1.00 99.99           H
ATOM    391  HA  THR A  73     -78.802  57.683  -5.172  1.00 99.99           H
ATOM    392  HB  THR A  73     -79.719  59.237  -6.915  1.00 99.99           H
ATOM    393  HG1 THR A  73     -82.159  58.594  -5.686  1.00 99.99           H
ATOM    394 1HG2 THR A  73     -80.948  57.451  -8.145  1.00 99.99           H
ATOM    395 2HG2 THR A  73     -80.976  56.468  -6.683  1.00 99.99           H
ATOM    396 3HG2 THR A  73     -79.445  56.872  -7.435  1.00 99.99           H
ATOM    397  N   ALA A  74     -80.340  60.347  -3.870  1.00 99.99           N
ATOM    398  CA  ALA A  74     -80.005  61.631  -3.314  1.00 99.99           C
ATOM    399  C   ALA A  74     -79.593  62.481  -4.476  1.00 99.99           C
ATOM    400  O   ALA A  74     -79.503  61.997  -5.602  1.00 99.99           O
ATOM    401  CB  ALA A  74     -78.959  61.454  -2.173  1.00 99.99           C
ATOM    402  HN  ALA A  74     -81.291  60.047  -3.935  1.00 99.99           H
ATOM    403  HA  ALA A  74     -80.947  62.005  -2.913  1.00 99.99           H
ATOM    404  HB1 ALA A  74     -79.177  62.059  -1.295  1.00 99.99           H
ATOM    405  HB2 ALA A  74     -77.947  61.691  -2.502  1.00 99.99           H
ATOM    406  HB3 ALA A  74     -78.951  60.429  -1.799  1.00 99.99           H
ATOM    407  N   ASP A  75     -79.337  63.786  -4.271  1.00 99.99           N
ATOM    408  CA  ASP A  75     -79.418  64.470  -3.019  1.00 99.99           C
ATOM    409  C   ASP A  75     -80.675  65.276  -3.070  1.00 99.99           C
ATOM    410  O   ASP A  75     -81.305  65.394  -4.120  1.00 99.99           O
ATOM    411  CB  ASP A  75     -78.124  65.204  -2.633  1.00 99.99           C
ATOM    412  CG  ASP A  75     -77.852  65.297  -1.118  1.00 99.99           C
ATOM    413  OD1 ASP A  75     -78.673  64.844  -0.322  1.00 99.99           O
ATOM    414  OD2 ASP A  75     -76.793  65.806  -0.752  1.00 99.99           O
ATOM    415  HN  ASP A  75     -79.064  64.326  -5.067  1.00 99.99           H
ATOM    416  HA  ASP A  75     -79.641  63.752  -2.251  1.00 99.99           H
ATOM    417  HB1 ASP A  75     -77.286  64.623  -2.992  1.00 99.99           H
ATOM    418  HB2 ASP A  75     -78.083  66.190  -3.089  1.00 99.99           H
ATOM    419  N   ARG A  76     -81.092  65.826  -1.914  1.00 99.99           N
ATOM    420  CA  ARG A  76     -82.257  66.656  -1.876  1.00 99.99           C
ATOM    421  C   ARG A  76     -81.798  67.938  -1.251  1.00 99.99           C
ATOM    422  O   ARG A  76     -80.802  67.947  -0.535  1.00 99.99           O
ATOM    423  CB  ARG A  76     -83.332  65.948  -1.033  1.00 99.99           C
ATOM    424  CG  ARG A  76     -83.813  64.593  -1.590  1.00 99.99           C
ATOM    425  CD  ARG A  76     -84.921  64.688  -2.648  1.00 99.99           C
ATOM    426  NE  ARG A  76     -84.419  65.244  -3.897  1.00 99.99           N
ATOM    427  CZ  ARG A  76     -85.212  65.388  -4.983  1.00 99.99           C
ATOM    428  NH1 ARG A  76     -86.494  65.029  -4.953  1.00 99.99           N
ATOM    429  NH2 ARG A  76     -84.701  65.894  -6.100  1.00 99.99           N
ATOM    430  HN  ARG A  76     -80.568  65.678  -1.077  1.00 99.99           H
ATOM    431  HA  ARG A  76     -82.624  66.849  -2.884  1.00 99.99           H
ATOM    432  HB1 ARG A  76     -82.903  65.754  -0.054  1.00 99.99           H
ATOM    433  HB2 ARG A  76     -84.189  66.600  -0.863  1.00 99.99           H
ATOM    434  HG1 ARG A  76     -82.980  64.000  -1.968  1.00 99.99           H
ATOM    435  HG2 ARG A  76     -84.212  64.023  -0.752  1.00 99.99           H
ATOM    436  HD1 ARG A  76     -85.309  63.694  -2.879  1.00 99.99           H
ATOM    437  HD2 ARG A  76     -85.744  65.316  -2.305  1.00 99.99           H
ATOM    438  HE  ARG A  76     -83.461  65.519  -3.958  1.00 99.99           H
ATOM    439 1HH1 ARG A  76     -86.885  64.646  -4.117  1.00 99.99           H
ATOM    440 2HH1 ARG A  76     -87.064  65.141  -5.767  1.00 99.99           H
ATOM    441 1HH2 ARG A  76     -83.740  66.166  -6.132  1.00 99.99           H
ATOM    442 2HH2 ARG A  76     -85.279  66.003  -6.910  1.00 99.99           H
ATOM    443  N   PRO A  77     -82.456  69.030  -1.531  1.00 99.99           N
ATOM    444  CA  PRO A  77     -82.022  70.281  -0.964  1.00 99.99           C
ATOM    445  C   PRO A  77     -82.423  70.471   0.466  1.00 99.99           C
ATOM    446  O   PRO A  77     -83.455  69.949   0.882  1.00 99.99           O
ATOM    447  CB  PRO A  77     -82.737  71.323  -1.838  1.00 99.99           C
ATOM    448  CG  PRO A  77     -84.010  70.620  -2.320  1.00 99.99           C
ATOM    449  CD  PRO A  77     -83.608  69.148  -2.427  1.00 99.99           C
ATOM    450  HA  PRO A  77     -80.939  70.404  -1.055  1.00 99.99           H
ATOM    451  HB1 PRO A  77     -82.941  72.270  -1.336  1.00 99.99           H
ATOM    452  HB2 PRO A  77     -82.112  71.547  -2.704  1.00 99.99           H
ATOM    453  HG1 PRO A  77     -84.792  70.730  -1.566  1.00 99.99           H
ATOM    454  HG2 PRO A  77     -84.389  71.025  -3.258  1.00 99.99           H
ATOM    455  HD1 PRO A  77     -84.419  68.482  -2.135  1.00 99.99           H
ATOM    456  HD2 PRO A  77     -83.303  68.911  -3.448  1.00 99.99           H
ATOM    457  N   GLN A  78     -81.597  71.223   1.222  1.00 99.99           N
ATOM    458  CA  GLN A  78     -81.843  71.606   2.584  1.00 99.99           C
ATOM    459  C   GLN A  78     -82.332  70.450   3.400  1.00 99.99           C
ATOM    460  O   GLN A  78     -83.444  70.484   3.925  1.00 99.99           O
ATOM    461  CB  GLN A  78     -82.824  72.793   2.594  1.00 99.99           C
ATOM    462  CG  GLN A  78     -82.895  73.507   3.954  1.00 99.99           C
ATOM    463  CD  GLN A  78     -83.855  74.702   3.892  1.00 99.99           C
ATOM    464  NE2 GLN A  78     -83.286  75.820   3.406  1.00 99.99           N
ATOM    465  OE1 GLN A  78     -85.020  74.613   4.261  1.00 99.99           O
ATOM    466  HN  GLN A  78     -80.763  71.568   0.791  1.00 99.99           H
ATOM    467  HA  GLN A  78     -80.903  71.954   2.999  1.00 99.99           H
ATOM    468  HB1 GLN A  78     -82.499  73.512   1.841  1.00 99.99           H
ATOM    469  HB2 GLN A  78     -83.818  72.465   2.282  1.00 99.99           H
ATOM    470  HG1 GLN A  78     -83.242  72.833   4.738  1.00 99.99           H
ATOM    471  HG2 GLN A  78     -81.906  73.859   4.253  1.00 99.99           H
ATOM    472 1HE2 GLN A  78     -82.328  75.821   3.120  1.00 99.99           H
ATOM    473 2HE2 GLN A  78     -83.813  76.665   3.324  1.00 99.99           H
ATOM    474  N   LEU A  79     -81.516  69.382   3.534  1.00 99.99           N
ATOM    475  CA  LEU A  79     -81.938  68.278   4.353  1.00 99.99           C
ATOM    476  C   LEU A  79     -81.170  68.244   5.628  1.00 99.99           C
ATOM    477  O   LEU A  79     -79.957  68.446   5.660  1.00 99.99           O
ATOM    478  CB  LEU A  79     -81.685  66.954   3.594  1.00 99.99           C
ATOM    479  CG  LEU A  79     -82.972  66.282   3.095  1.00 99.99           C
ATOM    480  CD1 LEU A  79     -83.715  67.172   2.093  1.00 99.99           C
ATOM    481  CD2 LEU A  79     -82.659  64.898   2.507  1.00 99.99           C
ATOM    482  HN  LEU A  79     -80.621  69.370   3.087  1.00 99.99           H
ATOM    483  HA  LEU A  79     -82.999  68.355   4.601  1.00 99.99           H
ATOM    484  HB1 LEU A  79     -81.009  67.127   2.754  1.00 99.99           H
ATOM    485  HB2 LEU A  79     -81.165  66.224   4.221  1.00 99.99           H
ATOM    486  HG  LEU A  79     -83.630  66.125   3.950  1.00 99.99           H
ATOM    487 1HD1 LEU A  79     -84.565  66.649   1.652  1.00 99.99           H
ATOM    488 2HD1 LEU A  79     -83.054  67.488   1.288  1.00 99.99           H
ATOM    489 3HD1 LEU A  79     -84.102  68.070   2.574  1.00 99.99           H
ATOM    490 1HD2 LEU A  79     -83.552  64.434   2.089  1.00 99.99           H
ATOM    491 2HD2 LEU A  79     -82.269  64.229   3.277  1.00 99.99           H
ATOM    492 3HD2 LEU A  79     -81.907  64.960   1.722  1.00 99.99           H
ATOM    493  N   HIS A  80     -81.903  68.011   6.733  1.00 99.99           N
ATOM    494  CA  HIS A  80     -81.281  67.766   7.994  1.00 99.99           C
ATOM    495  C   HIS A  80     -81.606  66.344   8.294  1.00 99.99           C
ATOM    496  O   HIS A  80     -82.595  66.050   8.961  1.00 99.99           O
ATOM    497  CB  HIS A  80     -81.864  68.737   9.031  1.00 99.99           C
ATOM    498  CG  HIS A  80     -81.152  68.590  10.358  1.00 99.99           C
ATOM    499  CD2 HIS A  80     -81.544  67.822  11.467  1.00 99.99           C
ATOM    500  ND1 HIS A  80     -79.995  69.217  10.662  1.00 99.99           N
ATOM    501  CE1 HIS A  80     -79.696  68.844  11.917  1.00 99.99           C
ATOM    502  NE2 HIS A  80     -80.611  68.002  12.429  1.00 99.99           N
ATOM    503  HN  HIS A  80     -82.896  67.926   6.654  1.00 99.99           H
ATOM    504  HA  HIS A  80     -80.197  67.883   7.925  1.00 99.99           H
ATOM    505  HB1 HIS A  80     -81.745  69.763   8.685  1.00 99.99           H
ATOM    506  HB2 HIS A  80     -82.935  68.582   9.170  1.00 99.99           H
ATOM    507  HD1 HIS A  80     -79.480  69.819  10.087  1.00 99.99           H
ATOM    508  HD2 HIS A  80     -82.426  67.204  11.536  1.00 99.99           H
ATOM    509  HE1 HIS A  80     -78.826  69.190  12.452  1.00 99.99           H
ATOM    510  N   CYS A  81     -80.769  65.415   7.801  1.00 99.99           N
ATOM    511  CA  CYS A  81     -81.039  64.029   8.036  1.00 99.99           C
ATOM    512  C   CYS A  81     -79.926  63.511   8.871  1.00 99.99           C
ATOM    513  O   CYS A  81     -78.770  63.897   8.700  1.00 99.99           O
ATOM    514  CB  CYS A  81     -81.131  63.178   6.752  1.00 99.99           C
ATOM    515  SG  CYS A  81     -81.489  61.428   7.088  1.00 99.99           S
ATOM    516  HN  CYS A  81     -79.907  65.708   7.239  1.00 99.99           H
ATOM    517  HA  CYS A  81     -81.973  63.939   8.592  1.00 99.99           H
ATOM    518  HB1 CYS A  81     -81.925  63.582   6.124  1.00 99.99           H
ATOM    519  HB2 CYS A  81     -80.180  63.244   6.225  1.00 99.99           H
ATOM    520  N   ALA A  82     -80.257  62.637   9.835  1.00 99.99           N
ATOM    521  CA  ALA A  82     -79.225  62.126  10.677  1.00 99.99           C
ATOM    522  C   ALA A  82     -79.386  60.649  10.738  1.00 99.99           C
ATOM    523  O   ALA A  82     -80.500  60.132  10.669  1.00 99.99           O
ATOM    524  CB  ALA A  82     -79.347  62.744  12.075  1.00 99.99           C
ATOM    525  HN  ALA A  82     -81.206  62.347   9.954  1.00 99.99           H
ATOM    526  HA  ALA A  82     -78.234  62.332  10.266  1.00 99.99           H
ATOM    527  HB1 ALA A  82     -78.578  62.359  12.747  1.00 99.99           H
ATOM    528  HB2 ALA A  82     -80.321  62.537  12.521  1.00 99.99           H
ATOM    529  HB3 ALA A  82     -79.228  63.825  12.027  1.00 99.99           H
ATOM    530  N   ALA A  83     -78.255  59.929  10.848  1.00 99.99           N
ATOM    531  CA  ALA A  83     -78.305  58.505  10.941  1.00 99.99           C
ATOM    532  C   ALA A  83     -77.563  58.139  12.180  1.00 99.99           C
ATOM    533  O   ALA A  83     -76.561  58.764  12.526  1.00 99.99           O
ATOM    534  CB  ALA A  83     -77.735  57.849   9.688  1.00 99.99           C
ATOM    535  HN  ALA A  83     -77.369  60.389  10.857  1.00 99.99           H
ATOM    536  HA  ALA A  83     -79.342  58.279  11.047  1.00 99.99           H
ATOM    537  HB1 ALA A  83     -77.988  56.789   9.696  1.00 99.99           H
ATOM    538  HB2 ALA A  83     -76.653  57.945   9.610  1.00 99.99           H
ATOM    539  HB3 ALA A  83     -78.163  58.287   8.786  1.00 99.99           H
ATOM    540  N   PHE A  84     -78.065  57.119  12.895  1.00 99.99           N
ATOM    541  CA  PHE A  84     -77.442  56.704  14.112  1.00 99.99           C
ATOM    542  C   PHE A  84     -77.123  55.261  13.887  1.00 99.99           C
ATOM    543  O   PHE A  84     -77.982  54.501  13.442  1.00 99.99           O
ATOM    544  CB  PHE A  84     -78.483  56.922  15.219  1.00 99.99           C
ATOM    545  CG  PHE A  84     -77.922  56.975  16.611  1.00 99.99           C
ATOM    546  CD1 PHE A  84     -76.914  57.876  16.946  1.00 99.99           C
ATOM    547  CD2 PHE A  84     -78.442  56.144  17.597  1.00 99.99           C
ATOM    548  CE1 PHE A  84     -76.450  57.959  18.250  1.00 99.99           C
ATOM    549  CE2 PHE A  84     -77.982  56.227  18.902  1.00 99.99           C
ATOM    550  CZ  PHE A  84     -76.994  57.139  19.230  1.00 99.99           C
ATOM    551  HN  PHE A  84     -78.848  56.576  12.627  1.00 99.99           H
ATOM    552  HA  PHE A  84     -76.520  57.261  14.287  1.00 99.99           H
ATOM    553  HB1 PHE A  84     -78.990  57.874  15.053  1.00 99.99           H
ATOM    554  HB2 PHE A  84     -79.259  56.160  15.162  1.00 99.99           H
ATOM    555  HD1 PHE A  84     -76.494  58.528  16.194  1.00 99.99           H
ATOM    556  HD2 PHE A  84     -79.218  55.436  17.351  1.00 99.99           H
ATOM    557  HE1 PHE A  84     -75.672  58.662  18.503  1.00 99.99           H
ATOM    558  HE2 PHE A  84     -78.396  55.587  19.666  1.00 99.99           H
ATOM    559  HZ  PHE A  84     -76.659  57.204  20.251  1.00 99.99           H
ATOM    560  N   PHE A  85     -75.878  54.826  14.163  1.00 99.99           N
ATOM    561  CA  PHE A  85     -75.605  53.446  13.893  1.00 99.99           C
ATOM    562  C   PHE A  85     -75.250  52.783  15.180  1.00 99.99           C
ATOM    563  O   PHE A  85     -74.348  53.220  15.893  1.00 99.99           O
ATOM    564  CB  PHE A  85     -74.445  53.438  12.918  1.00 99.99           C
ATOM    565  CG  PHE A  85     -74.232  52.032  12.502  1.00 99.99           C
ATOM    566  CD1 PHE A  85     -74.885  51.533  11.384  1.00 99.99           C
ATOM    567  CD2 PHE A  85     -73.398  51.217  13.249  1.00 99.99           C
ATOM    568  CE1 PHE A  85     -74.667  50.228  10.992  1.00 99.99           C
ATOM    569  CE2 PHE A  85     -73.180  49.919  12.855  1.00 99.99           C
ATOM    570  CZ  PHE A  85     -73.793  49.436  11.724  1.00 99.99           C
ATOM    571  HN  PHE A  85     -75.179  55.436  14.533  1.00 99.99           H
ATOM    572  HA  PHE A  85     -76.453  52.918  13.450  1.00 99.99           H
ATOM    573  HB1 PHE A  85     -74.674  54.046  12.042  1.00 99.99           H
ATOM    574  HB2 PHE A  85     -73.536  53.851  13.361  1.00 99.99           H
ATOM    575  HD1 PHE A  85     -75.547  52.165  10.812  1.00 99.99           H
ATOM    576  HD2 PHE A  85     -72.921  51.599  14.137  1.00 99.99           H
ATOM    577  HE1 PHE A  85     -75.162  49.858  10.106  1.00 99.99           H
ATOM    578  HE2 PHE A  85     -72.515  49.277  13.399  1.00 99.99           H
ATOM    579  HZ  PHE A  85     -73.520  48.445  11.427  1.00 99.99           H
ATOM    580  N   ILE A  86     -75.967  51.694  15.509  1.00 99.99           N
ATOM    581  CA  ILE A  86     -75.691  50.988  16.722  1.00 99.99           C
ATOM    582  C   ILE A  86     -75.546  49.551  16.355  1.00 99.99           C
ATOM    583  O   ILE A  86     -76.306  49.029  15.542  1.00 99.99           O
ATOM    584  CB  ILE A  86     -76.917  51.093  17.673  1.00 99.99           C
ATOM    585  CG1 ILE A  86     -77.360  52.542  17.968  1.00 99.99           C
ATOM    586  CG2 ILE A  86     -76.714  50.300  18.984  1.00 99.99           C
ATOM    587  CD1 ILE A  86     -78.734  52.599  18.652  1.00 99.99           C
ATOM    588  HN  ILE A  86     -76.695  51.375  14.902  1.00 99.99           H
ATOM    589  HA  ILE A  86     -74.768  51.341  17.176  1.00 99.99           H
ATOM    590  HB  ILE A  86     -77.762  50.633  17.156  1.00 99.99           H
ATOM    591 1HG1 ILE A  86     -76.620  53.047  18.584  1.00 99.99           H
ATOM    592 2HG1 ILE A  86     -77.429  53.114  17.042  1.00 99.99           H
ATOM    593 1HG2 ILE A  86     -77.605  50.316  19.609  1.00 99.99           H
ATOM    594 2HG2 ILE A  86     -75.893  50.697  19.574  1.00 99.99           H
ATOM    595 3HG2 ILE A  86     -76.503  49.247  18.797  1.00 99.99           H
ATOM    596 1HD1 ILE A  86     -79.085  53.621  18.759  1.00 99.99           H
ATOM    597 2HD1 ILE A  86     -78.708  52.166  19.650  1.00 99.99           H
ATOM    598 3HD1 ILE A  86     -79.482  52.058  18.071  1.00 99.99           H
ATOM    599  N   SER A  87     -74.557  48.871  16.963  1.00 99.99           N
ATOM    600  CA  SER A  87     -74.329  47.492  16.659  1.00 99.99           C
ATOM    601  C   SER A  87     -74.043  46.809  17.958  1.00 99.99           C
ATOM    602  O   SER A  87     -74.002  47.450  19.007  1.00 99.99           O
ATOM    603  CB  SER A  87     -73.236  47.317  15.621  1.00 99.99           C
ATOM    604  OG  SER A  87     -73.317  46.052  15.001  1.00 99.99           O
ATOM    605  HN  SER A  87     -73.965  49.341  17.617  1.00 99.99           H
ATOM    606  HA  SER A  87     -75.259  47.061  16.283  1.00 99.99           H
ATOM    607  HB1 SER A  87     -73.386  48.047  14.834  1.00 99.99           H
ATOM    608  HB2 SER A  87     -72.248  47.488  16.052  1.00 99.99           H
ATOM    609  HG  SER A  87     -73.226  45.370  15.658  1.00 99.99           H
ATOM    610  N   GLU A  88     -73.860  45.475  17.923  1.00 99.99           N
ATOM    611  CA  GLU A  88     -73.633  44.743  19.136  1.00 99.99           C
ATOM    612  C   GLU A  88     -72.412  45.280  19.795  1.00 99.99           C
ATOM    613  O   GLU A  88     -71.523  45.866  19.174  1.00 99.99           O
ATOM    614  CB  GLU A  88     -73.653  43.213  18.938  1.00 99.99           C
ATOM    615  CG  GLU A  88     -72.692  42.684  17.873  1.00 99.99           C
ATOM    616  CD  GLU A  88     -72.579  41.151  17.949  1.00 99.99           C
ATOM    617  OE1 GLU A  88     -71.580  40.656  18.471  1.00 99.99           O
ATOM    618  OE2 GLU A  88     -73.492  40.467  17.484  1.00 99.99           O
ATOM    619  HN  GLU A  88     -73.885  44.991  17.048  1.00 99.99           H
ATOM    620  HA  GLU A  88     -74.524  45.013  19.693  1.00 99.99           H
ATOM    621  HB1 GLU A  88     -73.445  42.721  19.888  1.00 99.99           H
ATOM    622  HB2 GLU A  88     -74.667  42.910  18.672  1.00 99.99           H
ATOM    623  HG1 GLU A  88     -73.072  42.947  16.888  1.00 99.99           H
ATOM    624  HG2 GLU A  88     -71.702  43.125  17.992  1.00 99.99           H
ATOM    625  N   PRO A  89     -72.421  45.093  21.083  1.00 99.99           N
ATOM    626  CA  PRO A  89     -71.353  45.556  21.923  1.00 99.99           C
ATOM    627  C   PRO A  89     -70.105  44.767  21.723  1.00 99.99           C
ATOM    628  O   PRO A  89     -70.156  43.700  21.113  1.00 99.99           O
ATOM    629  CB  PRO A  89     -71.823  45.390  23.382  1.00 99.99           C
ATOM    630  CG  PRO A  89     -73.312  45.094  23.286  1.00 99.99           C
ATOM    631  CD  PRO A  89     -73.485  44.473  21.905  1.00 99.99           C
ATOM    632  HA  PRO A  89     -71.153  46.609  21.713  1.00 99.99           H
ATOM    633  HB1 PRO A  89     -71.339  44.548  23.882  1.00 99.99           H
ATOM    634  HB2 PRO A  89     -71.622  46.276  23.981  1.00 99.99           H
ATOM    635  HG1 PRO A  89     -73.671  44.450  24.089  1.00 99.99           H
ATOM    636  HG2 PRO A  89     -73.869  46.031  23.335  1.00 99.99           H
ATOM    637  HD1 PRO A  89     -73.322  43.396  21.956  1.00 99.99           H
ATOM    638  HD2 PRO A  89     -74.507  44.658  21.587  1.00 99.99           H
ATOM    639  N   GLU A  90     -68.978  45.290  22.244  1.00 99.99           N
ATOM    640  CA  GLU A  90     -67.696  44.677  22.071  1.00 99.99           C
ATOM    641  C   GLU A  90     -67.565  44.439  20.610  1.00 99.99           C
ATOM    642  O   GLU A  90     -67.152  43.372  20.158  1.00 99.99           O
ATOM    643  CB  GLU A  90     -67.557  43.386  22.904  1.00 99.99           C
ATOM    644  CG  GLU A  90     -67.773  43.598  24.410  1.00 99.99           C
ATOM    645  CD  GLU A  90     -66.732  44.570  24.997  1.00 99.99           C
ATOM    646  OE1 GLU A  90     -65.606  44.143  25.254  1.00 99.99           O
ATOM    647  OE2 GLU A  90     -67.059  45.740  25.193  1.00 99.99           O
ATOM    648  HN  GLU A  90     -69.035  46.149  22.752  1.00 99.99           H
ATOM    649  HA  GLU A  90     -66.958  45.421  22.369  1.00 99.99           H
ATOM    650  HB1 GLU A  90     -68.273  42.639  22.555  1.00 99.99           H
ATOM    651  HB2 GLU A  90     -66.571  42.950  22.740  1.00 99.99           H
ATOM    652  HG1 GLU A  90     -68.777  43.975  24.607  1.00 99.99           H
ATOM    653  HG2 GLU A  90     -67.694  42.645  24.934  1.00 99.99           H
ATOM    654  N   GLU A  91     -67.905  45.483  19.833  1.00 99.99           N
ATOM    655  CA  GLU A  91     -67.844  45.415  18.410  1.00 99.99           C
ATOM    656  C   GLU A  91     -67.436  46.770  17.944  1.00 99.99           C
ATOM    657  O   GLU A  91     -67.466  47.736  18.702  1.00 99.99           O
ATOM    658  CB  GLU A  91     -69.227  45.097  17.809  1.00 99.99           C
ATOM    659  CG  GLU A  91     -69.225  44.598  16.354  1.00 99.99           C
ATOM    660  CD  GLU A  91     -70.515  44.949  15.620  1.00 99.99           C
ATOM    661  OE1 GLU A  91     -71.434  44.140  15.610  1.00 99.99           O
ATOM    662  OE2 GLU A  91     -70.576  46.036  15.048  1.00 99.99           O
ATOM    663  HN  GLU A  91     -68.228  46.325  20.265  1.00 99.99           H
ATOM    664  HA  GLU A  91     -67.088  44.684  18.117  1.00 99.99           H
ATOM    665  HB1 GLU A  91     -69.742  44.363  18.428  1.00 99.99           H
ATOM    666  HB2 GLU A  91     -69.803  46.020  17.834  1.00 99.99           H
ATOM    667  HG1 GLU A  91     -68.473  45.107  15.775  1.00 99.99           H
ATOM    668  HG2 GLU A  91     -69.018  43.529  16.292  1.00 99.99           H
ATOM    669  N   PHE A  92     -67.009  46.859  16.673  1.00 99.99           N
ATOM    670  CA  PHE A  92     -66.631  48.111  16.100  1.00 99.99           C
ATOM    671  C   PHE A  92     -67.463  48.283  14.872  1.00 99.99           C
ATOM    672  O   PHE A  92     -68.031  47.323  14.352  1.00 99.99           O
ATOM    673  CB  PHE A  92     -65.111  48.132  15.815  1.00 99.99           C
ATOM    674  CG  PHE A  92     -64.268  48.106  17.067  1.00 99.99           C
ATOM    675  CD1 PHE A  92     -63.585  49.247  17.477  1.00 99.99           C
ATOM    676  CD2 PHE A  92     -64.150  46.949  17.836  1.00 99.99           C
ATOM    677  CE1 PHE A  92     -62.819  49.246  18.633  1.00 99.99           C
ATOM    678  CE2 PHE A  92     -63.396  46.951  19.002  1.00 99.99           C
ATOM    679  CZ  PHE A  92     -62.728  48.097  19.403  1.00 99.99           C
ATOM    680  HN  PHE A  92     -67.021  46.072  16.069  1.00 99.99           H
ATOM    681  HA  PHE A  92     -66.887  48.930  16.776  1.00 99.99           H
ATOM    682  HB1 PHE A  92     -64.807  47.283  15.212  1.00 99.99           H
ATOM    683  HB2 PHE A  92     -64.854  49.022  15.237  1.00 99.99           H
ATOM    684  HD1 PHE A  92     -63.643  50.143  16.888  1.00 99.99           H
ATOM    685  HD2 PHE A  92     -64.644  46.038  17.534  1.00 99.99           H
ATOM    686  HE1 PHE A  92     -62.295  50.142  18.934  1.00 99.99           H
ATOM    687  HE2 PHE A  92     -63.330  46.058  19.601  1.00 99.99           H
ATOM    688  HZ  PHE A  92     -62.140  48.092  20.308  1.00 99.99           H
ATOM    689  N   ILE A  93     -67.587  49.534  14.397  1.00 99.99           N
ATOM    690  CA  ILE A  93     -68.354  49.766  13.214  1.00 99.99           C
ATOM    691  C   ILE A  93     -67.358  50.136  12.173  1.00 99.99           C
ATOM    692  O   ILE A  93     -66.561  51.053  12.360  1.00 99.99           O
ATOM    693  CB  ILE A  93     -69.302  50.950  13.452  1.00 99.99           C
ATOM    694  CG1 ILE A  93     -70.087  50.829  14.774  1.00 99.99           C
ATOM    695  CG2 ILE A  93     -70.200  51.167  12.234  1.00 99.99           C
ATOM    696  CD1 ILE A  93     -70.614  49.424  15.091  1.00 99.99           C
ATOM    697  HN  ILE A  93     -67.112  50.285  14.853  1.00 99.99           H
ATOM    698  HA  ILE A  93     -68.902  48.876  12.899  1.00 99.99           H
ATOM    699  HB  ILE A  93     -68.733  51.874  13.532  1.00 99.99           H
ATOM    700 1HG1 ILE A  93     -69.455  51.135  15.607  1.00 99.99           H
ATOM    701 2HG1 ILE A  93     -70.897  51.554  14.779  1.00 99.99           H
ATOM    702 1HG2 ILE A  93     -70.903  51.979  12.410  1.00 99.99           H
ATOM    703 2HG2 ILE A  93     -70.737  50.255  11.983  1.00 99.99           H
ATOM    704 3HG2 ILE A  93     -69.616  51.439  11.355  1.00 99.99           H
ATOM    705 1HD1 ILE A  93     -71.628  49.484  15.476  1.00 99.99           H
ATOM    706 2HD1 ILE A  93     -70.004  48.931  15.848  1.00 99.99           H
ATOM    707 3HD1 ILE A  93     -70.636  48.774  14.218  1.00 99.99           H
ATOM    708  N   THR A  94     -67.360  49.411  11.041  1.00 99.99           N
ATOM    709  CA  THR A  94     -66.391  49.723  10.041  1.00 99.99           C
ATOM    710  C   THR A  94     -67.128  50.416   8.957  1.00 99.99           C
ATOM    711  O   THR A  94     -68.236  50.035   8.584  1.00 99.99           O
ATOM    712  CB  THR A  94     -65.562  48.518   9.579  1.00 99.99           C
ATOM    713  CG2 THR A  94     -66.368  47.445   8.857  1.00 99.99           C
ATOM    714  OG1 THR A  94     -64.488  48.955   8.771  1.00 99.99           O
ATOM    715  HN  THR A  94     -68.023  48.675  10.902  1.00 99.99           H
ATOM    716  HA  THR A  94     -65.658  50.433  10.430  1.00 99.99           H
ATOM    717  HB  THR A  94     -65.108  48.063  10.462  1.00 99.99           H
ATOM    718  HG1 THR A  94     -64.837  49.472   8.053  1.00 99.99           H
ATOM    719 1HG2 THR A  94     -65.725  46.624   8.542  1.00 99.99           H
ATOM    720 2HG2 THR A  94     -66.864  47.845   7.973  1.00 99.99           H
ATOM    721 3HG2 THR A  94     -67.127  47.038   9.517  1.00 99.99           H
ATOM    722  N   ILE A  95     -66.529  51.500   8.450  1.00 99.99           N
ATOM    723  CA  ILE A  95     -67.203  52.262   7.455  1.00 99.99           C
ATOM    724  C   ILE A  95     -66.364  52.258   6.223  1.00 99.99           C
ATOM    725  O   ILE A  95     -65.175  52.572   6.260  1.00 99.99           O
ATOM    726  CB  ILE A  95     -67.491  53.592   8.187  1.00 99.99           C
ATOM    727  CG1 ILE A  95     -68.541  53.365   9.302  1.00 99.99           C
ATOM    728  CG2 ILE A  95     -67.935  54.725   7.270  1.00 99.99           C
ATOM    729  CD1 ILE A  95     -68.784  54.545  10.242  1.00 99.99           C
ATOM    730  HN  ILE A  95     -65.605  51.742   8.735  1.00 99.99           H
ATOM    731  HA  ILE A  95     -68.156  51.809   7.184  1.00 99.99           H
ATOM    732  HB  ILE A  95     -66.566  53.880   8.668  1.00 99.99           H
ATOM    733 1HG1 ILE A  95     -69.482  53.091   8.840  1.00 99.99           H
ATOM    734 2HG1 ILE A  95     -68.264  52.529   9.940  1.00 99.99           H
ATOM    735 1HG2 ILE A  95     -67.859  55.691   7.767  1.00 99.99           H
ATOM    736 2HG2 ILE A  95     -68.977  54.577   7.005  1.00 99.99           H
ATOM    737 3HG2 ILE A  95     -67.331  54.776   6.363  1.00 99.99           H
ATOM    738 1HD1 ILE A  95     -69.576  54.306  10.954  1.00 99.99           H
ATOM    739 2HD1 ILE A  95     -69.092  55.438   9.699  1.00 99.99           H
ATOM    740 3HD1 ILE A  95     -67.888  54.760  10.820  1.00 99.99           H
ATOM    741  N   HIS A  96     -66.982  51.848   5.096  1.00 99.99           N
ATOM    742  CA  HIS A  96     -66.305  51.809   3.835  1.00 99.99           C
ATOM    743  C   HIS A  96     -67.084  52.691   2.920  1.00 99.99           C
ATOM    744  O   HIS A  96     -68.311  52.665   2.929  1.00 99.99           O
ATOM    745  CB  HIS A  96     -66.361  50.379   3.269  1.00 99.99           C
ATOM    746  CG  HIS A  96     -65.493  49.414   4.041  1.00 99.99           C
ATOM    747  CD2 HIS A  96     -64.285  48.839   3.613  1.00 99.99           C
ATOM    748  ND1 HIS A  96     -65.794  48.915   5.262  1.00 99.99           N
ATOM    749  CE1 HIS A  96     -64.800  48.060   5.559  1.00 99.99           C
ATOM    750  NE2 HIS A  96     -63.875  47.994   4.586  1.00 99.99           N
ATOM    751  HN  HIS A  96     -67.971  51.801   5.146  1.00 99.99           H
ATOM    752  HA  HIS A  96     -65.297  52.125   3.948  1.00 99.99           H
ATOM    753  HB1 HIS A  96     -67.378  49.995   3.300  1.00 99.99           H
ATOM    754  HB2 HIS A  96     -66.045  50.360   2.226  1.00 99.99           H
ATOM    755  HD1 HIS A  96     -66.578  49.128   5.810  1.00 99.99           H
ATOM    756  HD2 HIS A  96     -63.785  49.029   2.674  1.00 99.99           H
ATOM    757  HE1 HIS A  96     -64.748  47.473   6.464  1.00 99.99           H
ATOM    758  N   TYR A  97     -66.400  53.500   2.087  1.00 99.99           N
ATOM    759  CA  TYR A  97     -67.169  54.352   1.232  1.00 99.99           C
ATOM    760  C   TYR A  97     -67.012  53.880  -0.172  1.00 99.99           C
ATOM    761  O   TYR A  97     -65.926  53.940  -0.746  1.00 99.99           O
ATOM    762  CB  TYR A  97     -66.637  55.782   1.340  1.00 99.99           C
ATOM    763  CG  TYR A  97     -66.793  56.401   2.703  1.00 99.99           C
ATOM    764  CD1 TYR A  97     -67.954  57.095   3.033  1.00 99.99           C
ATOM    765  CD2 TYR A  97     -65.775  56.307   3.646  1.00 99.99           C
ATOM    766  CE1 TYR A  97     -68.098  57.690   4.279  1.00 99.99           C
ATOM    767  CE2 TYR A  97     -65.917  56.895   4.895  1.00 99.99           C
ATOM    768  CZ  TYR A  97     -67.078  57.585   5.219  1.00 99.99           C
ATOM    769  OH  TYR A  97     -67.188  58.143   6.481  1.00 99.99           O
ATOM    770  HN  TYR A  97     -65.401  53.514   2.078  1.00 99.99           H
ATOM    771  HA  TYR A  97     -68.232  54.366   1.485  1.00 99.99           H
ATOM    772  HB1 TYR A  97     -65.592  55.823   1.054  1.00 99.99           H
ATOM    773  HB2 TYR A  97     -67.178  56.388   0.625  1.00 99.99           H
ATOM    774  HD1 TYR A  97     -68.758  57.172   2.316  1.00 99.99           H
ATOM    775  HD2 TYR A  97     -64.864  55.775   3.410  1.00 99.99           H
ATOM    776  HE1 TYR A  97     -69.020  58.215   4.484  1.00 99.99           H
ATOM    777  HE2 TYR A  97     -65.120  56.814   5.619  1.00 99.99           H
ATOM    778  HH  TYR A  97     -67.909  58.756   6.532  1.00 99.99           H
ATOM    779  N   ASP A  98     -68.116  53.375  -0.756  1.00 99.99           N
ATOM    780  CA  ASP A  98     -68.072  52.929  -2.114  1.00 99.99           C
ATOM    781  C   ASP A  98     -67.916  54.134  -2.983  1.00 99.99           C
ATOM    782  O   ASP A  98     -67.078  54.162  -3.883  1.00 99.99           O
ATOM    783  CB  ASP A  98     -69.331  52.123  -2.472  1.00 99.99           C
ATOM    784  CG  ASP A  98     -69.687  51.110  -1.369  1.00 99.99           C
ATOM    785  OD1 ASP A  98     -69.129  50.014  -1.370  1.00 99.99           O
ATOM    786  OD2 ASP A  98     -70.517  51.438  -0.523  1.00 99.99           O
ATOM    787  HN  ASP A  98     -68.975  53.336  -0.246  1.00 99.99           H
ATOM    788  HA  ASP A  98     -67.190  52.291  -2.217  1.00 99.99           H
ATOM    789  HB1 ASP A  98     -70.186  52.775  -2.617  1.00 99.99           H
ATOM    790  HB2 ASP A  98     -69.189  51.595  -3.416  1.00 99.99           H
ATOM    791  N   GLN A  99     -68.719  55.182  -2.710  1.00 99.99           N
ATOM    792  CA  GLN A  99     -68.671  56.359  -3.527  1.00 99.99           C
ATOM    793  C   GLN A  99     -69.081  57.518  -2.675  1.00 99.99           C
ATOM    794  O   GLN A  99     -69.965  57.385  -1.830  1.00 99.99           O
ATOM    795  CB  GLN A  99     -69.639  56.276  -4.726  1.00 99.99           C
ATOM    796  CG  GLN A  99     -69.420  55.060  -5.639  1.00 99.99           C
ATOM    797  CD  GLN A  99     -70.343  55.132  -6.864  1.00 99.99           C
ATOM    798  NE2 GLN A  99     -71.600  54.727  -6.609  1.00 99.99           N
ATOM    799  OE1 GLN A  99     -69.941  55.522  -7.952  1.00 99.99           O
ATOM    800  HN  GLN A  99     -69.377  55.120  -1.960  1.00 99.99           H
ATOM    801  HA  GLN A  99     -67.643  56.520  -3.857  1.00 99.99           H
ATOM    802  HB1 GLN A  99     -70.669  56.273  -4.369  1.00 99.99           H
ATOM    803  HB2 GLN A  99     -69.535  57.186  -5.318  1.00 99.99           H
ATOM    804  HG1 GLN A  99     -68.388  55.028  -5.990  1.00 99.99           H
ATOM    805  HG2 GLN A  99     -69.619  54.129  -5.111  1.00 99.99           H
ATOM    806 1HE2 GLN A  99     -71.860  54.423  -5.692  1.00 99.99           H
ATOM    807 2HE2 GLN A  99     -72.292  54.723  -7.332  1.00 99.99           H
ATOM    808  N   VAL A 100     -68.438  58.689  -2.856  1.00 99.99           N
ATOM    809  CA  VAL A 100     -68.894  59.813  -2.097  1.00 99.99           C
ATOM    810  C   VAL A 100     -68.743  61.055  -2.923  1.00 99.99           C
ATOM    811  O   VAL A 100     -67.724  61.251  -3.586  1.00 99.99           O
ATOM    812  CB  VAL A 100     -68.008  59.971  -0.849  1.00 99.99           C
ATOM    813  CG1 VAL A 100     -68.543  61.063   0.076  1.00 99.99           C
ATOM    814  CG2 VAL A 100     -67.784  58.668  -0.090  1.00 99.99           C
ATOM    815  HN  VAL A 100     -67.695  58.776  -3.520  1.00 99.99           H
ATOM    816  HA  VAL A 100     -69.949  59.703  -1.866  1.00 99.99           H
ATOM    817  HB  VAL A 100     -67.012  60.271  -1.181  1.00 99.99           H
ATOM    818 1HG1 VAL A 100     -68.248  60.903   1.108  1.00 99.99           H
ATOM    819 2HG1 VAL A 100     -69.626  61.120   0.072  1.00 99.99           H
ATOM    820 3HG1 VAL A 100     -68.153  62.025  -0.252  1.00 99.99           H
ATOM    821 1HG2 VAL A 100     -67.136  58.824   0.768  1.00 99.99           H
ATOM    822 2HG2 VAL A 100     -67.272  57.945  -0.725  1.00 99.99           H
ATOM    823 3HG2 VAL A 100     -68.718  58.234   0.262  1.00 99.99           H
ATOM    824  N   SER A 101     -69.767  61.935  -2.887  1.00 99.99           N
ATOM    825  CA  SER A 101     -69.692  63.215  -3.533  1.00 99.99           C
ATOM    826  C   SER A 101     -70.097  64.193  -2.481  1.00 99.99           C
ATOM    827  O   SER A 101     -71.178  64.077  -1.904  1.00 99.99           O
ATOM    828  CB  SER A 101     -70.654  63.244  -4.733  1.00 99.99           C
ATOM    829  OG  SER A 101     -70.365  62.227  -5.671  1.00 99.99           O
ATOM    830  HN  SER A 101     -70.587  61.700  -2.364  1.00 99.99           H
ATOM    831  HA  SER A 101     -68.664  63.428  -3.833  1.00 99.99           H
ATOM    832  HB1 SER A 101     -71.679  63.077  -4.395  1.00 99.99           H
ATOM    833  HB2 SER A 101     -70.650  64.219  -5.228  1.00 99.99           H
ATOM    834  HG  SER A 101     -69.467  62.310  -5.976  1.00 99.99           H
ATOM    835  N   ILE A 102     -69.237  65.185  -2.186  1.00 99.99           N
ATOM    836  CA  ILE A 102     -69.601  66.063  -1.117  1.00 99.99           C
ATOM    837  C   ILE A 102     -69.159  67.452  -1.436  1.00 99.99           C
ATOM    838  O   ILE A 102     -68.170  67.667  -2.138  1.00 99.99           O
ATOM    839  CB  ILE A 102     -69.216  65.477   0.269  1.00 99.99           C
ATOM    840  CG1 ILE A 102     -69.894  64.135   0.626  1.00 99.99           C
ATOM    841  CG2 ILE A 102     -69.651  66.477   1.306  1.00 99.99           C
ATOM    842  CD1 ILE A 102     -69.458  63.536   1.975  1.00 99.99           C
ATOM    843  HN  ILE A 102     -68.365  65.279  -2.665  1.00 99.99           H
ATOM    844  HA  ILE A 102     -70.689  66.159  -1.132  1.00 99.99           H
ATOM    845  HB  ILE A 102     -68.151  65.316   0.310  1.00 99.99           H
ATOM    846 1HG1 ILE A 102     -70.979  64.250   0.623  1.00 99.99           H
ATOM    847 2HG1 ILE A 102     -69.670  63.402  -0.135  1.00 99.99           H
ATOM    848 1HG2 ILE A 102     -69.689  66.091   2.318  1.00 99.99           H
ATOM    849 2HG2 ILE A 102     -70.674  66.698   1.012  1.00 99.99           H
ATOM    850 3HG2 ILE A 102     -69.060  67.390   1.308  1.00 99.99           H
ATOM    851 1HD1 ILE A 102     -69.810  62.509   2.071  1.00 99.99           H
ATOM    852 2HD1 ILE A 102     -69.866  64.079   2.826  1.00 99.99           H
ATOM    853 3HD1 ILE A 102     -68.373  63.530   2.073  1.00 99.99           H
ATOM    854  N   ASP A 103     -69.921  68.437  -0.931  1.00 99.99           N
ATOM    855  CA  ASP A 103     -69.552  69.814  -1.047  1.00 99.99           C
ATOM    856  C   ASP A 103     -69.086  70.186   0.327  1.00 99.99           C
ATOM    857  O   ASP A 103     -69.870  70.167   1.275  1.00 99.99           O
ATOM    858  CB  ASP A 103     -70.759  70.657  -1.491  1.00 99.99           C
ATOM    859  CG  ASP A 103     -71.295  70.164  -2.848  1.00 99.99           C
ATOM    860  OD1 ASP A 103     -70.785  70.601  -3.879  1.00 99.99           O
ATOM    861  OD2 ASP A 103     -72.219  69.347  -2.858  1.00 99.99           O
ATOM    862  HN  ASP A 103     -70.739  68.202  -0.407  1.00 99.99           H
ATOM    863  HA  ASP A 103     -68.729  69.930  -1.756  1.00 99.99           H
ATOM    864  HB1 ASP A 103     -71.566  70.614  -0.763  1.00 99.99           H
ATOM    865  HB2 ASP A 103     -70.478  71.708  -1.579  1.00 99.99           H
ATOM    866  N   CYS A 104     -67.785  70.499   0.493  1.00 99.99           N
ATOM    867  CA  CYS A 104     -67.339  70.810   1.822  1.00 99.99           C
ATOM    868  C   CYS A 104     -67.990  72.076   2.280  1.00 99.99           C
ATOM    869  O   CYS A 104     -68.369  72.193   3.442  1.00 99.99           O
ATOM    870  CB  CYS A 104     -65.814  70.946   1.990  1.00 99.99           C
ATOM    871  SG  CYS A 104     -64.928  69.353   1.886  1.00 99.99           S
ATOM    872  HN  CYS A 104     -67.108  70.517  -0.337  1.00 99.99           H
ATOM    873  HA  CYS A 104     -67.675  70.008   2.480  1.00 99.99           H
ATOM    874  HB1 CYS A 104     -65.436  71.602   1.206  1.00 99.99           H
ATOM    875  HB2 CYS A 104     -65.612  71.390   2.965  1.00 99.99           H
ATOM    876  N   GLN A 105     -68.135  73.062   1.373  1.00 99.99           N
ATOM    877  CA  GLN A 105     -68.731  74.316   1.738  1.00 99.99           C
ATOM    878  C   GLN A 105     -70.213  74.169   1.787  1.00 99.99           C
ATOM    879  O   GLN A 105     -70.777  73.188   1.301  1.00 99.99           O
ATOM    880  CB  GLN A 105     -68.322  75.389   0.711  1.00 99.99           C
ATOM    881  CG  GLN A 105     -66.800  75.526   0.529  1.00 99.99           C
ATOM    882  CD  GLN A 105     -66.094  75.845   1.854  1.00 99.99           C
ATOM    883  NE2 GLN A 105     -66.175  77.142   2.205  1.00 99.99           N
ATOM    884  OE1 GLN A 105     -65.522  74.979   2.503  1.00 99.99           O
ATOM    885  HN  GLN A 105     -67.821  72.923   0.434  1.00 99.99           H
ATOM    886  HA  GLN A 105     -68.369  74.589   2.732  1.00 99.99           H
ATOM    887  HB1 GLN A 105     -68.762  75.153  -0.259  1.00 99.99           H
ATOM    888  HB2 GLN A 105     -68.737  76.355   1.003  1.00 99.99           H
ATOM    889  HG1 GLN A 105     -66.373  74.608   0.124  1.00 99.99           H
ATOM    890  HG2 GLN A 105     -66.578  76.317  -0.188  1.00 99.99           H
ATOM    891 1HE2 GLN A 105     -66.661  77.796   1.623  1.00 99.99           H
ATOM    892 2HE2 GLN A 105     -65.750  77.469   3.047  1.00 99.99           H
ATOM    893  N   GLY A 106     -70.884  75.148   2.424  1.00 99.99           N
ATOM    894  CA  GLY A 106     -72.314  75.112   2.488  1.00 99.99           C
ATOM    895  C   GLY A 106     -72.687  73.949   3.335  1.00 99.99           C
ATOM    896  O   GLY A 106     -73.694  73.285   3.090  1.00 99.99           O
ATOM    897  HN  GLY A 106     -70.383  75.913   2.828  1.00 99.99           H
ATOM    898  HA1 GLY A 106     -72.650  76.043   2.942  1.00 99.99           H
ATOM    899  HA2 GLY A 106     -72.719  75.019   1.478  1.00 99.99           H
ATOM    900  N   GLY A 107     -71.882  73.672   4.374  1.00 99.99           N
ATOM    901  CA  GLY A 107     -72.183  72.506   5.137  1.00 99.99           C
ATOM    902  C   GLY A 107     -71.988  71.384   4.177  1.00 99.99           C
ATOM    903  O   GLY A 107     -70.888  71.185   3.666  1.00 99.99           O
ATOM    904  HN  GLY A 107     -71.079  74.229   4.581  1.00 99.99           H
ATOM    905  HA1 GLY A 107     -71.483  72.481   5.960  1.00 99.99           H
ATOM    906  HA2 GLY A 107     -73.206  72.565   5.515  1.00 99.99           H
ATOM    907  N   ASP A 108     -73.067  70.624   3.916  1.00 99.99           N
ATOM    908  CA  ASP A 108     -73.021  69.532   2.993  1.00 99.99           C
ATOM    909  C   ASP A 108     -71.894  68.653   3.400  1.00 99.99           C
ATOM    910  O   ASP A 108     -71.270  67.999   2.568  1.00 99.99           O
ATOM    911  CB  ASP A 108     -72.729  70.045   1.565  1.00 99.99           C
ATOM    912  CG  ASP A 108     -73.912  70.719   0.911  1.00 99.99           C
ATOM    913  OD1 ASP A 108     -74.860  70.020   0.584  1.00 99.99           O
ATOM    914  OD2 ASP A 108     -73.859  71.929   0.715  1.00 99.99           O
ATOM    915  HN  ASP A 108     -73.933  70.839   4.369  1.00 99.99           H
ATOM    916  HA  ASP A 108     -73.938  68.977   2.987  1.00 99.99           H
ATOM    917  HB1 ASP A 108     -71.942  70.788   1.577  1.00 99.99           H
ATOM    918  HB2 ASP A 108     -72.415  69.243   0.895  1.00 99.99           H
ATOM    919  N   PHE A 109     -71.624  68.578   4.715  1.00 99.99           N
ATOM    920  CA  PHE A 109     -70.533  67.754   5.127  1.00 99.99           C
ATOM    921  C   PHE A 109     -71.086  66.720   6.042  1.00 99.99           C
ATOM    922  O   PHE A 109     -71.960  67.001   6.860  1.00 99.99           O
ATOM    923  CB  PHE A 109     -69.430  68.594   5.820  1.00 99.99           C
ATOM    924  CG  PHE A 109     -69.807  69.403   7.040  1.00 99.99           C
ATOM    925  CD1 PHE A 109     -69.803  70.792   6.982  1.00 99.99           C
ATOM    926  CD2 PHE A 109     -70.117  68.791   8.253  1.00 99.99           C
ATOM    927  CE1 PHE A 109     -70.120  71.552   8.103  1.00 99.99           C
ATOM    928  CE2 PHE A 109     -70.444  69.546   9.372  1.00 99.99           C
ATOM    929  CZ  PHE A 109     -70.446  70.930   9.297  1.00 99.99           C
ATOM    930  HN  PHE A 109     -72.153  69.090   5.391  1.00 99.99           H
ATOM    931  HA  PHE A 109     -70.071  67.232   4.289  1.00 99.99           H
ATOM    932  HB1 PHE A 109     -68.639  67.937   6.159  1.00 99.99           H
ATOM    933  HB2 PHE A 109     -68.980  69.258   5.080  1.00 99.99           H
ATOM    934  HD1 PHE A 109     -69.546  71.290   6.060  1.00 99.99           H
ATOM    935  HD2 PHE A 109     -70.096  67.716   8.339  1.00 99.99           H
ATOM    936  HE1 PHE A 109     -70.112  72.630   8.039  1.00 99.99           H
ATOM    937  HE2 PHE A 109     -70.693  69.057  10.302  1.00 99.99           H
ATOM    938  HZ  PHE A 109     -70.698  71.521  10.165  1.00 99.99           H
ATOM    939  N   LEU A 110     -70.598  65.474   5.906  1.00 99.99           N
ATOM    940  CA  LEU A 110     -71.068  64.449   6.782  1.00 99.99           C
ATOM    941  C   LEU A 110     -70.075  64.422   7.898  1.00 99.99           C
ATOM    942  O   LEU A 110     -68.928  64.016   7.727  1.00 99.99           O
ATOM    943  CB  LEU A 110     -71.123  63.117   6.020  1.00 99.99           C
ATOM    944  CG  LEU A 110     -71.790  61.976   6.812  1.00 99.99           C
ATOM    945  CD1 LEU A 110     -72.358  60.928   5.854  1.00 99.99           C
ATOM    946  CD2 LEU A 110     -70.832  61.314   7.812  1.00 99.99           C
ATOM    947  HN  LEU A 110     -69.908  65.272   5.212  1.00 99.99           H
ATOM    948  HA  LEU A 110     -72.063  64.692   7.156  1.00 99.99           H
ATOM    949  HB1 LEU A 110     -71.697  63.291   5.110  1.00 99.99           H
ATOM    950  HB2 LEU A 110     -70.130  62.818   5.677  1.00 99.99           H
ATOM    951  HG  LEU A 110     -72.635  62.384   7.368  1.00 99.99           H
ATOM    952 1HD1 LEU A 110     -72.845  60.116   6.394  1.00 99.99           H
ATOM    953 2HD1 LEU A 110     -71.579  60.499   5.224  1.00 99.99           H
ATOM    954 3HD1 LEU A 110     -73.103  61.392   5.211  1.00 99.99           H
ATOM    955 1HD2 LEU A 110     -71.259  60.401   8.223  1.00 99.99           H
ATOM    956 2HD2 LEU A 110     -70.624  61.972   8.654  1.00 99.99           H
ATOM    957 3HD2 LEU A 110     -69.886  61.049   7.339  1.00 99.99           H
ATOM    958  N   LYS A 111     -70.506  64.855   9.094  1.00 99.99           N
ATOM    959  CA  LYS A 111     -69.608  64.882  10.206  1.00 99.99           C
ATOM    960  C   LYS A 111     -69.916  63.683  11.023  1.00 99.99           C
ATOM    961  O   LYS A 111     -71.069  63.418  11.353  1.00 99.99           O
ATOM    962  CB  LYS A 111     -69.840  66.155  11.035  1.00 99.99           C
ATOM    963  CG  LYS A 111     -69.046  66.170  12.352  1.00 99.99           C
ATOM    964  CD  LYS A 111     -69.104  67.516  13.081  1.00 99.99           C
ATOM    965  CE  LYS A 111     -68.333  67.487  14.408  1.00 99.99           C
ATOM    966  NZ  LYS A 111     -66.905  67.248  14.232  1.00 99.99           N
ATOM    967  HN  LYS A 111     -71.448  65.169   9.204  1.00 99.99           H
ATOM    968  HA  LYS A 111     -68.569  64.851   9.871  1.00 99.99           H
ATOM    969  HB1 LYS A 111     -69.534  67.011  10.438  1.00 99.99           H
ATOM    970  HB2 LYS A 111     -70.902  66.287  11.246  1.00 99.99           H
ATOM    971  HG1 LYS A 111     -69.413  65.389  13.018  1.00 99.99           H
ATOM    972  HG2 LYS A 111     -68.008  65.926  12.136  1.00 99.99           H
ATOM    973  HD1 LYS A 111     -68.704  68.302  12.439  1.00 99.99           H
ATOM    974  HD2 LYS A 111     -70.146  67.775  13.276  1.00 99.99           H
ATOM    975  HE1 LYS A 111     -68.444  68.436  14.930  1.00 99.99           H
ATOM    976  HE2 LYS A 111     -68.721  66.704  15.061  1.00 99.99           H
ATOM    977  HZ1 LYS A 111     -66.436  67.243  15.162  1.00 99.99           H
ATOM    978  HZ2 LYS A 111     -66.497  68.001  13.642  1.00 99.99           H
ATOM    979  HZ3 LYS A 111     -66.763  66.329  13.767  1.00 99.99           H
ATOM    980  N   VAL A 112     -68.879  62.910  11.369  1.00 99.99           N
ATOM    981  CA  VAL A 112     -69.177  61.767  12.163  1.00 99.99           C
ATOM    982  C   VAL A 112     -68.786  62.099  13.546  1.00 99.99           C
ATOM    983  O   VAL A 112     -67.709  62.634  13.799  1.00 99.99           O
ATOM    984  CB  VAL A 112     -68.501  60.493  11.652  1.00 99.99           C
ATOM    985  CG1 VAL A 112     -68.785  59.311  12.602  1.00 99.99           C
ATOM    986  CG2 VAL A 112     -68.997  60.163  10.241  1.00 99.99           C
ATOM    987  HN  VAL A 112     -67.944  63.130  11.096  1.00 99.99           H
ATOM    988  HA  VAL A 112     -70.244  61.542  12.157  1.00 99.99           H
ATOM    989  HB  VAL A 112     -67.431  60.684  11.602  1.00 99.99           H
ATOM    990 1HG1 VAL A 112     -68.534  58.352  12.159  1.00 99.99           H
ATOM    991 2HG1 VAL A 112     -69.843  59.252  12.856  1.00 99.99           H
ATOM    992 3HG1 VAL A 112     -68.225  59.405  13.533  1.00 99.99           H
ATOM    993 1HG2 VAL A 112     -68.491  59.293   9.829  1.00 99.99           H
ATOM    994 2HG2 VAL A 112     -68.818  60.994   9.562  1.00 99.99           H
ATOM    995 3HG2 VAL A 112     -70.068  59.959  10.244  1.00 99.99           H
ATOM    996  N   PHE A 113     -69.706  61.819  14.475  1.00 99.99           N
ATOM    997  CA  PHE A 113     -69.449  62.044  15.855  1.00 99.99           C
ATOM    998  C   PHE A 113     -69.396  60.665  16.397  1.00 99.99           C
ATOM    999  O   PHE A 113     -70.117  59.791  15.928  1.00 99.99           O
ATOM   1000  CB  PHE A 113     -70.515  63.009  16.373  1.00 99.99           C
ATOM   1001  CG  PHE A 113     -70.441  63.144  17.856  1.00 99.99           C
ATOM   1002  CD1 PHE A 113     -69.650  64.133  18.433  1.00 99.99           C
ATOM   1003  CD2 PHE A 113     -71.146  62.263  18.663  1.00 99.99           C
ATOM   1004  CE1 PHE A 113     -69.559  64.228  19.811  1.00 99.99           C
ATOM   1005  CE2 PHE A 113     -71.053  62.354  20.035  1.00 99.99           C
ATOM   1006  CZ  PHE A 113     -70.258  63.333  20.603  1.00 99.99           C
ATOM   1007  HN  PHE A 113     -70.591  61.455  14.208  1.00 99.99           H
ATOM   1008  HA  PHE A 113     -68.464  62.495  15.996  1.00 99.99           H
ATOM   1009  HB1 PHE A 113     -70.362  63.990  15.920  1.00 99.99           H
ATOM   1010  HB2 PHE A 113     -71.515  62.716  16.073  1.00 99.99           H
ATOM   1011  HD1 PHE A 113     -69.101  64.823  17.810  1.00 99.99           H
ATOM   1012  HD2 PHE A 113     -71.761  61.490  18.229  1.00 99.99           H
ATOM   1013  HE1 PHE A 113     -68.945  64.990  20.267  1.00 99.99           H
ATOM   1014  HE2 PHE A 113     -71.595  61.655  20.649  1.00 99.99           H
ATOM   1015  HZ  PHE A 113     -70.181  63.383  21.670  1.00 99.99           H
ATOM   1016  N   ASP A 114     -68.490  60.381  17.342  1.00 99.99           N
ATOM   1017  CA  ASP A 114     -68.570  59.034  17.811  1.00 99.99           C
ATOM   1018  C   ASP A 114     -69.078  59.085  19.203  1.00 99.99           C
ATOM   1019  O   ASP A 114     -68.546  59.808  20.041  1.00 99.99           O
ATOM   1020  CB  ASP A 114     -67.282  58.219  17.729  1.00 99.99           C
ATOM   1021  CG  ASP A 114     -67.064  57.488  16.386  1.00 99.99           C
ATOM   1022  OD1 ASP A 114     -67.908  57.563  15.492  1.00 99.99           O
ATOM   1023  OD2 ASP A 114     -66.027  56.843  16.249  1.00 99.99           O
ATOM   1024  HN  ASP A 114     -67.863  61.059  17.724  1.00 99.99           H
ATOM   1025  HA  ASP A 114     -69.316  58.416  17.311  1.00 99.99           H
ATOM   1026  HB1 ASP A 114     -67.291  57.443  18.496  1.00 99.99           H
ATOM   1027  HB2 ASP A 114     -66.452  58.871  17.944  1.00 99.99           H
ATOM   1028  N   GLY A 115     -70.155  58.326  19.469  1.00 99.99           N
ATOM   1029  CA  GLY A 115     -70.718  58.263  20.779  1.00 99.99           C
ATOM   1030  C   GLY A 115     -72.155  58.665  20.682  1.00 99.99           C
ATOM   1031  O   GLY A 115     -72.537  59.479  19.845  1.00 99.99           O
ATOM   1032  HN  GLY A 115     -70.556  57.771  18.740  1.00 99.99           H
ATOM   1033  HA1 GLY A 115     -70.713  57.239  21.034  1.00 99.99           H
ATOM   1034  HA2 GLY A 115     -70.171  58.859  21.512  1.00 99.99           H
ATOM   1035  N   TRP A 116     -72.974  58.118  21.602  1.00 99.99           N
ATOM   1036  CA  TRP A 116     -74.392  58.327  21.641  1.00 99.99           C
ATOM   1037  C   TRP A 116     -74.664  59.746  22.016  1.00 99.99           C
ATOM   1038  O   TRP A 116     -75.568  60.379  21.474  1.00 99.99           O
ATOM   1039  CB  TRP A 116     -75.091  57.524  22.763  1.00 99.99           C
ATOM   1040  CG  TRP A 116     -75.187  56.031  22.537  1.00 99.99           C
ATOM   1041  CD1 TRP A 116     -74.124  55.137  22.399  1.00 99.99           C
ATOM   1042  CD2 TRP A 116     -76.391  55.234  22.502  1.00 99.99           C
ATOM   1043  CE2 TRP A 116     -75.991  53.887  22.349  1.00 99.99           C
ATOM   1044  CE3 TRP A 116     -77.723  55.544  22.587  1.00 99.99           C
ATOM   1045  NE1 TRP A 116     -74.605  53.878  22.294  1.00 99.99           N
ATOM   1046  CZ2 TRP A 116     -76.931  52.893  22.283  1.00 99.99           C
ATOM   1047  CZ3 TRP A 116     -78.684  54.535  22.522  1.00 99.99           C
ATOM   1048  CH2 TRP A 116     -78.286  53.206  22.368  1.00 99.99           C
ATOM   1049  HN  TRP A 116     -72.580  57.507  22.286  1.00 99.99           H
ATOM   1050  HA  TRP A 116     -74.783  58.116  20.650  1.00 99.99           H
ATOM   1051  HB1 TRP A 116     -74.586  57.696  23.709  1.00 99.99           H
ATOM   1052  HB2 TRP A 116     -76.112  57.891  22.907  1.00 99.99           H
ATOM   1053  HD1 TRP A 116     -73.082  55.398  22.378  1.00 99.99           H
ATOM   1054  HE1 TRP A 116     -74.055  53.074  22.195  1.00 99.99           H
ATOM   1055  HE3 TRP A 116     -78.033  56.571  22.704  1.00 99.99           H
ATOM   1056  HZ2 TRP A 116     -76.619  51.866  22.162  1.00 99.99           H
ATOM   1057  HZ3 TRP A 116     -79.733  54.781  22.587  1.00 99.99           H
ATOM   1058  HH2 TRP A 116     -79.028  52.423  22.314  1.00 99.99           H
ATOM   1059  N   ILE A 117     -73.854  60.293  22.937  1.00 99.99           N
ATOM   1060  CA  ILE A 117     -74.170  61.564  23.506  1.00 99.99           C
ATOM   1061  C   ILE A 117     -72.994  62.466  23.313  1.00 99.99           C
ATOM   1062  O   ILE A 117     -71.904  62.022  22.960  1.00 99.99           O
ATOM   1063  CB  ILE A 117     -74.615  61.406  24.977  1.00 99.99           C
ATOM   1064  CG1 ILE A 117     -75.507  62.571  25.446  1.00 99.99           C
ATOM   1065  CG2 ILE A 117     -73.429  61.207  25.925  1.00 99.99           C
ATOM   1066  CD1 ILE A 117     -76.202  62.298  26.786  1.00 99.99           C
ATOM   1067  HN  ILE A 117     -73.082  59.771  23.302  1.00 99.99           H
ATOM   1068  HA  ILE A 117     -74.988  62.020  22.946  1.00 99.99           H
ATOM   1069  HB  ILE A 117     -75.228  60.503  25.021  1.00 99.99           H
ATOM   1070 1HG1 ILE A 117     -74.923  63.487  25.527  1.00 99.99           H
ATOM   1071 2HG1 ILE A 117     -76.275  62.763  24.696  1.00 99.99           H
ATOM   1072 1HG2 ILE A 117     -73.756  60.863  26.904  1.00 99.99           H
ATOM   1073 2HG2 ILE A 117     -72.885  62.137  26.079  1.00 99.99           H
ATOM   1074 3HG2 ILE A 117     -72.735  60.478  25.512  1.00 99.99           H
ATOM   1075 1HD1 ILE A 117     -76.870  63.119  27.047  1.00 99.99           H
ATOM   1076 2HD1 ILE A 117     -75.479  62.193  27.595  1.00 99.99           H
ATOM   1077 3HD1 ILE A 117     -76.795  61.386  26.742  1.00 99.99           H
ATOM   1078  N   LEU A 118     -73.208  63.778  23.526  1.00 99.99           N
ATOM   1079  CA  LEU A 118     -72.213  64.772  23.255  1.00 99.99           C
ATOM   1080  C   LEU A 118     -71.013  64.436  24.071  1.00 99.99           C
ATOM   1081  O   LEU A 118     -69.883  64.537  23.594  1.00 99.99           O
ATOM   1082  CB  LEU A 118     -72.752  66.169  23.605  1.00 99.99           C
ATOM   1083  CG  LEU A 118     -74.017  66.568  22.821  1.00 99.99           C
ATOM   1084  CD1 LEU A 118     -74.546  67.923  23.310  1.00 99.99           C
ATOM   1085  CD2 LEU A 118     -73.771  66.604  21.305  1.00 99.99           C
ATOM   1086  HN  LEU A 118     -74.108  64.073  23.844  1.00 99.99           H
ATOM   1087  HA  LEU A 118     -71.968  64.708  22.197  1.00 99.99           H
ATOM   1088  HB1 LEU A 118     -72.976  66.213  24.673  1.00 99.99           H
ATOM   1089  HB2 LEU A 118     -71.975  66.914  23.429  1.00 99.99           H
ATOM   1090  HG  LEU A 118     -74.795  65.831  23.015  1.00 99.99           H
ATOM   1091 1HD1 LEU A 118     -75.464  68.196  22.789  1.00 99.99           H
ATOM   1092 2HD1 LEU A 118     -73.816  68.715  23.139  1.00 99.99           H
ATOM   1093 3HD1 LEU A 118     -74.767  67.895  24.377  1.00 99.99           H
ATOM   1094 1HD2 LEU A 118     -74.662  66.941  20.773  1.00 99.99           H
ATOM   1095 2HD2 LEU A 118     -73.519  65.618  20.914  1.00 99.99           H
ATOM   1096 3HD2 LEU A 118     -72.957  67.284  21.053  1.00 99.99           H
ATOM   1097  N   LYS A 119     -71.216  64.013  25.329  1.00 99.99           N
ATOM   1098  CA  LYS A 119     -70.057  63.657  26.087  1.00 99.99           C
ATOM   1099  C   LYS A 119     -69.674  62.275  25.663  1.00 99.99           C
ATOM   1100  O   LYS A 119     -70.432  61.322  25.837  1.00 99.99           O
ATOM   1101  CB  LYS A 119     -70.433  63.703  27.577  1.00 99.99           C
ATOM   1102  CG  LYS A 119     -69.263  63.436  28.536  1.00 99.99           C
ATOM   1103  CD  LYS A 119     -68.136  64.472  28.414  1.00 99.99           C
ATOM   1104  CE  LYS A 119     -67.157  64.424  29.591  1.00 99.99           C
ATOM   1105  NZ  LYS A 119     -66.055  65.366  29.435  1.00 99.99           N
ATOM   1106  HN  LYS A 119     -72.135  63.937  25.714  1.00 99.99           H
ATOM   1107  HA  LYS A 119     -69.254  64.369  25.886  1.00 99.99           H
ATOM   1108  HB1 LYS A 119     -70.850  64.684  27.806  1.00 99.99           H
ATOM   1109  HB2 LYS A 119     -71.234  62.990  27.781  1.00 99.99           H
ATOM   1110  HG1 LYS A 119     -69.648  63.444  29.556  1.00 99.99           H
ATOM   1111  HG2 LYS A 119     -68.869  62.435  28.367  1.00 99.99           H
ATOM   1112  HD1 LYS A 119     -67.596  64.312  27.480  1.00 99.99           H
ATOM   1113  HD2 LYS A 119     -68.567  65.473  28.357  1.00 99.99           H
ATOM   1114  HE1 LYS A 119     -67.665  64.663  30.524  1.00 99.99           H
ATOM   1115  HE2 LYS A 119     -66.723  63.432  29.701  1.00 99.99           H
ATOM   1116  HZ1 LYS A 119     -65.420  65.294  30.256  1.00 99.99           H
ATOM   1117  HZ2 LYS A 119     -66.432  66.331  29.369  1.00 99.99           H
ATOM   1118  HZ3 LYS A 119     -65.526  65.138  28.569  1.00 99.99           H
ATOM   1119  N   GLY A 120     -68.471  62.147  25.075  1.00 99.99           N
ATOM   1120  CA  GLY A 120     -67.979  60.888  24.603  1.00 99.99           C
ATOM   1121  C   GLY A 120     -67.770  59.976  25.761  1.00 99.99           C
ATOM   1122  O   GLY A 120     -67.960  58.766  25.650  1.00 99.99           O
ATOM   1123  HN  GLY A 120     -67.901  62.960  24.960  1.00 99.99           H
ATOM   1124  HA1 GLY A 120     -68.717  60.439  23.938  1.00 99.99           H
ATOM   1125  HA2 GLY A 120     -67.018  61.027  24.121  1.00 99.99           H
ATOM   1126  N   GLU A 121     -67.354  60.552  26.903  1.00 99.99           N
ATOM   1127  CA  GLU A 121     -67.038  59.780  28.066  1.00 99.99           C
ATOM   1128  C   GLU A 121     -68.182  58.877  28.383  1.00 99.99           C
ATOM   1129  O   GLU A 121     -69.345  59.259  28.271  1.00 99.99           O
ATOM   1130  CB  GLU A 121     -66.683  60.707  29.235  1.00 99.99           C
ATOM   1131  CG  GLU A 121     -65.885  60.000  30.341  1.00 99.99           C
ATOM   1132  CD  GLU A 121     -65.669  60.944  31.535  1.00 99.99           C
ATOM   1133  OE1 GLU A 121     -64.791  61.804  31.458  1.00 99.99           O
ATOM   1134  OE2 GLU A 121     -66.384  60.813  32.530  1.00 99.99           O
ATOM   1135  HN  GLU A 121     -67.236  61.544  26.941  1.00 99.99           H
ATOM   1136  HA  GLU A 121     -66.167  59.182  27.791  1.00 99.99           H
ATOM   1137  HB1 GLU A 121     -66.077  61.526  28.849  1.00 99.99           H
ATOM   1138  HB2 GLU A 121     -67.588  61.156  29.648  1.00 99.99           H
ATOM   1139  HG1 GLU A 121     -66.395  59.100  30.682  1.00 99.99           H
ATOM   1140  HG2 GLU A 121     -64.914  59.679  29.960  1.00 99.99           H
ATOM   1141  N   LYS A 122     -67.855  57.634  28.784  1.00 99.99           N
ATOM   1142  CA  LYS A 122     -68.844  56.655  29.135  1.00 99.99           C
ATOM   1143  C   LYS A 122     -69.737  56.438  27.964  1.00 99.99           C
ATOM   1144  O   LYS A 122     -70.920  56.140  28.118  1.00 99.99           O
ATOM   1145  CB  LYS A 122     -69.649  57.053  30.393  1.00 99.99           C
ATOM   1146  CG  LYS A 122     -68.795  57.522  31.582  1.00 99.99           C
ATOM   1147  CD  LYS A 122     -67.673  56.554  31.982  1.00 99.99           C
ATOM   1148  CE  LYS A 122     -68.191  55.179  32.418  1.00 99.99           C
ATOM   1149  NZ  LYS A 122     -67.117  54.295  32.855  1.00 99.99           N
ATOM   1150  HN  LYS A 122     -66.889  57.389  28.851  1.00 99.99           H
ATOM   1151  HA  LYS A 122     -68.288  55.734  29.316  1.00 99.99           H
ATOM   1152  HB1 LYS A 122     -70.354  57.850  30.153  1.00 99.99           H
ATOM   1153  HB2 LYS A 122     -70.261  56.208  30.708  1.00 99.99           H
ATOM   1154  HG1 LYS A 122     -68.369  58.499  31.355  1.00 99.99           H
ATOM   1155  HG2 LYS A 122     -69.447  57.685  32.441  1.00 99.99           H
ATOM   1156  HD1 LYS A 122     -66.966  56.438  31.160  1.00 99.99           H
ATOM   1157  HD2 LYS A 122     -67.105  56.996  32.802  1.00 99.99           H
ATOM   1158  HE1 LYS A 122     -68.894  55.278  33.246  1.00 99.99           H
ATOM   1159  HE2 LYS A 122     -68.710  54.681  31.600  1.00 99.99           H
ATOM   1160  HZ1 LYS A 122     -67.517  53.380  33.142  1.00 99.99           H
ATOM   1161  HZ2 LYS A 122     -66.622  54.726  33.662  1.00 99.99           H
ATOM   1162  HZ3 LYS A 122     -66.447  54.153  32.073  1.00 99.99           H
ATOM   1163  N   PHE A 123     -69.167  56.567  26.756  1.00 99.99           N
ATOM   1164  CA  PHE A 123     -69.892  56.382  25.537  1.00 99.99           C
ATOM   1165  C   PHE A 123     -68.863  56.041  24.512  1.00 99.99           C
ATOM   1166  O   PHE A 123     -67.730  55.709  24.859  1.00 99.99           O
ATOM   1167  CB  PHE A 123     -70.784  57.626  25.265  1.00 99.99           C
ATOM   1168  CG  PHE A 123     -72.131  57.478  25.929  1.00 99.99           C
ATOM   1169  CD1 PHE A 123     -73.010  56.482  25.515  1.00 99.99           C
ATOM   1170  CD2 PHE A 123     -72.508  58.306  26.982  1.00 99.99           C
ATOM   1171  CE1 PHE A 123     -74.241  56.315  26.136  1.00 99.99           C
ATOM   1172  CE2 PHE A 123     -73.737  58.143  27.606  1.00 99.99           C
ATOM   1173  CZ  PHE A 123     -74.608  57.148  27.183  1.00 99.99           C
ATOM   1174  HN  PHE A 123     -68.198  56.808  26.702  1.00 99.99           H
ATOM   1175  HA  PHE A 123     -70.494  55.481  25.661  1.00 99.99           H
ATOM   1176  HB1 PHE A 123     -70.310  58.533  25.635  1.00 99.99           H
ATOM   1177  HB2 PHE A 123     -70.953  57.818  24.209  1.00 99.99           H
ATOM   1178  HD1 PHE A 123     -72.729  55.824  24.708  1.00 99.99           H
ATOM   1179  HD2 PHE A 123     -71.840  59.082  27.325  1.00 99.99           H
ATOM   1180  HE1 PHE A 123     -74.912  55.539  25.801  1.00 99.99           H
ATOM   1181  HE2 PHE A 123     -74.018  58.793  28.422  1.00 99.99           H
ATOM   1182  HZ  PHE A 123     -75.564  57.022  27.666  1.00 99.99           H
ATOM   1183  N   PRO A 124     -69.202  56.086  23.256  1.00 99.99           N
ATOM   1184  CA  PRO A 124     -68.186  55.844  22.278  1.00 99.99           C
ATOM   1185  C   PRO A 124     -67.250  56.992  22.378  1.00 99.99           C
ATOM   1186  O   PRO A 124     -67.661  58.045  22.860  1.00 99.99           O
ATOM   1187  CB  PRO A 124     -68.857  55.564  20.943  1.00 99.99           C
ATOM   1188  CG  PRO A 124     -70.213  54.983  21.384  1.00 99.99           C
ATOM   1189  CD  PRO A 124     -70.501  55.601  22.774  1.00 99.99           C
ATOM   1190  HA  PRO A 124     -67.637  54.950  22.556  1.00 99.99           H
ATOM   1191  HB1 PRO A 124     -68.937  56.474  20.371  1.00 99.99           H
ATOM   1192  HB2 PRO A 124     -68.284  54.906  20.293  1.00 99.99           H
ATOM   1193  HG1 PRO A 124     -71.000  55.183  20.660  1.00 99.99           H
ATOM   1194  HG2 PRO A 124     -70.151  53.901  21.482  1.00 99.99           H
ATOM   1195  HD1 PRO A 124     -71.230  56.400  22.756  1.00 99.99           H
ATOM   1196  HD2 PRO A 124     -70.903  54.832  23.435  1.00 99.99           H
ATOM   1197  N   SER A 125     -65.985  56.818  21.958  1.00 99.99           N
ATOM   1198  CA  SER A 125     -65.078  57.907  22.129  1.00 99.99           C
ATOM   1199  C   SER A 125     -65.613  59.051  21.341  1.00 99.99           C
ATOM   1200  O   SER A 125     -66.106  58.878  20.229  1.00 99.99           O
ATOM   1201  CB  SER A 125     -63.656  57.539  21.662  1.00 99.99           C
ATOM   1202  OG  SER A 125     -63.392  57.788  20.294  1.00 99.99           O
ATOM   1203  HN  SER A 125     -65.687  55.949  21.564  1.00 99.99           H
ATOM   1204  HA  SER A 125     -65.070  58.148  23.195  1.00 99.99           H
ATOM   1205  HB1 SER A 125     -62.934  58.132  22.225  1.00 99.99           H
ATOM   1206  HB2 SER A 125     -63.428  56.494  21.883  1.00 99.99           H
ATOM   1207  HG  SER A 125     -64.197  57.686  19.799  1.00 99.99           H
ATOM   1208  N   SER A 126     -65.551  60.264  21.917  1.00 99.99           N
ATOM   1209  CA  SER A 126     -66.035  61.403  21.203  1.00 99.99           C
ATOM   1210  C   SER A 126     -64.894  62.328  21.084  1.00 99.99           C
ATOM   1211  O   SER A 126     -64.016  62.343  21.945  1.00 99.99           O
ATOM   1212  CB  SER A 126     -67.152  62.236  21.861  1.00 99.99           C
ATOM   1213  OG  SER A 126     -68.373  61.543  21.990  1.00 99.99           O
ATOM   1214  HN  SER A 126     -65.160  60.370  22.832  1.00 99.99           H
ATOM   1215  HA  SER A 126     -66.332  61.135  20.188  1.00 99.99           H
ATOM   1216  HB1 SER A 126     -66.850  62.596  22.844  1.00 99.99           H
ATOM   1217  HB2 SER A 126     -67.331  63.158  21.297  1.00 99.99           H
ATOM   1218  HG  SER A 126     -68.721  61.326  21.134  1.00 99.99           H
ATOM   1219  N   GLN A 127     -64.889  63.137  20.009  1.00 99.99           N
ATOM   1220  CA  GLN A 127     -63.799  64.041  19.896  1.00 99.99           C
ATOM   1221  C   GLN A 127     -63.875  64.939  21.069  1.00 99.99           C
ATOM   1222  O   GLN A 127     -64.829  65.696  21.225  1.00 99.99           O
ATOM   1223  CB  GLN A 127     -64.094  65.019  18.714  1.00 99.99           C
ATOM   1224  CG  GLN A 127     -62.825  65.736  18.235  1.00 99.99           C
ATOM   1225  CD  GLN A 127     -63.079  66.665  17.039  1.00 99.99           C
ATOM   1226  NE2 GLN A 127     -63.991  67.625  17.280  1.00 99.99           N
ATOM   1227  OE1 GLN A 127     -62.477  66.527  15.983  1.00 99.99           O
ATOM   1228  HN  GLN A 127     -65.616  63.101  19.323  1.00 99.99           H
ATOM   1229  HA  GLN A 127     -62.859  63.491  19.809  1.00 99.99           H
ATOM   1230  HB1 GLN A 127     -64.603  64.534  17.893  1.00 99.99           H
ATOM   1231  HB2 GLN A 127     -64.849  65.768  18.959  1.00 99.99           H
ATOM   1232  HG1 GLN A 127     -62.412  66.332  19.046  1.00 99.99           H
ATOM   1233  HG2 GLN A 127     -62.063  65.008  17.951  1.00 99.99           H
ATOM   1234 1HE2 GLN A 127     -64.447  67.682  18.169  1.00 99.99           H
ATOM   1235 2HE2 GLN A 127     -64.224  68.294  16.575  1.00 99.99           H
ATOM   1236  N   ASP A 128     -62.874  64.809  21.951  1.00 99.99           N
ATOM   1237  CA  ASP A 128     -62.636  65.723  23.018  1.00 99.99           C
ATOM   1238  C   ASP A 128     -61.533  66.511  22.411  1.00 99.99           C
ATOM   1239  O   ASP A 128     -61.718  67.030  21.314  1.00 99.99           O
ATOM   1240  CB  ASP A 128     -62.259  64.957  24.300  1.00 99.99           C
ATOM   1241  CG  ASP A 128     -63.439  64.091  24.787  1.00 99.99           C
ATOM   1242  OD1 ASP A 128     -64.469  64.653  25.160  1.00 99.99           O
ATOM   1243  OD2 ASP A 128     -63.317  62.866  24.787  1.00 99.99           O
ATOM   1244  HN  ASP A 128     -62.201  64.086  21.793  1.00 99.99           H
ATOM   1245  HA  ASP A 128     -63.505  66.365  23.168  1.00 99.99           H
ATOM   1246  HB1 ASP A 128     -61.390  64.318  24.130  1.00 99.99           H
ATOM   1247  HB2 ASP A 128     -61.993  65.652  25.099  1.00 99.99           H
ATOM   1248  N   HIS A 129     -60.382  66.665  23.096  1.00 99.99           N
ATOM   1249  CA  HIS A 129     -59.277  67.273  22.404  1.00 99.99           C
ATOM   1250  C   HIS A 129     -58.929  66.277  21.334  1.00 99.99           C
ATOM   1251  O   HIS A 129     -58.757  65.096  21.632  1.00 99.99           O
ATOM   1252  CB  HIS A 129     -58.096  67.454  23.369  1.00 99.99           C
ATOM   1253  CG  HIS A 129     -58.492  68.393  24.486  1.00 99.99           C
ATOM   1254  CD2 HIS A 129     -58.388  69.794  24.505  1.00 99.99           C
ATOM   1255  ND1 HIS A 129     -59.026  67.989  25.658  1.00 99.99           N
ATOM   1256  CE1 HIS A 129     -59.240  69.110  26.369  1.00 99.99           C
ATOM   1257  NE2 HIS A 129     -58.865  70.215  25.698  1.00 99.99           N
ATOM   1258  HN  HIS A 129     -60.267  66.285  24.015  1.00 99.99           H
ATOM   1259  HA  HIS A 129     -59.615  68.243  22.043  1.00 99.99           H
ATOM   1260  HB1 HIS A 129     -57.786  66.500  23.798  1.00 99.99           H
ATOM   1261  HB2 HIS A 129     -57.234  67.869  22.846  1.00 99.99           H
ATOM   1262  HD1 HIS A 129     -59.220  67.068  25.933  1.00 99.99           H
ATOM   1263  HD2 HIS A 129     -58.001  70.418  23.714  1.00 99.99           H
ATOM   1264  HE1 HIS A 129     -59.665  69.122  27.361  1.00 99.99           H
ATOM   1265  N   PRO A 130     -58.856  66.712  20.100  1.00 99.99           N
ATOM   1266  CA  PRO A 130     -58.740  65.769  18.998  1.00 99.99           C
ATOM   1267  C   PRO A 130     -57.404  65.210  18.512  1.00 99.99           C
ATOM   1268  O   PRO A 130     -56.532  66.036  18.231  1.00 99.99           O
ATOM   1269  CB  PRO A 130     -59.400  66.675  17.937  1.00 99.99           C
ATOM   1270  CG  PRO A 130     -58.901  68.087  18.196  1.00 99.99           C
ATOM   1271  CD  PRO A 130     -58.945  68.126  19.707  1.00 99.99           C
ATOM   1272  HA  PRO A 130     -59.399  64.914  19.163  1.00 99.99           H
ATOM   1273  HB1 PRO A 130     -59.294  66.416  16.913  1.00 99.99           H
ATOM   1274  HB2 PRO A 130     -60.470  66.680  18.111  1.00 99.99           H
ATOM   1275  HG1 PRO A 130     -57.881  68.206  17.833  1.00 99.99           H
ATOM   1276  HG2 PRO A 130     -59.527  68.851  17.732  1.00 99.99           H
ATOM   1277  HD1 PRO A 130     -58.132  68.715  20.134  1.00 99.99           H
ATOM   1278  HD2 PRO A 130     -59.902  68.547  20.016  1.00 99.99           H
ATOM   1279  N   LEU A 131     -57.147  63.853  18.565  1.00 99.99           N
ATOM   1280  CA  LEU A 131     -56.024  63.172  17.888  1.00 99.99           C
ATOM   1281  C   LEU A 131     -56.351  62.381  16.509  1.00 99.99           C
ATOM   1282  O   LEU A 131     -56.705  62.984  15.479  1.00 99.99           O
ATOM   1283  CB  LEU A 131     -55.104  62.499  18.932  1.00 99.99           C
ATOM   1284  CG  LEU A 131     -54.414  63.420  19.966  1.00 99.99           C
ATOM   1285  CD1 LEU A 131     -53.572  64.530  19.324  1.00 99.99           C
ATOM   1286  CD2 LEU A 131     -55.353  63.966  21.055  1.00 99.99           C
ATOM   1287  HN  LEU A 131     -57.846  63.274  18.981  1.00 99.99           H
ATOM   1288  HA  LEU A 131     -55.420  63.989  17.497  1.00 99.99           H
ATOM   1289  HB1 LEU A 131     -55.656  61.751  19.497  1.00 99.99           H
ATOM   1290  HB2 LEU A 131     -54.299  61.993  18.404  1.00 99.99           H
ATOM   1291  HG  LEU A 131     -53.711  62.773  20.493  1.00 99.99           H
ATOM   1292 1HD1 LEU A 131     -52.967  65.039  20.074  1.00 99.99           H
ATOM   1293 2HD1 LEU A 131     -54.193  65.283  18.844  1.00 99.99           H
ATOM   1294 3HD1 LEU A 131     -52.895  64.123  18.572  1.00 99.99           H
ATOM   1295 1HD2 LEU A 131     -54.775  64.350  21.898  1.00 99.99           H
ATOM   1296 2HD2 LEU A 131     -56.014  63.189  21.437  1.00 99.99           H
ATOM   1297 3HD2 LEU A 131     -55.966  64.791  20.699  1.00 99.99           H
ATOM   1298  N   PRO A 132     -56.329  60.993  16.424  1.00 99.99           N
ATOM   1299  CA  PRO A 132     -56.833  60.263  15.250  1.00 99.99           C
ATOM   1300  C   PRO A 132     -58.322  60.384  15.258  1.00 99.99           C
ATOM   1301  O   PRO A 132     -59.031  60.283  14.236  1.00 99.99           O
ATOM   1302  CB  PRO A 132     -56.370  58.816  15.446  1.00 99.99           C
ATOM   1303  CG  PRO A 132     -56.234  58.661  16.958  1.00 99.99           C
ATOM   1304  CD  PRO A 132     -55.898  60.063  17.477  1.00 99.99           C
ATOM   1305  HA  PRO A 132     -56.442  60.684  14.323  1.00 99.99           H
ATOM   1306  HB1 PRO A 132     -57.034  58.074  15.000  1.00 99.99           H
ATOM   1307  HB2 PRO A 132     -55.388  58.691  14.989  1.00 99.99           H
ATOM   1308  HG1 PRO A 132     -57.188  58.334  17.375  1.00 99.99           H
ATOM   1309  HG2 PRO A 132     -55.481  57.924  17.237  1.00 99.99           H
ATOM   1310  HD1 PRO A 132     -56.437  60.232  18.405  1.00 99.99           H
ATOM   1311  HD2 PRO A 132     -54.824  60.139  17.633  1.00 99.99           H
ATOM   1312  N   SER A 133     -58.783  60.576  16.496  1.00 99.99           N
ATOM   1313  CA  SER A 133     -60.163  60.736  16.768  1.00 99.99           C
ATOM   1314  C   SER A 133     -60.506  61.993  16.054  1.00 99.99           C
ATOM   1315  O   SER A 133     -61.598  62.066  15.517  1.00 99.99           O
ATOM   1316  CB  SER A 133     -60.244  60.874  18.300  1.00 99.99           C
ATOM   1317  OG  SER A 133     -59.463  61.935  18.811  1.00 99.99           O
ATOM   1318  HN  SER A 133     -58.182  60.587  17.293  1.00 99.99           H
ATOM   1319  HA  SER A 133     -60.714  59.880  16.376  1.00 99.99           H
ATOM   1320  HB1 SER A 133     -61.254  61.059  18.632  1.00 99.99           H
ATOM   1321  HB2 SER A 133     -59.941  59.941  18.784  1.00 99.99           H
ATOM   1322  HG  SER A 133     -58.588  61.890  18.442  1.00 99.99           H
ATOM   1323  N   ALA A 134     -59.576  62.985  16.012  1.00 99.99           N
ATOM   1324  CA  ALA A 134     -59.734  64.307  15.427  1.00 99.99           C
ATOM   1325  C   ALA A 134     -59.953  64.105  14.020  1.00 99.99           C
ATOM   1326  O   ALA A 134     -60.740  64.844  13.458  1.00 99.99           O
ATOM   1327  CB  ALA A 134     -58.403  65.111  15.283  1.00 99.99           C
ATOM   1328  HN  ALA A 134     -58.710  62.822  16.480  1.00 99.99           H
ATOM   1329  HA  ALA A 134     -60.553  64.832  15.918  1.00 99.99           H
ATOM   1330  HB1 ALA A 134     -58.601  66.149  15.010  1.00 99.99           H
ATOM   1331  HB2 ALA A 134     -57.698  64.777  14.519  1.00 99.99           H
ATOM   1332  HB3 ALA A 134     -57.820  65.105  16.183  1.00 99.99           H
ATOM   1333  N   GLU A 135     -59.223  63.149  13.415  1.00 99.99           N
ATOM   1334  CA  GLU A 135     -59.391  62.998  12.013  1.00 99.99           C
ATOM   1335  C   GLU A 135     -60.784  62.611  11.712  1.00 99.99           C
ATOM   1336  O   GLU A 135     -61.426  63.209  10.842  1.00 99.99           O
ATOM   1337  CB  GLU A 135     -58.381  61.960  11.482  1.00 99.99           C
ATOM   1338  CG  GLU A 135     -58.382  61.777   9.950  1.00 99.99           C
ATOM   1339  CD  GLU A 135     -59.580  60.948   9.438  1.00 99.99           C
ATOM   1340  OE1 GLU A 135     -59.747  59.814   9.885  1.00 99.99           O
ATOM   1341  OE2 GLU A 135     -60.333  61.445   8.601  1.00 99.99           O
ATOM   1342  HN  GLU A 135     -58.583  62.574  13.924  1.00 99.99           H
ATOM   1343  HA  GLU A 135     -59.184  63.968  11.554  1.00 99.99           H
ATOM   1344  HB1 GLU A 135     -57.384  62.288  11.779  1.00 99.99           H
ATOM   1345  HB2 GLU A 135     -58.523  60.996  11.969  1.00 99.99           H
ATOM   1346  HG1 GLU A 135     -58.364  62.750   9.454  1.00 99.99           H
ATOM   1347  HG2 GLU A 135     -57.472  61.258   9.646  1.00 99.99           H
ATOM   1348  N   ARG A 136     -61.293  61.622  12.472  1.00 99.99           N
ATOM   1349  CA  ARG A 136     -62.558  61.129  12.085  1.00 99.99           C
ATOM   1350  C   ARG A 136     -63.602  62.180  12.185  1.00 99.99           C
ATOM   1351  O   ARG A 136     -64.368  62.419  11.245  1.00 99.99           O
ATOM   1352  CB  ARG A 136     -62.804  59.894  12.976  1.00 99.99           C
ATOM   1353  CG  ARG A 136     -63.729  58.866  12.331  1.00 99.99           C
ATOM   1354  CD  ARG A 136     -65.212  59.096  12.602  1.00 99.99           C
ATOM   1355  NE  ARG A 136     -65.984  58.643  11.465  1.00 99.99           N
ATOM   1356  CZ  ARG A 136     -66.317  57.364  11.225  1.00 99.99           C
ATOM   1357  NH1 ARG A 136     -65.928  56.371  12.024  1.00 99.99           N
ATOM   1358  NH2 ARG A 136     -67.061  57.117  10.157  1.00 99.99           N
ATOM   1359  HN  ARG A 136     -60.769  61.208  13.216  1.00 99.99           H
ATOM   1360  HA  ARG A 136     -62.465  60.819  11.041  1.00 99.99           H
ATOM   1361  HB1 ARG A 136     -61.847  59.390  13.119  1.00 99.99           H
ATOM   1362  HB2 ARG A 136     -63.130  60.166  13.977  1.00 99.99           H
ATOM   1363  HG1 ARG A 136     -63.552  58.906  11.262  1.00 99.99           H
ATOM   1364  HG2 ARG A 136     -63.462  57.860  12.652  1.00 99.99           H
ATOM   1365  HD1 ARG A 136     -65.566  58.574  13.490  1.00 99.99           H
ATOM   1366  HD2 ARG A 136     -65.444  60.155  12.699  1.00 99.99           H
ATOM   1367  HE  ARG A 136     -66.305  59.333  10.817  1.00 99.99           H
ATOM   1368 1HH1 ARG A 136     -65.372  56.569  12.830  1.00 99.99           H
ATOM   1369 2HH1 ARG A 136     -66.196  55.429  11.819  1.00 99.99           H
ATOM   1370 1HH2 ARG A 136     -67.357  57.870   9.569  1.00 99.99           H
ATOM   1371 2HH2 ARG A 136     -67.325  56.178   9.934  1.00 99.99           H
ATOM   1372  N   TYR A 137     -63.599  62.856  13.347  1.00 99.99           N
ATOM   1373  CA  TYR A 137     -64.651  63.767  13.633  1.00 99.99           C
ATOM   1374  C   TYR A 137     -64.648  64.927  12.721  1.00 99.99           C
ATOM   1375  O   TYR A 137     -65.689  65.384  12.269  1.00 99.99           O
ATOM   1376  CB  TYR A 137     -64.710  63.907  15.167  1.00 99.99           C
ATOM   1377  CG  TYR A 137     -64.626  62.539  15.849  1.00 99.99           C
ATOM   1378  CD1 TYR A 137     -65.278  61.417  15.343  1.00 99.99           C
ATOM   1379  CD2 TYR A 137     -63.855  62.346  16.991  1.00 99.99           C
ATOM   1380  CE1 TYR A 137     -65.119  60.169  15.921  1.00 99.99           C
ATOM   1381  CE2 TYR A 137     -63.754  61.115  17.618  1.00 99.99           C
ATOM   1382  CZ  TYR A 137     -64.346  60.002  17.055  1.00 99.99           C
ATOM   1383  OH  TYR A 137     -64.170  58.737  17.590  1.00 99.99           O
ATOM   1384  HN  TYR A 137     -62.891  62.673  14.027  1.00 99.99           H
ATOM   1385  HA  TYR A 137     -65.556  63.245  13.340  1.00 99.99           H
ATOM   1386  HB1 TYR A 137     -63.870  64.514  15.500  1.00 99.99           H
ATOM   1387  HB2 TYR A 137     -65.623  64.415  15.475  1.00 99.99           H
ATOM   1388  HD1 TYR A 137     -65.892  61.469  14.465  1.00 99.99           H
ATOM   1389  HD2 TYR A 137     -63.252  63.139  17.387  1.00 99.99           H
ATOM   1390  HE1 TYR A 137     -65.601  59.327  15.465  1.00 99.99           H
ATOM   1391  HE2 TYR A 137     -63.225  61.057  18.553  1.00 99.99           H
ATOM   1392  HH  TYR A 137     -63.449  58.710  18.204  1.00 99.99           H
ATOM   1393  N   ILE A 138     -63.472  65.465  12.421  1.00 99.99           N
ATOM   1394  CA  ILE A 138     -63.498  66.607  11.573  1.00 99.99           C
ATOM   1395  C   ILE A 138     -64.009  66.271  10.241  1.00 99.99           C
ATOM   1396  O   ILE A 138     -64.768  67.039   9.647  1.00 99.99           O
ATOM   1397  CB  ILE A 138     -62.066  67.200  11.503  1.00 99.99           C
ATOM   1398  CG1 ILE A 138     -61.620  67.721  12.886  1.00 99.99           C
ATOM   1399  CG2 ILE A 138     -61.937  68.318  10.450  1.00 99.99           C
ATOM   1400  CD1 ILE A 138     -60.112  67.972  12.995  1.00 99.99           C
ATOM   1401  HN  ILE A 138     -62.620  65.082  12.769  1.00 99.99           H
ATOM   1402  HA  ILE A 138     -64.161  67.347  12.025  1.00 99.99           H
ATOM   1403  HB  ILE A 138     -61.388  66.395  11.215  1.00 99.99           H
ATOM   1404 1HG1 ILE A 138     -62.165  68.635  13.128  1.00 99.99           H
ATOM   1405 2HG1 ILE A 138     -61.890  67.009  13.661  1.00 99.99           H
ATOM   1406 1HG2 ILE A 138     -60.930  68.733  10.427  1.00 99.99           H
ATOM   1407 2HG2 ILE A 138     -62.628  69.136  10.659  1.00 99.99           H
ATOM   1408 3HG2 ILE A 138     -62.145  67.955   9.444  1.00 99.99           H
ATOM   1409 1HD1 ILE A 138     -59.842  68.253  14.014  1.00 99.99           H
ATOM   1410 2HD1 ILE A 138     -59.788  68.777  12.337  1.00 99.99           H
ATOM   1411 3HD1 ILE A 138     -59.545  67.078  12.738  1.00 99.99           H
ATOM   1412  N   ASP A 139     -63.589  65.102   9.741  1.00 99.99           N
ATOM   1413  CA  ASP A 139     -63.691  65.058   8.333  1.00 99.99           C
ATOM   1414  C   ASP A 139     -64.962  65.190   7.640  1.00 99.99           C
ATOM   1415  O   ASP A 139     -65.287  66.304   7.270  1.00 99.99           O
ATOM   1416  CB  ASP A 139     -62.925  63.794   7.871  1.00 99.99           C
ATOM   1417  CG  ASP A 139     -62.475  63.787   6.384  1.00 99.99           C
ATOM   1418  OD1 ASP A 139     -62.955  64.595   5.589  1.00 99.99           O
ATOM   1419  OD2 ASP A 139     -61.632  62.959   6.038  1.00 99.99           O
ATOM   1420  HN  ASP A 139     -63.072  64.431  10.271  1.00 99.99           H
ATOM   1421  HA  ASP A 139     -63.078  65.897   7.986  1.00 99.99           H
ATOM   1422  HB1 ASP A 139     -62.015  63.705   8.463  1.00 99.99           H
ATOM   1423  HB2 ASP A 139     -63.498  62.891   8.081  1.00 99.99           H
ATOM   1424  N   PHE A 140     -65.842  64.214   7.768  1.00 99.99           N
ATOM   1425  CA  PHE A 140     -66.404  63.969   6.468  1.00 99.99           C
ATOM   1426  C   PHE A 140     -67.059  65.080   5.681  1.00 99.99           C
ATOM   1427  O   PHE A 140     -68.004  65.730   6.117  1.00 99.99           O
ATOM   1428  CB  PHE A 140     -66.936  62.523   6.320  1.00 99.99           C
ATOM   1429  CG  PHE A 140     -65.892  61.510   6.740  1.00 99.99           C
ATOM   1430  CD1 PHE A 140     -66.087  60.709   7.859  1.00 99.99           C
ATOM   1431  CD2 PHE A 140     -64.705  61.360   6.025  1.00 99.99           C
ATOM   1432  CE1 PHE A 140     -65.127  59.783   8.243  1.00 99.99           C
ATOM   1433  CE2 PHE A 140     -63.743  60.438   6.408  1.00 99.99           C
ATOM   1434  CZ  PHE A 140     -63.954  59.643   7.520  1.00 99.99           C
ATOM   1435  HN  PHE A 140     -65.714  63.458   8.408  1.00 99.99           H
ATOM   1436  HA  PHE A 140     -65.510  63.818   5.852  1.00 99.99           H
ATOM   1437  HB1 PHE A 140     -67.843  62.315   6.878  1.00 99.99           H
ATOM   1438  HB2 PHE A 140     -67.192  62.339   5.278  1.00 99.99           H
ATOM   1439  HD1 PHE A 140     -66.990  60.806   8.439  1.00 99.99           H
ATOM   1440  HD2 PHE A 140     -64.507  61.976   5.166  1.00 99.99           H
ATOM   1441  HE1 PHE A 140     -65.297  59.162   9.104  1.00 99.99           H
ATOM   1442  HE2 PHE A 140     -62.827  60.349   5.846  1.00 99.99           H
ATOM   1443  HZ  PHE A 140     -63.205  58.924   7.813  1.00 99.99           H
ATOM   1444  N   CYS A 141     -66.438  65.363   4.499  1.00 99.99           N
ATOM   1445  CA  CYS A 141     -66.858  66.326   3.507  1.00 99.99           C
ATOM   1446  C   CYS A 141     -66.025  66.081   2.279  1.00 99.99           C
ATOM   1447  O   CYS A 141     -65.069  65.306   2.318  1.00 99.99           O
ATOM   1448  CB  CYS A 141     -66.702  67.824   3.878  1.00 99.99           C
ATOM   1449  SG  CYS A 141     -65.014  68.498   3.741  1.00 99.99           S
ATOM   1450  HN  CYS A 141     -65.545  64.815   4.285  1.00 99.99           H
ATOM   1451  HA  CYS A 141     -67.902  66.137   3.260  1.00 99.99           H
ATOM   1452  HB1 CYS A 141     -67.347  68.402   3.218  1.00 99.99           H
ATOM   1453  HB2 CYS A 141     -67.029  67.950   4.911  1.00 99.99           H
ATOM   1454  N   GLU A 142     -66.384  66.735   1.149  1.00 99.99           N
ATOM   1455  CA  GLU A 142     -65.696  66.616  -0.112  1.00 99.99           C
ATOM   1456  C   GLU A 142     -65.625  65.185  -0.528  1.00 99.99           C
ATOM   1457  O   GLU A 142     -66.028  64.286   0.204  1.00 99.99           O
ATOM   1458  CB  GLU A 142     -64.322  67.316  -0.249  1.00 99.99           C
ATOM   1459  CG  GLU A 142     -63.238  66.886   0.755  1.00 99.99           C
ATOM   1460  CD  GLU A 142     -61.886  67.526   0.403  1.00 99.99           C
ATOM   1461  OE1 GLU A 142     -61.132  66.925  -0.364  1.00 99.99           O
ATOM   1462  OE2 GLU A 142     -61.600  68.615   0.899  1.00 99.99           O
ATOM   1463  HN  GLU A 142     -67.168  67.352   1.196  1.00 99.99           H
ATOM   1464  HA  GLU A 142     -66.365  67.102  -0.811  1.00 99.99           H
ATOM   1465  HB1 GLU A 142     -63.939  67.139  -1.255  1.00 99.99           H
ATOM   1466  HB2 GLU A 142     -64.457  68.394  -0.236  1.00 99.99           H
ATOM   1467  HG1 GLU A 142     -63.501  67.165   1.773  1.00 99.99           H
ATOM   1468  HG2 GLU A 142     -63.124  65.806   0.749  1.00 99.99           H
ATOM   1469  N   SER A 143     -65.163  64.954  -1.770  1.00 99.99           N
ATOM   1470  CA  SER A 143     -65.006  63.624  -2.264  1.00 99.99           C
ATOM   1471  C   SER A 143     -63.919  63.002  -1.459  1.00 99.99           C
ATOM   1472  O   SER A 143     -63.888  61.789  -1.265  1.00 99.99           O
ATOM   1473  CB  SER A 143     -64.654  63.665  -3.758  1.00 99.99           C
ATOM   1474  OG  SER A 143     -64.520  62.372  -4.315  1.00 99.99           O
ATOM   1475  HN  SER A 143     -64.882  65.725  -2.340  1.00 99.99           H
ATOM   1476  HA  SER A 143     -65.944  63.088  -2.099  1.00 99.99           H
ATOM   1477  HB1 SER A 143     -65.456  64.165  -4.304  1.00 99.99           H
ATOM   1478  HB2 SER A 143     -63.746  64.247  -3.945  1.00 99.99           H
ATOM   1479  HG  SER A 143     -63.875  61.883  -3.816  1.00 99.99           H
ATOM   1480  N   GLY A 144     -62.981  63.839  -0.978  1.00 99.99           N
ATOM   1481  CA  GLY A 144     -61.913  63.319  -0.184  1.00 99.99           C
ATOM   1482  C   GLY A 144     -62.488  62.834   1.101  1.00 99.99           C
ATOM   1483  O   GLY A 144     -63.014  63.608   1.902  1.00 99.99           O
ATOM   1484  HN  GLY A 144     -63.017  64.823  -1.160  1.00 99.99           H
ATOM   1485  HA1 GLY A 144     -61.409  62.524  -0.735  1.00 99.99           H
ATOM   1486  HA2 GLY A 144     -61.216  64.136  -0.003  1.00 99.99           H
ATOM   1487  N   LEU A 145     -62.385  61.516   1.325  1.00 99.99           N
ATOM   1488  CA  LEU A 145     -62.825  60.894   2.537  1.00 99.99           C
ATOM   1489  C   LEU A 145     -61.826  59.827   2.789  1.00 99.99           C
ATOM   1490  O   LEU A 145     -60.770  59.792   2.157  1.00 99.99           O
ATOM   1491  CB  LEU A 145     -64.247  60.267   2.495  1.00 99.99           C
ATOM   1492  CG  LEU A 145     -65.407  61.260   2.590  1.00 99.99           C
ATOM   1493  CD1 LEU A 145     -65.758  61.767   1.217  1.00 99.99           C
ATOM   1494  CD2 LEU A 145     -66.646  60.624   3.236  1.00 99.99           C
ATOM   1495  HN  LEU A 145     -61.980  60.948   0.608  1.00 99.99           H
ATOM   1496  HA  LEU A 145     -62.742  61.615   3.353  1.00 99.99           H
ATOM   1497  HB1 LEU A 145     -64.366  59.620   1.626  1.00 99.99           H
ATOM   1498  HB2 LEU A 145     -64.391  59.607   3.349  1.00 99.99           H
ATOM   1499  HG  LEU A 145     -65.115  62.120   3.188  1.00 99.99           H
ATOM   1500 1HD1 LEU A 145     -66.650  62.380   1.276  1.00 99.99           H
ATOM   1501 2HD1 LEU A 145     -65.916  60.950   0.519  1.00 99.99           H
ATOM   1502 3HD1 LEU A 145     -64.954  62.374   0.834  1.00 99.99           H
ATOM   1503 1HD2 LEU A 145     -67.472  61.333   3.294  1.00 99.99           H
ATOM   1504 2HD2 LEU A 145     -66.440  60.269   4.243  1.00 99.99           H
ATOM   1505 3HD2 LEU A 145     -66.988  59.768   2.662  1.00 99.99           H
ATOM   1506  N   SER A 146     -62.130  58.931   3.744  1.00 99.99           N
ATOM   1507  CA  SER A 146     -61.233  57.845   3.957  1.00 99.99           C
ATOM   1508  C   SER A 146     -61.197  57.133   2.646  1.00 99.99           C
ATOM   1509  O   SER A 146     -60.134  56.709   2.192  1.00 99.99           O
ATOM   1510  CB  SER A 146     -61.820  57.005   5.107  1.00 99.99           C
ATOM   1511  OG  SER A 146     -61.253  55.716   5.211  1.00 99.99           O
ATOM   1512  HN  SER A 146     -62.969  59.003   4.282  1.00 99.99           H
ATOM   1513  HA  SER A 146     -60.246  58.238   4.206  1.00 99.99           H
ATOM   1514  HB1 SER A 146     -61.635  57.516   6.052  1.00 99.99           H
ATOM   1515  HB2 SER A 146     -62.910  56.932   5.027  1.00 99.99           H
ATOM   1516  HG  SER A 146     -61.523  55.202   4.459  1.00 99.99           H
ATOM   1517  N   ARG A 147     -62.380  57.051   1.995  1.00 99.99           N
ATOM   1518  CA  ARG A 147     -62.572  56.381   0.738  1.00 99.99           C
ATOM   1519  C   ARG A 147     -61.876  55.083   0.874  1.00 99.99           C
ATOM   1520  O   ARG A 147     -61.220  54.592  -0.041  1.00 99.99           O
ATOM   1521  CB  ARG A 147     -62.065  57.211  -0.453  1.00 99.99           C
ATOM   1522  CG  ARG A 147     -62.999  58.381  -0.780  1.00 99.99           C
ATOM   1523  CD  ARG A 147     -62.642  59.060  -2.104  1.00 99.99           C
ATOM   1524  NE  ARG A 147     -61.421  59.841  -1.949  1.00 99.99           N
ATOM   1525  CZ  ARG A 147     -60.979  60.680  -2.912  1.00 99.99           C
ATOM   1526  NH1 ARG A 147     -61.651  60.840  -4.050  1.00 99.99           N
ATOM   1527  NH2 ARG A 147     -59.852  61.359  -2.721  1.00 99.99           N
ATOM   1528  HN  ARG A 147     -63.194  57.441   2.426  1.00 99.99           H
ATOM   1529  HA  ARG A 147     -63.635  56.188   0.643  1.00 99.99           H
ATOM   1530  HB1 ARG A 147     -61.053  57.572  -0.267  1.00 99.99           H
ATOM   1531  HB2 ARG A 147     -62.010  56.577  -1.338  1.00 99.99           H
ATOM   1532  HG1 ARG A 147     -64.024  58.015  -0.842  1.00 99.99           H
ATOM   1533  HG2 ARG A 147     -62.978  59.113   0.024  1.00 99.99           H
ATOM   1534  HD1 ARG A 147     -62.475  58.332  -2.900  1.00 99.99           H
ATOM   1535  HD2 ARG A 147     -63.442  59.727  -2.415  1.00 99.99           H
ATOM   1536  HE  ARG A 147     -60.893  59.749  -1.105  1.00 99.99           H
ATOM   1537 1HH1 ARG A 147     -62.502  60.334  -4.202  1.00 99.99           H
ATOM   1538 2HH1 ARG A 147     -61.309  61.466  -4.751  1.00 99.99           H
ATOM   1539 1HH2 ARG A 147     -59.341  61.245  -1.868  1.00 99.99           H
ATOM   1540 2HH2 ARG A 147     -59.518  61.981  -3.427  1.00 99.99           H
ATOM   1541  N   ARG A 148     -62.068  54.506   2.066  1.00 99.99           N
ATOM   1542  CA  ARG A 148     -61.455  53.309   2.525  1.00 99.99           C
ATOM   1543  C   ARG A 148     -62.273  52.971   3.718  1.00 99.99           C
ATOM   1544  O   ARG A 148     -63.495  53.121   3.705  1.00 99.99           O
ATOM   1545  CB  ARG A 148     -59.946  53.379   2.708  1.00 99.99           C
ATOM   1546  CG  ARG A 148     -59.398  51.951   2.710  1.00 99.99           C
ATOM   1547  CD  ARG A 148     -57.992  51.900   3.247  1.00 99.99           C
ATOM   1548  NE  ARG A 148     -57.901  52.442   4.600  1.00 99.99           N
ATOM   1549  CZ  ARG A 148     -58.158  51.709   5.707  1.00 99.99           C
ATOM   1550  NH1 ARG A 148     -58.499  50.425   5.624  1.00 99.99           N
ATOM   1551  NH2 ARG A 148     -58.068  52.284   6.902  1.00 99.99           N
ATOM   1552  HN  ARG A 148     -62.678  54.976   2.703  1.00 99.99           H
ATOM   1553  HA  ARG A 148     -61.692  52.568   1.759  1.00 99.99           H
ATOM   1554  HB1 ARG A 148     -59.487  53.927   1.884  1.00 99.99           H
ATOM   1555  HB2 ARG A 148     -59.675  53.924   3.610  1.00 99.99           H
ATOM   1556  HG1 ARG A 148     -60.013  51.272   3.297  1.00 99.99           H
ATOM   1557  HG2 ARG A 148     -59.416  51.555   1.695  1.00 99.99           H
ATOM   1558  HD1 ARG A 148     -57.635  50.876   3.256  1.00 99.99           H
ATOM   1559  HD2 ARG A 148     -57.342  52.497   2.614  1.00 99.99           H
ATOM   1560  HE  ARG A 148     -57.645  53.402   4.709  1.00 99.99           H
ATOM   1561 1HH1 ARG A 148     -58.568  49.984   4.729  1.00 99.99           H
ATOM   1562 2HH1 ARG A 148     -58.688  49.903   6.456  1.00 99.99           H
ATOM   1563 1HH2 ARG A 148     -57.811  53.248   6.973  1.00 99.99           H
ATOM   1564 2HH2 ARG A 148     -58.255  51.753   7.727  1.00 99.99           H
ATOM   1565  N   SER A 149     -61.619  52.470   4.775  1.00 99.99           N
ATOM   1566  CA  SER A 149     -62.376  52.148   5.937  1.00 99.99           C
ATOM   1567  C   SER A 149     -62.058  53.144   7.002  1.00 99.99           C
ATOM   1568  O   SER A 149     -60.919  53.582   7.157  1.00 99.99           O
ATOM   1569  CB  SER A 149     -61.834  50.798   6.455  1.00 99.99           C
ATOM   1570  OG  SER A 149     -61.683  49.833   5.432  1.00 99.99           O
ATOM   1571  HN  SER A 149     -60.626  52.357   4.771  1.00 99.99           H
ATOM   1572  HA  SER A 149     -63.374  51.951   5.647  1.00 99.99           H
ATOM   1573  HB1 SER A 149     -60.845  50.916   6.899  1.00 99.99           H
ATOM   1574  HB2 SER A 149     -62.468  50.395   7.251  1.00 99.99           H
ATOM   1575  HG  SER A 149     -62.508  49.709   4.980  1.00 99.99           H
ATOM   1576  N   ILE A 150     -63.098  53.550   7.748  1.00 99.99           N
ATOM   1577  CA  ILE A 150     -62.927  54.402   8.881  1.00 99.99           C
ATOM   1578  C   ILE A 150     -63.490  53.603   9.997  1.00 99.99           C
ATOM   1579  O   ILE A 150     -64.528  52.963   9.844  1.00 99.99           O
ATOM   1580  CB  ILE A 150     -63.453  55.817   8.619  1.00 99.99           C
ATOM   1581  CG1 ILE A 150     -63.152  56.755   9.793  1.00 99.99           C
ATOM   1582  CG2 ILE A 150     -64.934  55.836   8.271  1.00 99.99           C
ATOM   1583  CD1 ILE A 150     -61.664  57.084   9.957  1.00 99.99           C
ATOM   1584  HN  ILE A 150     -64.011  53.182   7.604  1.00 99.99           H
ATOM   1585  HA  ILE A 150     -61.857  54.481   9.085  1.00 99.99           H
ATOM   1586  HB  ILE A 150     -62.926  56.204   7.748  1.00 99.99           H
ATOM   1587 1HG1 ILE A 150     -63.692  57.679   9.619  1.00 99.99           H
ATOM   1588 2HG1 ILE A 150     -63.544  56.341  10.721  1.00 99.99           H
ATOM   1589 1HG2 ILE A 150     -65.270  56.839   8.012  1.00 99.99           H
ATOM   1590 2HG2 ILE A 150     -65.496  55.508   9.138  1.00 99.99           H
ATOM   1591 3HG2 ILE A 150     -65.161  55.183   7.429  1.00 99.99           H
ATOM   1592 1HD1 ILE A 150     -61.515  57.820  10.748  1.00 99.99           H
ATOM   1593 2HD1 ILE A 150     -61.250  57.497   9.037  1.00 99.99           H
ATOM   1594 3HD1 ILE A 150     -61.083  56.202  10.224  1.00 99.99           H
ATOM   1595  N   ARG A 151     -62.805  53.584  11.155  1.00 99.99           N
ATOM   1596  CA  ARG A 151     -63.300  52.741  12.195  1.00 99.99           C
ATOM   1597  C   ARG A 151     -63.821  53.595  13.293  1.00 99.99           C
ATOM   1598  O   ARG A 151     -63.246  54.630  13.629  1.00 99.99           O
ATOM   1599  CB  ARG A 151     -62.116  51.900  12.699  1.00 99.99           C
ATOM   1600  CG  ARG A 151     -62.522  50.709  13.577  1.00 99.99           C
ATOM   1601  CD  ARG A 151     -63.206  49.584  12.780  1.00 99.99           C
ATOM   1602  NE  ARG A 151     -62.657  48.285  13.151  1.00 99.99           N
ATOM   1603  CZ  ARG A 151     -61.412  47.905  12.772  1.00 99.99           C
ATOM   1604  NH1 ARG A 151     -60.648  48.687  12.013  1.00 99.99           N
ATOM   1605  NH2 ARG A 151     -60.936  46.729  13.166  1.00 99.99           N
ATOM   1606  HN  ARG A 151     -61.973  54.128  11.275  1.00 99.99           H
ATOM   1607  HA  ARG A 151     -64.084  52.066  11.847  1.00 99.99           H
ATOM   1608  HB1 ARG A 151     -61.555  51.517  11.843  1.00 99.99           H
ATOM   1609  HB2 ARG A 151     -61.411  52.533  13.243  1.00 99.99           H
ATOM   1610  HG1 ARG A 151     -61.620  50.328  14.058  1.00 99.99           H
ATOM   1611  HG2 ARG A 151     -63.166  51.028  14.393  1.00 99.99           H
ATOM   1612  HD1 ARG A 151     -64.276  49.546  12.986  1.00 99.99           H
ATOM   1613  HD2 ARG A 151     -63.088  49.698  11.700  1.00 99.99           H
ATOM   1614  HE  ARG A 151     -63.204  47.669  13.717  1.00 99.99           H
ATOM   1615 1HH1 ARG A 151     -60.992  49.577  11.712  1.00 99.99           H
ATOM   1616 2HH1 ARG A 151     -59.732  48.387  11.746  1.00 99.99           H
ATOM   1617 1HH2 ARG A 151     -61.498  46.129  13.734  1.00 99.99           H
ATOM   1618 2HH2 ARG A 151     -60.017  46.445  12.894  1.00 99.99           H
ATOM   1619  N   SER A 152     -64.976  53.184  13.849  1.00 99.99           N
ATOM   1620  CA  SER A 152     -65.523  53.877  14.968  1.00 99.99           C
ATOM   1621  C   SER A 152     -64.811  53.343  16.162  1.00 99.99           C
ATOM   1622  O   SER A 152     -64.304  52.223  16.146  1.00 99.99           O
ATOM   1623  CB  SER A 152     -67.026  53.599  15.071  1.00 99.99           C
ATOM   1624  OG  SER A 152     -67.286  52.260  15.429  1.00 99.99           O
ATOM   1625  HN  SER A 152     -65.413  52.347  13.524  1.00 99.99           H
ATOM   1626  HA  SER A 152     -65.336  54.944  14.841  1.00 99.99           H
ATOM   1627  HB1 SER A 152     -67.476  54.231  15.836  1.00 99.99           H
ATOM   1628  HB2 SER A 152     -67.536  53.829  14.132  1.00 99.99           H
ATOM   1629  HG  SER A 152     -66.678  51.685  14.975  1.00 99.99           H
ATOM   1630  N   SER A 153     -64.720  54.156  17.223  1.00 99.99           N
ATOM   1631  CA  SER A 153     -64.061  53.733  18.422  1.00 99.99           C
ATOM   1632  C   SER A 153     -64.902  52.705  19.108  1.00 99.99           C
ATOM   1633  O   SER A 153     -64.381  51.741  19.670  1.00 99.99           O
ATOM   1634  CB  SER A 153     -63.827  54.948  19.320  1.00 99.99           C
ATOM   1635  OG  SER A 153     -65.014  55.695  19.492  1.00 99.99           O
ATOM   1636  HN  SER A 153     -65.142  55.060  17.190  1.00 99.99           H
ATOM   1637  HA  SER A 153     -63.105  53.285  18.144  1.00 99.99           H
ATOM   1638  HB1 SER A 153     -63.476  54.643  20.306  1.00 99.99           H
ATOM   1639  HB2 SER A 153     -63.044  55.583  18.895  1.00 99.99           H
ATOM   1640  HG  SER A 153     -65.373  55.906  18.638  1.00 99.99           H
ATOM   1641  N   GLN A 154     -66.235  52.870  19.060  1.00 99.99           N
ATOM   1642  CA  GLN A 154     -67.060  51.991  19.835  1.00 99.99           C
ATOM   1643  C   GLN A 154     -68.168  51.445  19.003  1.00 99.99           C
ATOM   1644  O   GLN A 154     -68.087  51.393  17.778  1.00 99.99           O
ATOM   1645  CB  GLN A 154     -67.387  52.412  21.285  1.00 99.99           C
ATOM   1646  CG  GLN A 154     -66.186  52.884  22.129  1.00 99.99           C
ATOM   1647  CD  GLN A 154     -65.182  51.756  22.415  1.00 99.99           C
ATOM   1648  NE2 GLN A 154     -63.950  52.211  22.707  1.00 99.99           N
ATOM   1649  OE1 GLN A 154     -65.499  50.574  22.370  1.00 99.99           O
ATOM   1650  HN  GLN A 154     -66.641  53.633  18.558  1.00 99.99           H
ATOM   1651  HA  GLN A 154     -66.495  51.068  19.970  1.00 99.99           H
ATOM   1652  HB1 GLN A 154     -68.159  53.164  21.290  1.00 99.99           H
ATOM   1653  HB2 GLN A 154     -67.841  51.573  21.813  1.00 99.99           H
ATOM   1654  HG1 GLN A 154     -65.678  53.722  21.651  1.00 99.99           H
ATOM   1655  HG2 GLN A 154     -66.534  53.232  23.100  1.00 99.99           H
ATOM   1656 1HE2 GLN A 154     -63.759  53.191  22.724  1.00 99.99           H
ATOM   1657 2HE2 GLN A 154     -63.207  51.572  22.909  1.00 99.99           H
ATOM   1658  N   ASN A 155     -69.224  50.976  19.698  1.00 99.99           N
ATOM   1659  CA  ASN A 155     -70.350  50.329  19.093  1.00 99.99           C
ATOM   1660  C   ASN A 155     -71.213  51.292  18.335  1.00 99.99           C
ATOM   1661  O   ASN A 155     -71.804  50.911  17.326  1.00 99.99           O
ATOM   1662  CB  ASN A 155     -71.121  49.466  20.109  1.00 99.99           C
ATOM   1663  CG  ASN A 155     -71.749  50.260  21.270  1.00 99.99           C
ATOM   1664  ND2 ASN A 155     -72.886  49.705  21.725  1.00 99.99           N
ATOM   1665  OD1 ASN A 155     -71.246  51.287  21.710  1.00 99.99           O
ATOM   1666  HN  ASN A 155     -69.230  51.071  20.693  1.00 99.99           H
ATOM   1667  HA  ASN A 155     -69.928  49.645  18.354  1.00 99.99           H
ATOM   1668  HB1 ASN A 155     -71.906  48.909  19.595  1.00 99.99           H
ATOM   1669  HB2 ASN A 155     -70.451  48.724  20.540  1.00 99.99           H
ATOM   1670 1HD2 ASN A 155     -73.242  48.863  21.321  1.00 99.99           H
ATOM   1671 2HD2 ASN A 155     -73.395  50.129  22.474  1.00 99.99           H
ATOM   1672  N   VAL A 156     -71.315  52.561  18.776  1.00 99.99           N
ATOM   1673  CA  VAL A 156     -72.243  53.437  18.119  1.00 99.99           C
ATOM   1674  C   VAL A 156     -71.515  54.611  17.550  1.00 99.99           C
ATOM   1675  O   VAL A 156     -70.483  55.035  18.066  1.00 99.99           O
ATOM   1676  CB  VAL A 156     -73.315  53.848  19.150  1.00 99.99           C
ATOM   1677  CG1 VAL A 156     -74.364  54.843  18.627  1.00 99.99           C
ATOM   1678  CG2 VAL A 156     -73.980  52.594  19.734  1.00 99.99           C
ATOM   1679  HN  VAL A 156     -70.801  52.870  19.578  1.00 99.99           H
ATOM   1680  HA  VAL A 156     -72.713  52.922  17.294  1.00 99.99           H
ATOM   1681  HB  VAL A 156     -72.819  54.352  19.976  1.00 99.99           H
ATOM   1682 1HG1 VAL A 156     -75.062  55.101  19.422  1.00 99.99           H
ATOM   1683 2HG1 VAL A 156     -74.950  54.435  17.807  1.00 99.99           H
ATOM   1684 3HG1 VAL A 156     -73.909  55.775  18.288  1.00 99.99           H
ATOM   1685 1HG2 VAL A 156     -75.002  52.783  20.051  1.00 99.99           H
ATOM   1686 2HG2 VAL A 156     -73.427  52.236  20.599  1.00 99.99           H
ATOM   1687 3HG2 VAL A 156     -74.007  51.775  19.023  1.00 99.99           H
ATOM   1688  N   ALA A 157     -72.041  55.144  16.426  1.00 99.99           N
ATOM   1689  CA  ALA A 157     -71.462  56.289  15.787  1.00 99.99           C
ATOM   1690  C   ALA A 157     -72.594  57.197  15.439  1.00 99.99           C
ATOM   1691  O   ALA A 157     -73.717  56.752  15.207  1.00 99.99           O
ATOM   1692  CB  ALA A 157     -70.692  55.857  14.533  1.00 99.99           C
ATOM   1693  HN  ALA A 157     -72.869  54.741  16.040  1.00 99.99           H
ATOM   1694  HA  ALA A 157     -70.805  56.809  16.487  1.00 99.99           H
ATOM   1695  HB1 ALA A 157     -70.263  56.716  14.015  1.00 99.99           H
ATOM   1696  HB2 ALA A 157     -71.336  55.326  13.831  1.00 99.99           H
ATOM   1697  HB3 ALA A 157     -69.872  55.189  14.798  1.00 99.99           H
ATOM   1698  N   MET A 158     -72.330  58.512  15.409  1.00 99.99           N
ATOM   1699  CA  MET A 158     -73.375  59.428  15.085  1.00 99.99           C
ATOM   1700  C   MET A 158     -73.068  59.974  13.733  1.00 99.99           C
ATOM   1701  O   MET A 158     -71.940  60.373  13.444  1.00 99.99           O
ATOM   1702  CB  MET A 158     -73.444  60.515  16.156  1.00 99.99           C
ATOM   1703  CG  MET A 158     -74.513  61.582  15.884  1.00 99.99           C
ATOM   1704  SD  MET A 158     -74.467  62.890  17.127  1.00 99.99           S
ATOM   1705  CE  MET A 158     -74.029  64.281  16.063  1.00 99.99           C
ATOM   1706  HN  MET A 158     -71.370  58.716  15.332  1.00 99.99           H
ATOM   1707  HA  MET A 158     -74.345  58.929  15.048  1.00 99.99           H
ATOM   1708  HB1 MET A 158     -73.639  60.053  17.124  1.00 99.99           H
ATOM   1709  HB2 MET A 158     -72.463  60.964  16.237  1.00 99.99           H
ATOM   1710  HG1 MET A 158     -74.404  62.017  14.891  1.00 99.99           H
ATOM   1711  HG2 MET A 158     -75.497  61.113  15.914  1.00 99.99           H
ATOM   1712  HE1 MET A 158     -74.896  64.612  15.494  1.00 99.99           H
ATOM   1713  HE2 MET A 158     -73.252  63.991  15.357  1.00 99.99           H
ATOM   1714  HE3 MET A 158     -73.643  65.105  16.662  1.00 99.99           H
ATOM   1715  N   ILE A 159     -74.086  59.969  12.857  1.00 99.99           N
ATOM   1716  CA  ILE A 159     -73.898  60.465  11.531  1.00 99.99           C
ATOM   1717  C   ILE A 159     -74.746  61.687  11.425  1.00 99.99           C
ATOM   1718  O   ILE A 159     -75.964  61.629  11.590  1.00 99.99           O
ATOM   1719  CB  ILE A 159     -74.196  59.384  10.475  1.00 99.99           C
ATOM   1720  CG1 ILE A 159     -73.125  58.275  10.540  1.00 99.99           C
ATOM   1721  CG2 ILE A 159     -74.311  59.973   9.057  1.00 99.99           C
ATOM   1722  CD1 ILE A 159     -73.513  57.006   9.779  1.00 99.99           C
ATOM   1723  HN  ILE A 159     -74.981  59.667  13.175  1.00 99.99           H
ATOM   1724  HA  ILE A 159     -72.862  60.782  11.387  1.00 99.99           H
ATOM   1725  HB  ILE A 159     -75.151  58.934  10.712  1.00 99.99           H
ATOM   1726 1HG1 ILE A 159     -72.174  58.658  10.164  1.00 99.99           H
ATOM   1727 2HG1 ILE A 159     -72.945  57.992  11.578  1.00 99.99           H
ATOM   1728 1HG2 ILE A 159     -74.472  59.197   8.309  1.00 99.99           H
ATOM   1729 2HG2 ILE A 159     -73.410  60.518   8.787  1.00 99.99           H
ATOM   1730 3HG2 ILE A 159     -75.150  60.664   8.978  1.00 99.99           H
ATOM   1731 1HD1 ILE A 159     -72.754  56.233   9.904  1.00 99.99           H
ATOM   1732 2HD1 ILE A 159     -73.619  57.190   8.711  1.00 99.99           H
ATOM   1733 3HD1 ILE A 159     -74.456  56.609  10.153  1.00 99.99           H
ATOM   1734  N   PHE A 160     -74.101  62.833  11.154  1.00 99.99           N
ATOM   1735  CA  PHE A 160     -74.811  64.068  11.035  1.00 99.99           C
ATOM   1736  C   PHE A 160     -74.668  64.456   9.605  1.00 99.99           C
ATOM   1737  O   PHE A 160     -73.557  64.491   9.076  1.00 99.99           O
ATOM   1738  CB  PHE A 160     -74.084  65.062  11.958  1.00 99.99           C
ATOM   1739  CG  PHE A 160     -74.652  66.453  11.920  1.00 99.99           C
ATOM   1740  CD1 PHE A 160     -75.653  66.826  12.811  1.00 99.99           C
ATOM   1741  CD2 PHE A 160     -74.175  67.389  11.004  1.00 99.99           C
ATOM   1742  CE1 PHE A 160     -76.161  68.116  12.797  1.00 99.99           C
ATOM   1743  CE2 PHE A 160     -74.687  68.678  10.985  1.00 99.99           C
ATOM   1744  CZ  PHE A 160     -75.679  69.044  11.883  1.00 99.99           C
ATOM   1745  HN  PHE A 160     -73.110  62.821  11.023  1.00 99.99           H
ATOM   1746  HA  PHE A 160     -75.863  63.960  11.308  1.00 99.99           H
ATOM   1747  HB1 PHE A 160     -74.124  64.696  12.985  1.00 99.99           H
ATOM   1748  HB2 PHE A 160     -73.023  65.113  11.704  1.00 99.99           H
ATOM   1749  HD1 PHE A 160     -76.034  66.111  13.525  1.00 99.99           H
ATOM   1750  HD2 PHE A 160     -73.400  67.114  10.304  1.00 99.99           H
ATOM   1751  HE1 PHE A 160     -76.929  68.398  13.501  1.00 99.99           H
ATOM   1752  HE2 PHE A 160     -74.313  69.396  10.270  1.00 99.99           H
ATOM   1753  HZ  PHE A 160     -76.078  70.047  11.873  1.00 99.99           H
ATOM   1754  N   PHE A 161     -75.794  64.738   8.927  1.00 99.99           N
ATOM   1755  CA  PHE A 161     -75.662  65.082   7.545  1.00 99.99           C
ATOM   1756  C   PHE A 161     -76.582  66.230   7.286  1.00 99.99           C
ATOM   1757  O   PHE A 161     -77.718  66.245   7.756  1.00 99.99           O
ATOM   1758  CB  PHE A 161     -75.973  63.851   6.673  1.00 99.99           C
ATOM   1759  CG  PHE A 161     -75.681  64.058   5.206  1.00 99.99           C
ATOM   1760  CD1 PHE A 161     -74.422  64.474   4.782  1.00 99.99           C
ATOM   1761  CD2 PHE A 161     -76.666  63.823   4.250  1.00 99.99           C
ATOM   1762  CE1 PHE A 161     -74.146  64.647   3.432  1.00 99.99           C
ATOM   1763  CE2 PHE A 161     -76.392  63.991   2.898  1.00 99.99           C
ATOM   1764  CZ  PHE A 161     -75.132  64.403   2.488  1.00 99.99           C
ATOM   1765  HN  PHE A 161     -76.689  64.699   9.370  1.00 99.99           H
ATOM   1766  HA  PHE A 161     -74.654  65.450   7.344  1.00 99.99           H
ATOM   1767  HB1 PHE A 161     -75.363  63.011   7.009  1.00 99.99           H
ATOM   1768  HB2 PHE A 161     -77.011  63.544   6.806  1.00 99.99           H
ATOM   1769  HD1 PHE A 161     -73.642  64.664   5.502  1.00 99.99           H
ATOM   1770  HD2 PHE A 161     -77.653  63.504   4.554  1.00 99.99           H
ATOM   1771  HE1 PHE A 161     -73.164  64.972   3.119  1.00 99.99           H
ATOM   1772  HE2 PHE A 161     -77.162  63.802   2.163  1.00 99.99           H
ATOM   1773  HZ  PHE A 161     -74.922  64.535   1.436  1.00 99.99           H
ATOM   1774  N   ARG A 162     -76.096  67.239   6.538  1.00 99.99           N
ATOM   1775  CA  ARG A 162     -76.930  68.341   6.160  1.00 99.99           C
ATOM   1776  C   ARG A 162     -76.631  68.642   4.732  1.00 99.99           C
ATOM   1777  O   ARG A 162     -75.522  68.393   4.262  1.00 99.99           O
ATOM   1778  CB  ARG A 162     -76.659  69.581   7.026  1.00 99.99           C
ATOM   1779  CG  ARG A 162     -77.357  69.523   8.392  1.00 99.99           C
ATOM   1780  CD  ARG A 162     -77.149  70.799   9.223  1.00 99.99           C
ATOM   1781  NE  ARG A 162     -77.483  72.010   8.476  1.00 99.99           N
ATOM   1782  CZ  ARG A 162     -78.746  72.366   8.152  1.00 99.99           C
ATOM   1783  NH1 ARG A 162     -79.791  71.634   8.523  1.00 99.99           N
ATOM   1784  NH2 ARG A 162     -78.946  73.473   7.444  1.00 99.99           N
ATOM   1785  HN  ARG A 162     -75.150  67.197   6.214  1.00 99.99           H
ATOM   1786  HA  ARG A 162     -77.952  68.016   6.245  1.00 99.99           H
ATOM   1787  HB1 ARG A 162     -75.585  69.722   7.157  1.00 99.99           H
ATOM   1788  HB2 ARG A 162     -77.019  70.464   6.498  1.00 99.99           H
ATOM   1789  HG1 ARG A 162     -78.422  69.356   8.239  1.00 99.99           H
ATOM   1790  HG2 ARG A 162     -76.996  68.663   8.957  1.00 99.99           H
ATOM   1791  HD1 ARG A 162     -77.737  70.795  10.142  1.00 99.99           H
ATOM   1792  HD2 ARG A 162     -76.101  70.910   9.499  1.00 99.99           H
ATOM   1793  HE  ARG A 162     -76.732  72.597   8.173  1.00 99.99           H
ATOM   1794 1HH1 ARG A 162     -79.651  70.797   9.052  1.00 99.99           H
ATOM   1795 2HH1 ARG A 162     -80.717  71.919   8.273  1.00 99.99           H
ATOM   1796 1HH2 ARG A 162     -78.168  74.031   7.158  1.00 99.99           H
ATOM   1797 2HH2 ARG A 162     -79.875  73.748   7.197  1.00 99.99           H
ATOM   1798  N   VAL A 163     -77.631  69.142   3.976  1.00 99.99           N
ATOM   1799  CA  VAL A 163     -77.318  69.409   2.605  1.00 99.99           C
ATOM   1800  C   VAL A 163     -77.795  70.774   2.215  1.00 99.99           C
ATOM   1801  O   VAL A 163     -78.994  71.045   2.247  1.00 99.99           O
ATOM   1802  CB  VAL A 163     -78.073  68.371   1.744  1.00 99.99           C
ATOM   1803  CG1 VAL A 163     -77.800  68.554   0.240  1.00 99.99           C
ATOM   1804  CG2 VAL A 163     -77.745  66.938   2.179  1.00 99.99           C
ATOM   1805  HN  VAL A 163     -78.535  69.337   4.353  1.00 99.99           H
ATOM   1806  HA  VAL A 163     -76.249  69.357   2.407  1.00 99.99           H
ATOM   1807  HB  VAL A 163     -79.145  68.503   1.900  1.00 99.99           H
ATOM   1808 1HG1 VAL A 163     -78.385  67.855  -0.351  1.00 99.99           H
ATOM   1809 2HG1 VAL A 163     -76.752  68.376   0.012  1.00 99.99           H
ATOM   1810 3HG1 VAL A 163     -78.058  69.553  -0.110  1.00 99.99           H
ATOM   1811 1HG2 VAL A 163     -78.333  66.223   1.614  1.00 99.99           H
ATOM   1812 2HG2 VAL A 163     -77.979  66.750   3.227  1.00 99.99           H
ATOM   1813 3HG2 VAL A 163     -76.688  66.723   2.021  1.00 99.99           H
ATOM   1814  N   HIS A 164     -76.868  71.699   1.895  1.00 99.99           N
ATOM   1815  CA  HIS A 164     -77.275  72.937   1.301  1.00 99.99           C
ATOM   1816  C   HIS A 164     -77.497  72.730  -0.167  1.00 99.99           C
ATOM   1817  O   HIS A 164     -78.592  72.943  -0.685  1.00 99.99           O
ATOM   1818  CB  HIS A 164     -76.247  74.046   1.580  1.00 99.99           C
ATOM   1819  CG  HIS A 164     -76.741  75.368   1.037  1.00 99.99           C
ATOM   1820  CD2 HIS A 164     -77.544  76.319   1.686  1.00 99.99           C
ATOM   1821  ND1 HIS A 164     -76.463  75.819  -0.207  1.00 99.99           N
ATOM   1822  CE1 HIS A 164     -77.079  77.009  -0.309  1.00 99.99           C
ATOM   1823  NE2 HIS A 164     -77.740  77.337   0.817  1.00 99.99           N
ATOM   1824  HN  HIS A 164     -75.895  71.487   1.985  1.00 99.99           H
ATOM   1825  HA  HIS A 164     -78.223  73.237   1.755  1.00 99.99           H
ATOM   1826  HB1 HIS A 164     -76.089  74.148   2.654  1.00 99.99           H
ATOM   1827  HB2 HIS A 164     -75.282  73.831   1.131  1.00 99.99           H
ATOM   1828  HD1 HIS A 164     -75.926  75.368  -0.891  1.00 99.99           H
ATOM   1829  HD2 HIS A 164     -77.935  76.248   2.690  1.00 99.99           H
ATOM   1830  HE1 HIS A 164     -77.047  77.629  -1.192  1.00 99.99           H
ATOM   1831  N   GLU A 165     -76.451  72.228  -0.862  1.00 99.99           N
ATOM   1832  CA  GLU A 165     -76.512  72.054  -2.285  1.00 99.99           C
ATOM   1833  C   GLU A 165     -76.405  70.594  -2.564  1.00 99.99           C
ATOM   1834  O   GLU A 165     -75.769  69.828  -1.839  1.00 99.99           O
ATOM   1835  CB  GLU A 165     -75.367  72.853  -2.938  1.00 99.99           C
ATOM   1836  CG  GLU A 165     -73.970  72.227  -2.773  1.00 99.99           C
ATOM   1837  CD  GLU A 165     -72.860  73.233  -3.118  1.00 99.99           C
ATOM   1838  OE1 GLU A 165     -72.307  73.840  -2.201  1.00 99.99           O
ATOM   1839  OE2 GLU A 165     -72.560  73.395  -4.300  1.00 99.99           O
ATOM   1840  HN  GLU A 165     -75.600  72.017  -0.387  1.00 99.99           H
ATOM   1841  HA  GLU A 165     -77.442  72.501  -2.602  1.00 99.99           H
ATOM   1842  HB1 GLU A 165     -75.572  72.972  -4.002  1.00 99.99           H
ATOM   1843  HB2 GLU A 165     -75.376  73.860  -2.518  1.00 99.99           H
ATOM   1844  HG1 GLU A 165     -73.818  71.874  -1.755  1.00 99.99           H
ATOM   1845  HG2 GLU A 165     -73.876  71.355  -3.420  1.00 99.99           H
ATOM   1846  N   PRO A 166     -77.064  70.221  -3.619  1.00 99.99           N
ATOM   1847  CA  PRO A 166     -77.146  68.831  -3.971  1.00 99.99           C
ATOM   1848  C   PRO A 166     -75.898  68.248  -4.541  1.00 99.99           C
ATOM   1849  O   PRO A 166     -75.011  68.984  -4.971  1.00 99.99           O
ATOM   1850  CB  PRO A 166     -78.259  68.706  -5.032  1.00 99.99           C
ATOM   1851  CG  PRO A 166     -78.919  70.077  -5.099  1.00 99.99           C
ATOM   1852  CD  PRO A 166     -77.883  71.044  -4.533  1.00 99.99           C
ATOM   1853  HA  PRO A 166     -77.429  68.261  -3.085  1.00 99.99           H
ATOM   1854  HB1 PRO A 166     -77.873  68.466  -6.025  1.00 99.99           H
ATOM   1855  HB2 PRO A 166     -78.977  67.927  -4.776  1.00 99.99           H
ATOM   1856  HG1 PRO A 166     -79.242  70.345  -6.105  1.00 99.99           H
ATOM   1857  HG2 PRO A 166     -79.803  70.078  -4.457  1.00 99.99           H
ATOM   1858  HD1 PRO A 166     -77.248  71.450  -5.320  1.00 99.99           H
ATOM   1859  HD2 PRO A 166     -78.444  71.855  -4.080  1.00 99.99           H
ATOM   1860  N   GLY A 167     -75.827  66.903  -4.528  1.00 99.99           N
ATOM   1861  CA  GLY A 167     -74.725  66.163  -5.061  1.00 99.99           C
ATOM   1862  C   GLY A 167     -75.252  64.792  -5.323  1.00 99.99           C
ATOM   1863  O   GLY A 167     -76.396  64.483  -4.994  1.00 99.99           O
ATOM   1864  HN  GLY A 167     -76.595  66.406  -4.128  1.00 99.99           H
ATOM   1865  HA1 GLY A 167     -74.384  66.632  -5.986  1.00 99.99           H
ATOM   1866  HA2 GLY A 167     -73.930  66.145  -4.315  1.00 99.99           H
ATOM   1867  N   ASN A 168     -74.414  63.928  -5.923  1.00 99.99           N
ATOM   1868  CA  ASN A 168     -74.804  62.584  -6.228  1.00 99.99           C
ATOM   1869  C   ASN A 168     -75.092  61.922  -4.925  1.00 99.99           C
ATOM   1870  O   ASN A 168     -75.982  61.077  -4.829  1.00 99.99           O
ATOM   1871  CB  ASN A 168     -73.657  61.885  -6.978  1.00 99.99           C
ATOM   1872  CG  ASN A 168     -74.010  60.438  -7.361  1.00 99.99           C
ATOM   1873  ND2 ASN A 168     -73.495  59.520  -6.522  1.00 99.99           N
ATOM   1874  OD1 ASN A 168     -74.695  60.182  -8.344  1.00 99.99           O
ATOM   1875  HN  ASN A 168     -73.493  64.232  -6.159  1.00 99.99           H
ATOM   1876  HA  ASN A 168     -75.710  62.629  -6.834  1.00 99.99           H
ATOM   1877  HB1 ASN A 168     -73.427  62.430  -7.894  1.00 99.99           H
ATOM   1878  HB2 ASN A 168     -72.748  61.886  -6.378  1.00 99.99           H
ATOM   1879 1HD2 ASN A 168     -72.950  59.802  -5.732  1.00 99.99           H
ATOM   1880 2HD2 ASN A 168     -73.651  58.545  -6.674  1.00 99.99           H
ATOM   1881  N   GLY A 169     -74.341  62.302  -3.879  1.00 99.99           N
ATOM   1882  CA  GLY A 169     -74.536  61.683  -2.603  1.00 99.99           C
ATOM   1883  C   GLY A 169     -73.520  60.599  -2.517  1.00 99.99           C
ATOM   1884  O   GLY A 169     -72.626  60.508  -3.358  1.00 99.99           O
ATOM   1885  HN  GLY A 169     -73.623  62.989  -3.985  1.00 99.99           H
ATOM   1886  HA1 GLY A 169     -74.343  62.440  -1.844  1.00 99.99           H
ATOM   1887  HA2 GLY A 169     -75.552  61.301  -2.488  1.00 99.99           H
ATOM   1888  N   PHE A 170     -73.614  59.752  -1.477  1.00 99.99           N
ATOM   1889  CA  PHE A 170     -72.628  58.723  -1.351  1.00 99.99           C
ATOM   1890  C   PHE A 170     -73.289  57.454  -0.941  1.00 99.99           C
ATOM   1891  O   PHE A 170     -74.364  57.452  -0.343  1.00 99.99           O
ATOM   1892  CB  PHE A 170     -71.759  59.220  -0.168  1.00 99.99           C
ATOM   1893  CG  PHE A 170     -72.521  59.339   1.134  1.00 99.99           C
ATOM   1894  CD1 PHE A 170     -72.574  58.256   2.004  1.00 99.99           C
ATOM   1895  CD2 PHE A 170     -73.200  60.506   1.474  1.00 99.99           C
ATOM   1896  CE1 PHE A 170     -73.318  58.316   3.175  1.00 99.99           C
ATOM   1897  CE2 PHE A 170     -73.950  60.570   2.641  1.00 99.99           C
ATOM   1898  CZ  PHE A 170     -74.016  59.472   3.487  1.00 99.99           C
ATOM   1899  HN  PHE A 170     -74.352  59.843  -0.808  1.00 99.99           H
ATOM   1900  HA  PHE A 170     -72.065  58.571  -2.272  1.00 99.99           H
ATOM   1901  HB1 PHE A 170     -70.896  58.579  -0.005  1.00 99.99           H
ATOM   1902  HB2 PHE A 170     -71.388  60.210  -0.413  1.00 99.99           H
ATOM   1903  HD1 PHE A 170     -72.042  57.356   1.743  1.00 99.99           H
ATOM   1904  HD2 PHE A 170     -73.159  61.367   0.821  1.00 99.99           H
ATOM   1905  HE1 PHE A 170     -73.359  57.464   3.837  1.00 99.99           H
ATOM   1906  HE2 PHE A 170     -74.482  61.476   2.892  1.00 99.99           H
ATOM   1907  HZ  PHE A 170     -74.604  59.520   4.392  1.00 99.99           H
ATOM   1908  N   THR A 171     -72.645  56.323  -1.286  1.00 99.99           N
ATOM   1909  CA  THR A 171     -73.122  55.036  -0.876  1.00 99.99           C
ATOM   1910  C   THR A 171     -72.131  54.570   0.140  1.00 99.99           C
ATOM   1911  O   THR A 171     -70.929  54.540  -0.124  1.00 99.99           O
ATOM   1912  CB  THR A 171     -73.255  54.081  -2.081  1.00 99.99           C
ATOM   1913  CG2 THR A 171     -72.248  54.350  -3.206  1.00 99.99           C
ATOM   1914  OG1 THR A 171     -73.240  52.727  -1.680  1.00 99.99           O
ATOM   1915  HN  THR A 171     -71.798  56.380  -1.812  1.00 99.99           H
ATOM   1916  HA  THR A 171     -74.096  55.126  -0.388  1.00 99.99           H
ATOM   1917  HB  THR A 171     -74.236  54.244  -2.521  1.00 99.99           H
ATOM   1918  HG1 THR A 171     -72.421  52.555  -1.232  1.00 99.99           H
ATOM   1919 1HG2 THR A 171     -72.194  53.511  -3.901  1.00 99.99           H
ATOM   1920 2HG2 THR A 171     -71.254  54.543  -2.813  1.00 99.99           H
ATOM   1921 3HG2 THR A 171     -72.545  55.228  -3.777  1.00 99.99           H
ATOM   1922  N   LEU A 172     -72.611  54.225   1.350  1.00 99.99           N
ATOM   1923  CA  LEU A 172     -71.704  53.864   2.395  1.00 99.99           C
ATOM   1924  C   LEU A 172     -71.994  52.456   2.800  1.00 99.99           C
ATOM   1925  O   LEU A 172     -73.152  52.067   2.945  1.00 99.99           O
ATOM   1926  CB  LEU A 172     -71.873  54.913   3.507  1.00 99.99           C
ATOM   1927  CG  LEU A 172     -71.108  54.674   4.808  1.00 99.99           C
ATOM   1928  CD1 LEU A 172     -69.603  54.586   4.558  1.00 99.99           C
ATOM   1929  CD2 LEU A 172     -71.422  55.776   5.835  1.00 99.99           C
ATOM   1930  HN  LEU A 172     -73.595  54.244   1.526  1.00 99.99           H
ATOM   1931  HA  LEU A 172     -70.675  53.885   2.032  1.00 99.99           H
ATOM   1932  HB1 LEU A 172     -71.545  55.872   3.118  1.00 99.99           H
ATOM   1933  HB2 LEU A 172     -72.923  55.026   3.738  1.00 99.99           H
ATOM   1934  HG  LEU A 172     -71.454  53.728   5.215  1.00 99.99           H
ATOM   1935 1HD1 LEU A 172     -69.198  53.648   4.934  1.00 99.99           H
ATOM   1936 2HD1 LEU A 172     -69.079  55.396   5.051  1.00 99.99           H
ATOM   1937 3HD1 LEU A 172     -69.355  54.682   3.505  1.00 99.99           H
ATOM   1938 1HD2 LEU A 172     -71.002  55.540   6.812  1.00 99.99           H
ATOM   1939 2HD2 LEU A 172     -72.494  55.917   5.966  1.00 99.99           H
ATOM   1940 3HD2 LEU A 172     -71.013  56.735   5.516  1.00 99.99           H
ATOM   1941  N   THR A 173     -70.935  51.645   2.980  1.00 99.99           N
ATOM   1942  CA  THR A 173     -71.129  50.290   3.406  1.00 99.99           C
ATOM   1943  C   THR A 173     -70.423  50.152   4.715  1.00 99.99           C
ATOM   1944  O   THR A 173     -69.277  50.574   4.860  1.00 99.99           O
ATOM   1945  CB  THR A 173     -70.444  49.362   2.368  1.00 99.99           C
ATOM   1946  CG2 THR A 173     -71.336  48.994   1.177  1.00 99.99           C
ATOM   1947  OG1 THR A 173     -69.247  49.939   1.884  1.00 99.99           O
ATOM   1948  HN  THR A 173     -70.024  51.973   2.765  1.00 99.99           H
ATOM   1949  HA  THR A 173     -72.182  50.045   3.536  1.00 99.99           H
ATOM   1950  HB  THR A 173     -70.157  48.421   2.840  1.00 99.99           H
ATOM   1951  HG1 THR A 173     -69.450  50.770   1.471  1.00 99.99           H
ATOM   1952 1HG2 THR A 173     -70.743  48.656   0.328  1.00 99.99           H
ATOM   1953 2HG2 THR A 173     -71.945  49.839   0.857  1.00 99.99           H
ATOM   1954 3HG2 THR A 173     -71.995  48.168   1.434  1.00 99.99           H
ATOM   1955  N   ILE A 174     -71.105  49.579   5.723  1.00 99.99           N
ATOM   1956  CA  ILE A 174     -70.484  49.423   7.004  1.00 99.99           C
ATOM   1957  C   ILE A 174     -70.773  48.035   7.475  1.00 99.99           C
ATOM   1958  O   ILE A 174     -71.786  47.448   7.101  1.00 99.99           O
ATOM   1959  CB  ILE A 174     -70.920  50.662   7.864  1.00 99.99           C
ATOM   1960  CG1 ILE A 174     -72.115  50.487   8.793  1.00 99.99           C
ATOM   1961  CG2 ILE A 174     -71.079  51.947   7.020  1.00 99.99           C
ATOM   1962  CD1 ILE A 174     -72.217  51.706   9.726  1.00 99.99           C
ATOM   1963  HN  ILE A 174     -72.044  49.266   5.579  1.00 99.99           H
ATOM   1964  HA  ILE A 174     -69.412  49.436   6.825  1.00 99.99           H
ATOM   1965  HB  ILE A 174     -70.144  50.907   8.569  1.00 99.99           H
ATOM   1966 1HG1 ILE A 174     -73.039  50.357   8.233  1.00 99.99           H
ATOM   1967 2HG1 ILE A 174     -71.981  49.586   9.392  1.00 99.99           H
ATOM   1968 1HG2 ILE A 174     -71.254  52.836   7.621  1.00 99.99           H
ATOM   1969 2HG2 ILE A 174     -71.920  51.873   6.331  1.00 99.99           H
ATOM   1970 3HG2 ILE A 174     -70.182  52.169   6.448  1.00 99.99           H
ATOM   1971 1HD1 ILE A 174     -73.092  52.313   9.511  1.00 99.99           H
ATOM   1972 2HD1 ILE A 174     -71.351  52.361   9.697  1.00 99.99           H
ATOM   1973 3HD1 ILE A 174     -72.267  51.390  10.755  1.00 99.99           H
ATOM   1974  N   LYS A 175     -69.864  47.450   8.280  1.00 99.99           N
ATOM   1975  CA  LYS A 175     -70.116  46.114   8.734  1.00 99.99           C
ATOM   1976  C   LYS A 175     -69.757  46.005  10.180  1.00 99.99           C
ATOM   1977  O   LYS A 175     -69.166  46.906  10.775  1.00 99.99           O
ATOM   1978  CB  LYS A 175     -69.517  45.026   7.822  1.00 99.99           C
ATOM   1979  CG  LYS A 175     -67.996  45.057   7.683  1.00 99.99           C
ATOM   1980  CD  LYS A 175     -67.448  43.905   6.835  1.00 99.99           C
ATOM   1981  CE  LYS A 175     -65.925  43.985   6.686  1.00 99.99           C
ATOM   1982  NZ  LYS A 175     -65.387  42.895   5.880  1.00 99.99           N
ATOM   1983  HN  LYS A 175     -69.036  47.938   8.558  1.00 99.99           H
ATOM   1984  HA  LYS A 175     -71.195  45.951   8.734  1.00 99.99           H
ATOM   1985  HB1 LYS A 175     -69.819  44.043   8.186  1.00 99.99           H
ATOM   1986  HB2 LYS A 175     -69.961  45.118   6.830  1.00 99.99           H
ATOM   1987  HG1 LYS A 175     -67.710  45.995   7.212  1.00 99.99           H
ATOM   1988  HG2 LYS A 175     -67.539  45.015   8.670  1.00 99.99           H
ATOM   1989  HD1 LYS A 175     -67.723  42.953   7.292  1.00 99.99           H
ATOM   1990  HD2 LYS A 175     -67.914  43.924   5.848  1.00 99.99           H
ATOM   1991  HE1 LYS A 175     -65.634  44.921   6.212  1.00 99.99           H
ATOM   1992  HE2 LYS A 175     -65.441  43.943   7.662  1.00 99.99           H
ATOM   1993  HZ1 LYS A 175     -64.353  42.995   5.809  1.00 99.99           H
ATOM   1994  HZ2 LYS A 175     -65.805  42.930   4.929  1.00 99.99           H
ATOM   1995  HZ3 LYS A 175     -65.617  41.986   6.328  1.00 99.99           H
ATOM   1996  N   THR A 176     -70.141  44.856  10.767  1.00 99.99           N
ATOM   1997  CA  THR A 176     -69.892  44.491  12.130  1.00 99.99           C
ATOM   1998  C   THR A 176     -68.458  44.076  12.207  1.00 99.99           C
ATOM   1999  O   THR A 176     -67.974  43.339  11.350  1.00 99.99           O
ATOM   2000  CB  THR A 176     -70.771  43.284  12.553  1.00 99.99           C
ATOM   2001  CG2 THR A 176     -71.016  42.249  11.439  1.00 99.99           C
ATOM   2002  OG1 THR A 176     -70.254  42.616  13.688  1.00 99.99           O
ATOM   2003  HN  THR A 176     -70.622  44.201  10.187  1.00 99.99           H
ATOM   2004  HA  THR A 176     -70.066  45.369  12.750  1.00 99.99           H
ATOM   2005  HB  THR A 176     -71.737  43.668  12.865  1.00 99.99           H
ATOM   2006  HG1 THR A 176     -69.369  42.327  13.496  1.00 99.99           H
ATOM   2007 1HG2 THR A 176     -71.585  41.402  11.823  1.00 99.99           H
ATOM   2008 2HG2 THR A 176     -70.085  41.861  11.028  1.00 99.99           H
ATOM   2009 3HG2 THR A 176     -71.592  42.670  10.616  1.00 99.99           H
ATOM   2010  N   ASP A 177     -67.722  44.581  13.217  1.00 99.99           N
ATOM   2011  CA  ASP A 177     -66.338  44.222  13.351  1.00 99.99           C
ATOM   2012  C   ASP A 177     -66.125  43.681  14.734  1.00 99.99           C
ATOM   2013  O   ASP A 177     -66.429  44.343  15.723  1.00 99.99           O
ATOM   2014  CB  ASP A 177     -65.516  45.486  13.063  1.00 99.99           C
ATOM   2015  CG  ASP A 177     -64.004  45.213  13.118  1.00 99.99           C
ATOM   2016  OD1 ASP A 177     -63.444  45.224  14.213  1.00 99.99           O
ATOM   2017  OD2 ASP A 177     -63.404  44.992  12.068  1.00 99.99           O
ATOM   2018  HN  ASP A 177     -68.148  45.191  13.883  1.00 99.99           H
ATOM   2019  HA  ASP A 177     -66.059  43.516  12.575  1.00 99.99           H
ATOM   2020  HB1 ASP A 177     -65.766  45.867  12.070  1.00 99.99           H
ATOM   2021  HB2 ASP A 177     -65.786  46.277  13.754  1.00 99.99           H
ATOM   2022  N   PRO A 178     -65.616  42.483  14.822  1.00 99.99           N
ATOM   2023  CA  PRO A 178     -65.404  41.895  16.119  1.00 99.99           C
ATOM   2024  C   PRO A 178     -64.300  42.521  16.913  1.00 99.99           C
ATOM   2025  O   PRO A 178     -63.317  42.982  16.338  1.00 99.99           O
ATOM   2026  CB  PRO A 178     -65.010  40.429  15.849  1.00 99.99           C
ATOM   2027  CG  PRO A 178     -65.386  40.160  14.397  1.00 99.99           C
ATOM   2028  CD  PRO A 178     -65.386  41.532  13.726  1.00 99.99           C
ATOM   2029  HA  PRO A 178     -66.335  41.925  16.691  1.00 99.99           H
ATOM   2030  HB1 PRO A 178     -63.935  40.272  15.955  1.00 99.99           H
ATOM   2031  HB2 PRO A 178     -65.499  39.738  16.536  1.00 99.99           H
ATOM   2032  HG1 PRO A 178     -64.715  39.452  13.910  1.00 99.99           H
ATOM   2033  HG2 PRO A 178     -66.393  39.742  14.362  1.00 99.99           H
ATOM   2034  HD1 PRO A 178     -64.428  41.748  13.251  1.00 99.99           H
ATOM   2035  HD2 PRO A 178     -66.177  41.548  12.978  1.00 99.99           H
ATOM   2036  N   ASN A 179     -64.485  42.538  18.248  1.00 99.99           N
ATOM   2037  CA  ASN A 179     -63.594  43.059  19.244  1.00 99.99           C
ATOM   2038  C   ASN A 179     -62.416  42.153  19.434  1.00 99.99           C
ATOM   2039  O   ASN A 179     -61.411  42.566  20.012  1.00 99.99           O
ATOM   2040  CB  ASN A 179     -64.330  43.355  20.560  1.00 99.99           C
ATOM   2041  CG  ASN A 179     -63.426  43.808  21.722  1.00 99.99           C
ATOM   2042  ND2 ASN A 179     -63.648  43.136  22.867  1.00 99.99           N
ATOM   2043  OD1 ASN A 179     -62.593  44.696  21.585  1.00 99.99           O
ATOM   2044  HN  ASN A 179     -65.336  42.137  18.585  1.00 99.99           H
ATOM   2045  HA  ASN A 179     -63.245  43.996  18.829  1.00 99.99           H
ATOM   2046  HB1 ASN A 179     -65.000  44.190  20.379  1.00 99.99           H
ATOM   2047  HB2 ASN A 179     -64.921  42.493  20.872  1.00 99.99           H
ATOM   2048 1HD2 ASN A 179     -64.349  42.423  22.912  1.00 99.99           H
ATOM   2049 2HD2 ASN A 179     -63.119  43.341  23.689  1.00 99.99           H
ATOM   2050  N   LEU A 180     -62.532  40.863  19.066  1.00 99.99           N
ATOM   2051  CA  LEU A 180     -61.406  39.980  19.216  1.00 99.99           C
ATOM   2052  C   LEU A 180     -60.293  40.349  18.264  1.00 99.99           C
ATOM   2053  O   LEU A 180     -59.147  40.531  18.672  1.00 99.99           O
ATOM   2054  CB  LEU A 180     -61.856  38.525  18.962  1.00 99.99           C
ATOM   2055  CG  LEU A 180     -62.945  37.977  19.910  1.00 99.99           C
ATOM   2056  CD1 LEU A 180     -62.605  38.191  21.391  1.00 99.99           C
ATOM   2057  CD2 LEU A 180     -64.361  38.479  19.579  1.00 99.99           C
ATOM   2058  HN  LEU A 180     -63.367  40.532  18.628  1.00 99.99           H
ATOM   2059  HA  LEU A 180     -61.037  40.084  20.237  1.00 99.99           H
ATOM   2060  HB1 LEU A 180     -62.200  38.414  17.934  1.00 99.99           H
ATOM   2061  HB2 LEU A 180     -60.982  37.877  19.051  1.00 99.99           H
ATOM   2062  HG  LEU A 180     -62.965  36.900  19.744  1.00 99.99           H
ATOM   2063 1HD1 LEU A 180     -63.314  37.668  22.033  1.00 99.99           H
ATOM   2064 2HD1 LEU A 180     -62.638  39.249  21.659  1.00 99.99           H
ATOM   2065 3HD1 LEU A 180     -61.607  37.817  21.623  1.00 99.99           H
ATOM   2066 1HD2 LEU A 180     -65.109  37.882  20.102  1.00 99.99           H
ATOM   2067 2HD2 LEU A 180     -64.567  38.404  18.511  1.00 99.99           H
ATOM   2068 3HD2 LEU A 180     -64.515  39.513  19.883  1.00 99.99           H
ATOM   2069  N   PHE A 181     -60.636  40.466  16.962  1.00 99.99           N
ATOM   2070  CA  PHE A 181     -59.810  40.766  15.812  1.00 99.99           C
ATOM   2071  C   PHE A 181     -59.393  42.223  15.615  1.00 99.99           C
ATOM   2072  O   PHE A 181     -58.366  42.441  14.973  1.00 99.99           O
ATOM   2073  CB  PHE A 181     -60.520  40.257  14.548  1.00 99.99           C
ATOM   2074  CG  PHE A 181     -60.608  38.752  14.532  1.00 99.99           C
ATOM   2075  CD1 PHE A 181     -59.530  37.993  14.083  1.00 99.99           C
ATOM   2076  CD2 PHE A 181     -61.757  38.097  14.965  1.00 99.99           C
ATOM   2077  CE1 PHE A 181     -59.599  36.606  14.070  1.00 99.99           C
ATOM   2078  CE2 PHE A 181     -61.830  36.711  14.953  1.00 99.99           C
ATOM   2079  CZ  PHE A 181     -60.749  35.964  14.505  1.00 99.99           C
ATOM   2080  HN  PHE A 181     -61.606  40.318  16.763  1.00 99.99           H
ATOM   2081  HA  PHE A 181     -58.889  40.199  15.960  1.00 99.99           H
ATOM   2082  HB1 PHE A 181     -61.520  40.687  14.473  1.00 99.99           H
ATOM   2083  HB2 PHE A 181     -59.982  40.568  13.651  1.00 99.99           H
ATOM   2084  HD1 PHE A 181     -58.629  38.485  13.745  1.00 99.99           H
ATOM   2085  HD2 PHE A 181     -62.604  38.666  15.318  1.00 99.99           H
ATOM   2086  HE1 PHE A 181     -58.757  36.027  13.720  1.00 99.99           H
ATOM   2087  HE2 PHE A 181     -62.726  36.216  15.294  1.00 99.99           H
ATOM   2088  HZ  PHE A 181     -60.804  34.885  14.495  1.00 99.99           H
ATOM   2089  N   PRO A 182     -60.094  43.227  16.102  1.00 99.99           N
ATOM   2090  CA  PRO A 182     -59.980  44.588  15.645  1.00 99.99           C
ATOM   2091  C   PRO A 182     -58.644  45.246  15.752  1.00 99.99           C
ATOM   2092  O   PRO A 182     -58.598  46.414  15.373  1.00 99.99           O
ATOM   2093  CB  PRO A 182     -60.938  45.389  16.536  1.00 99.99           C
ATOM   2094  CG  PRO A 182     -60.703  44.726  17.872  1.00 99.99           C
ATOM   2095  CD  PRO A 182     -60.548  43.258  17.467  1.00 99.99           C
ATOM   2096  HA  PRO A 182     -60.299  44.641  14.606  1.00 99.99           H
ATOM   2097  HB1 PRO A 182     -60.778  46.469  16.556  1.00 99.99           H
ATOM   2098  HB2 PRO A 182     -61.968  45.221  16.232  1.00 99.99           H
ATOM   2099  HG1 PRO A 182     -59.771  45.088  18.301  1.00 99.99           H
ATOM   2100  HG2 PRO A 182     -61.475  44.922  18.605  1.00 99.99           H
ATOM   2101  HD1 PRO A 182     -59.827  42.797  18.138  1.00 99.99           H
ATOM   2102  HD2 PRO A 182     -61.474  42.740  17.436  1.00 99.99           H
ATOM   2103  N   CYS A 183     -57.611  44.563  16.293  1.00 99.99           N
ATOM   2104  CA  CYS A 183     -56.264  45.042  16.507  1.00 99.99           C
ATOM   2105  C   CYS A 183     -55.916  46.127  15.530  1.00 99.99           C
ATOM   2106  O   CYS A 183     -55.731  45.874  14.342  1.00 99.99           O
ATOM   2107  CB  CYS A 183     -55.262  43.884  16.252  1.00 99.99           C
ATOM   2108  SG  CYS A 183     -53.485  44.275  16.304  1.00 99.99           S
ATOM   2109  HN  CYS A 183     -57.811  43.556  16.594  1.00 99.99           H
ATOM   2110  HA  CYS A 183     -56.158  45.409  17.527  1.00 99.99           H
ATOM   2111  HB1 CYS A 183     -55.450  43.119  17.006  1.00 99.99           H
ATOM   2112  HB2 CYS A 183     -55.477  43.480  15.263  1.00 99.99           H
ATOM   2113  N   ASN A 184     -55.908  47.389  16.020  1.00 99.99           N
ATOM   2114  CA  ASN A 184     -55.492  48.521  15.242  1.00 99.99           C
ATOM   2115  C   ASN A 184     -54.946  49.524  16.208  1.00 99.99           C
ATOM   2116  O   ASN A 184     -55.521  49.734  17.275  1.00 99.99           O
ATOM   2117  CB  ASN A 184     -56.654  49.075  14.387  1.00 99.99           C
ATOM   2118  CG  ASN A 184     -57.774  49.748  15.203  1.00 99.99           C
ATOM   2119  ND2 ASN A 184     -57.699  51.093  15.205  1.00 99.99           N
ATOM   2120  OD1 ASN A 184     -58.643  49.099  15.773  1.00 99.99           O
ATOM   2121  HN  ASN A 184     -56.153  47.526  16.980  1.00 99.99           H
ATOM   2122  HA  ASN A 184     -54.696  48.127  14.634  1.00 99.99           H
ATOM   2123  HB1 ASN A 184     -56.268  49.793  13.661  1.00 99.99           H
ATOM   2124  HB2 ASN A 184     -57.112  48.265  13.820  1.00 99.99           H
ATOM   2125 1HD2 ASN A 184     -56.961  51.562  14.722  1.00 99.99           H
ATOM   2126 2HD2 ASN A 184     -58.380  51.640  15.692  1.00 99.99           H
ATOM   2127  N   VAL A 185     -53.820  50.181  15.861  1.00 99.99           N
ATOM   2128  CA  VAL A 185     -53.254  51.126  16.779  1.00 99.99           C
ATOM   2129  C   VAL A 185     -52.551  52.196  15.996  1.00 99.99           C
ATOM   2130  O   VAL A 185     -52.144  51.974  14.855  1.00 99.99           O
ATOM   2131  CB  VAL A 185     -52.364  50.435  17.841  1.00 99.99           C
ATOM   2132  CG1 VAL A 185     -51.319  49.498  17.228  1.00 99.99           C
ATOM   2133  CG2 VAL A 185     -51.704  51.426  18.817  1.00 99.99           C
ATOM   2134  HN  VAL A 185     -53.370  49.996  14.988  1.00 99.99           H
ATOM   2135  HA  VAL A 185     -54.077  51.636  17.285  1.00 99.99           H
ATOM   2136  HB  VAL A 185     -53.024  49.811  18.443  1.00 99.99           H
ATOM   2137 1HG1 VAL A 185     -50.650  49.101  17.991  1.00 99.99           H
ATOM   2138 2HG1 VAL A 185     -50.712  50.005  16.478  1.00 99.99           H
ATOM   2139 3HG1 VAL A 185     -51.813  48.646  16.764  1.00 99.99           H
ATOM   2140 1HG2 VAL A 185     -51.234  50.897  19.647  1.00 99.99           H
ATOM   2141 2HG2 VAL A 185     -52.438  52.113  19.237  1.00 99.99           H
ATOM   2142 3HG2 VAL A 185     -50.927  52.014  18.330  1.00 99.99           H
ATOM   2143  N   ILE A 186     -52.404  53.399  16.598  1.00 99.99           N
ATOM   2144  CA  ILE A 186     -51.708  54.482  15.955  1.00 99.99           C
ATOM   2145  C   ILE A 186     -50.615  54.917  16.888  1.00 99.99           C
ATOM   2146  O   ILE A 186     -50.843  55.028  18.092  1.00 99.99           O
ATOM   2147  CB  ILE A 186     -52.688  55.681  15.818  1.00 99.99           C
ATOM   2148  CG1 ILE A 186     -54.089  55.313  15.273  1.00 99.99           C
ATOM   2149  CG2 ILE A 186     -52.036  56.774  14.963  1.00 99.99           C
ATOM   2150  CD1 ILE A 186     -55.108  54.914  16.350  1.00 99.99           C
ATOM   2151  HN  ILE A 186     -52.770  53.531  17.519  1.00 99.99           H
ATOM   2152  HA  ILE A 186     -51.374  54.119  15.014  1.00 99.99           H
ATOM   2153  HB  ILE A 186     -52.865  56.127  16.800  1.00 99.99           H
ATOM   2154 1HG1 ILE A 186     -54.504  56.172  14.744  1.00 99.99           H
ATOM   2155 2HG1 ILE A 186     -54.023  54.520  14.537  1.00 99.99           H
ATOM   2156 1HG2 ILE A 186     -52.724  57.590  14.742  1.00 99.99           H
ATOM   2157 2HG2 ILE A 186     -51.704  56.332  14.031  1.00 99.99           H
ATOM   2158 3HG2 ILE A 186     -51.162  57.205  15.451  1.00 99.99           H
ATOM   2159 1HD1 ILE A 186     -56.097  54.785  15.909  1.00 99.99           H
ATOM   2160 2HD1 ILE A 186     -55.188  55.680  17.121  1.00 99.99           H
ATOM   2161 3HD1 ILE A 186     -54.853  53.978  16.841  1.00 99.99           H
ATOM   2162  N   SER A 187     -49.386  55.152  16.373  1.00 99.99           N
ATOM   2163  CA  SER A 187     -48.352  55.605  17.265  1.00 99.99           C
ATOM   2164  C   SER A 187     -47.774  56.879  16.728  1.00 99.99           C
ATOM   2165  O   SER A 187     -47.125  56.885  15.682  1.00 99.99           O
ATOM   2166  CB  SER A 187     -47.266  54.520  17.376  1.00 99.99           C
ATOM   2167  OG  SER A 187     -47.794  53.260  17.751  1.00 99.99           O
ATOM   2168  HN  SER A 187     -49.202  55.040  15.397  1.00 99.99           H
ATOM   2169  HA  SER A 187     -48.744  55.827  18.260  1.00 99.99           H
ATOM   2170  HB1 SER A 187     -46.772  54.377  16.416  1.00 99.99           H
ATOM   2171  HB2 SER A 187     -46.481  54.813  18.080  1.00 99.99           H
ATOM   2172  HG  SER A 187     -48.279  53.340  18.565  1.00 99.99           H
ATOM   2173  N   GLN A 188     -48.044  58.001  17.426  1.00 99.99           N
ATOM   2174  CA  GLN A 188     -47.509  59.292  17.093  1.00 99.99           C
ATOM   2175  C   GLN A 188     -46.094  59.485  17.563  1.00 99.99           C
ATOM   2176  O   GLN A 188     -45.235  59.935  16.807  1.00 99.99           O
ATOM   2177  CB  GLN A 188     -48.450  60.362  17.682  1.00 99.99           C
ATOM   2178  CG  GLN A 188     -48.110  61.823  17.316  1.00 99.99           C
ATOM   2179  CD  GLN A 188     -46.902  62.381  18.088  1.00 99.99           C
ATOM   2180  NE2 GLN A 188     -47.097  62.448  19.419  1.00 99.99           N
ATOM   2181  OE1 GLN A 188     -45.874  62.721  17.516  1.00 99.99           O
ATOM   2182  HN  GLN A 188     -48.611  57.923  18.244  1.00 99.99           H
ATOM   2183  HA  GLN A 188     -47.516  59.369  16.006  1.00 99.99           H
ATOM   2184  HB1 GLN A 188     -49.452  60.158  17.303  1.00 99.99           H
ATOM   2185  HB2 GLN A 188     -48.525  60.246  18.763  1.00 99.99           H
ATOM   2186  HG1 GLN A 188     -47.913  61.916  16.249  1.00 99.99           H
ATOM   2187  HG2 GLN A 188     -48.965  62.463  17.534  1.00 99.99           H
ATOM   2188 1HE2 GLN A 188     -47.962  62.151  19.821  1.00 99.99           H
ATOM   2189 2HE2 GLN A 188     -46.379  62.795  20.021  1.00 99.99           H
ATOM   2190  N   THR A 189     -45.816  59.118  18.833  1.00 99.99           N
ATOM   2191  CA  THR A 189     -44.553  59.420  19.452  1.00 99.99           C
ATOM   2192  C   THR A 189     -43.489  58.506  18.944  1.00 99.99           C
ATOM   2193  O   THR A 189     -43.611  57.281  18.971  1.00 99.99           O
ATOM   2194  CB  THR A 189     -44.686  59.306  20.986  1.00 99.99           C
ATOM   2195  CG2 THR A 189     -45.182  57.939  21.499  1.00 99.99           C
ATOM   2196  OG1 THR A 189     -43.476  59.660  21.623  1.00 99.99           O
ATOM   2197  HN  THR A 189     -46.538  58.694  19.381  1.00 99.99           H
ATOM   2198  HA  THR A 189     -44.395  60.467  19.209  1.00 99.99           H
ATOM   2199  HB  THR A 189     -45.419  60.050  21.303  1.00 99.99           H
ATOM   2200  HG1 THR A 189     -42.797  59.058  21.341  1.00 99.99           H
ATOM   2201 1HG2 THR A 189     -45.303  57.961  22.580  1.00 99.99           H
ATOM   2202 2HG2 THR A 189     -44.492  57.129  21.266  1.00 99.99           H
ATOM   2203 3HG2 THR A 189     -46.152  57.681  21.071  1.00 99.99           H
ATOM   2204  N   PRO A 190     -42.432  59.117  18.485  1.00 99.99           N
ATOM   2205  CA  PRO A 190     -41.328  58.380  17.946  1.00 99.99           C
ATOM   2206  C   PRO A 190     -40.866  57.388  18.958  1.00 99.99           C
ATOM   2207  O   PRO A 190     -40.322  57.798  19.982  1.00 99.99           O
ATOM   2208  CB  PRO A 190     -40.214  59.390  17.635  1.00 99.99           C
ATOM   2209  CG  PRO A 190     -40.638  60.682  18.329  1.00 99.99           C
ATOM   2210  CD  PRO A 190     -42.148  60.559  18.531  1.00 99.99           C
ATOM   2211  HA  PRO A 190     -41.634  57.860  17.036  1.00 99.99           H
ATOM   2212  HB1 PRO A 190     -39.218  59.071  17.948  1.00 99.99           H
ATOM   2213  HB2 PRO A 190     -40.152  59.527  16.560  1.00 99.99           H
ATOM   2214  HG1 PRO A 190     -40.150  60.736  19.304  1.00 99.99           H
ATOM   2215  HG2 PRO A 190     -40.358  61.576  17.772  1.00 99.99           H
ATOM   2216  HD1 PRO A 190     -42.418  61.010  19.487  1.00 99.99           H
ATOM   2217  HD2 PRO A 190     -42.694  61.063  17.731  1.00 99.99           H
ATOM   2218  N   ASN A 191     -41.059  56.089  18.661  1.00 99.99           N
ATOM   2219  CA  ASN A 191     -40.620  54.972  19.446  1.00 99.99           C
ATOM   2220  C   ASN A 191     -41.057  53.786  18.663  1.00 99.99           C
ATOM   2221  O   ASN A 191     -42.048  53.859  17.940  1.00 99.99           O
ATOM   2222  CB  ASN A 191     -41.349  54.877  20.813  1.00 99.99           C
ATOM   2223  CG  ASN A 191     -40.829  55.845  21.882  1.00 99.99           C
ATOM   2224  ND2 ASN A 191     -39.556  55.607  22.246  1.00 99.99           N
ATOM   2225  OD1 ASN A 191     -41.535  56.735  22.342  1.00 99.99           O
ATOM   2226  HN  ASN A 191     -41.537  55.909  17.801  1.00 99.99           H
ATOM   2227  HA  ASN A 191     -39.533  55.000  19.521  1.00 99.99           H
ATOM   2228  HB1 ASN A 191     -42.418  55.052  20.687  1.00 99.99           H
ATOM   2229  HB2 ASN A 191     -41.249  53.875  21.235  1.00 99.99           H
ATOM   2230 1HD2 ASN A 191     -39.037  54.864  21.824  1.00 99.99           H
ATOM   2231 2HD2 ASN A 191     -39.110  56.171  22.941  1.00 99.99           H
ATOM   2232  N   GLY A 192     -40.342  52.651  18.759  1.00 99.99           N
ATOM   2233  CA  GLY A 192     -40.862  51.567  17.988  1.00 99.99           C
ATOM   2234  C   GLY A 192     -41.033  50.391  18.887  1.00 99.99           C
ATOM   2235  O   GLY A 192     -40.193  49.494  18.937  1.00 99.99           O
ATOM   2236  HN  GLY A 192     -39.528  52.571  19.334  1.00 99.99           H
ATOM   2237  HA1 GLY A 192     -41.805  51.747  17.472  1.00 99.99           H
ATOM   2238  HA2 GLY A 192     -40.108  51.337  17.236  1.00 99.99           H
ATOM   2239  N   LYS A 193     -42.148  50.392  19.636  1.00 99.99           N
ATOM   2240  CA  LYS A 193     -42.547  49.319  20.496  1.00 99.99           C
ATOM   2241  C   LYS A 193     -43.214  48.249  19.690  1.00 99.99           C
ATOM   2242  O   LYS A 193     -43.228  47.081  20.074  1.00 99.99           O
ATOM   2243  CB  LYS A 193     -43.503  49.875  21.569  1.00 99.99           C
ATOM   2244  CG  LYS A 193     -44.772  50.544  21.003  1.00 99.99           C
ATOM   2245  CD  LYS A 193     -45.656  51.158  22.093  1.00 99.99           C
ATOM   2246  CE  LYS A 193     -46.888  51.855  21.507  1.00 99.99           C
ATOM   2247  NZ  LYS A 193     -47.738  52.445  22.533  1.00 99.99           N
ATOM   2248  HN  LYS A 193     -42.754  51.182  19.552  1.00 99.99           H
ATOM   2249  HA  LYS A 193     -41.650  48.910  20.965  1.00 99.99           H
ATOM   2250  HB1 LYS A 193     -43.790  49.077  22.255  1.00 99.99           H
ATOM   2251  HB2 LYS A 193     -42.961  50.604  22.171  1.00 99.99           H
ATOM   2252  HG1 LYS A 193     -44.499  51.327  20.295  1.00 99.99           H
ATOM   2253  HG2 LYS A 193     -45.359  49.815  20.443  1.00 99.99           H
ATOM   2254  HD1 LYS A 193     -45.970  50.382  22.789  1.00 99.99           H
ATOM   2255  HD2 LYS A 193     -45.074  51.878  22.670  1.00 99.99           H
ATOM   2256  HE1 LYS A 193     -46.591  52.655  20.828  1.00 99.99           H
ATOM   2257  HE2 LYS A 193     -47.497  51.151  20.940  1.00 99.99           H
ATOM   2258  HZ1 LYS A 193     -48.557  52.904  22.085  1.00 99.99           H
ATOM   2259  HZ2 LYS A 193     -47.195  53.151  23.068  1.00 99.99           H
ATOM   2260  HZ3 LYS A 193     -48.068  51.700  23.178  1.00 99.99           H
ATOM   2261  N   PHE A 194     -43.769  48.634  18.527  1.00 99.99           N
ATOM   2262  CA  PHE A 194     -44.664  47.781  17.802  1.00 99.99           C
ATOM   2263  C   PHE A 194     -44.010  46.530  17.327  1.00 99.99           C
ATOM   2264  O   PHE A 194     -42.897  46.521  16.802  1.00 99.99           O
ATOM   2265  CB  PHE A 194     -45.357  48.554  16.663  1.00 99.99           C
ATOM   2266  CG  PHE A 194     -44.415  49.094  15.616  1.00 99.99           C
ATOM   2267  CD1 PHE A 194     -43.826  50.347  15.770  1.00 99.99           C
ATOM   2268  CD2 PHE A 194     -44.130  48.353  14.473  1.00 99.99           C
ATOM   2269  CE1 PHE A 194     -42.966  50.849  14.802  1.00 99.99           C
ATOM   2270  CE2 PHE A 194     -43.270  48.851  13.502  1.00 99.99           C
ATOM   2271  CZ  PHE A 194     -42.688  50.101  13.667  1.00 99.99           C
ATOM   2272  HN  PHE A 194     -43.659  49.576  18.211  1.00 99.99           H
ATOM   2273  HA  PHE A 194     -45.437  47.508  18.524  1.00 99.99           H
ATOM   2274  HB1 PHE A 194     -46.101  47.920  16.180  1.00 99.99           H
ATOM   2275  HB2 PHE A 194     -45.915  49.391  17.088  1.00 99.99           H
ATOM   2276  HD1 PHE A 194     -44.036  50.937  16.650  1.00 99.99           H
ATOM   2277  HD2 PHE A 194     -44.578  47.379  14.336  1.00 99.99           H
ATOM   2278  HE1 PHE A 194     -42.515  51.820  14.932  1.00 99.99           H
ATOM   2279  HE2 PHE A 194     -43.056  48.267  12.620  1.00 99.99           H
ATOM   2280  HZ  PHE A 194     -42.020  50.490  12.911  1.00 99.99           H
ATOM   2281  N   THR A 195     -44.737  45.419  17.563  1.00 99.99           N
ATOM   2282  CA  THR A 195     -44.395  44.102  17.132  1.00 99.99           C
ATOM   2283  C   THR A 195     -45.683  43.534  16.626  1.00 99.99           C
ATOM   2284  O   THR A 195     -46.755  44.057  16.926  1.00 99.99           O
ATOM   2285  CB  THR A 195     -43.816  43.305  18.321  1.00 99.99           C
ATOM   2286  CG2 THR A 195     -43.338  41.891  17.946  1.00 99.99           C
ATOM   2287  OG1 THR A 195     -42.767  44.025  18.935  1.00 99.99           O
ATOM   2288  HN  THR A 195     -45.599  45.537  18.056  1.00 99.99           H
ATOM   2289  HA  THR A 195     -43.690  44.175  16.299  1.00 99.99           H
ATOM   2290  HB  THR A 195     -44.590  43.207  19.086  1.00 99.99           H
ATOM   2291  HG1 THR A 195     -42.068  44.158  18.306  1.00 99.99           H
ATOM   2292 1HG2 THR A 195     -42.839  41.415  18.790  1.00 99.99           H
ATOM   2293 2HG2 THR A 195     -42.640  41.909  17.109  1.00 99.99           H
ATOM   2294 3HG2 THR A 195     -44.174  41.249  17.667  1.00 99.99           H
ATOM   2295  N   LEU A 196     -45.627  42.452  15.829  1.00 99.99           N
ATOM   2296  CA  LEU A 196     -46.875  41.946  15.345  1.00 99.99           C
ATOM   2297  C   LEU A 196     -47.529  41.331  16.538  1.00 99.99           C
ATOM   2298  O   LEU A 196     -46.858  40.757  17.392  1.00 99.99           O
ATOM   2299  CB  LEU A 196     -46.804  41.226  13.979  1.00 99.99           C
ATOM   2300  CG  LEU A 196     -48.147  41.120  13.227  1.00 99.99           C
ATOM   2301  CD1 LEU A 196     -49.171  40.243  13.964  1.00 99.99           C
ATOM   2302  CD2 LEU A 196     -48.730  42.496  12.866  1.00 99.99           C
ATOM   2303  HN  LEU A 196     -44.758  42.018  15.594  1.00 99.99           H
ATOM   2304  HA  LEU A 196     -47.469  42.830  15.112  1.00 99.99           H
ATOM   2305  HB1 LEU A 196     -46.124  41.798  13.346  1.00 99.99           H
ATOM   2306  HB2 LEU A 196     -46.361  40.244  14.018  1.00 99.99           H
ATOM   2307  HG  LEU A 196     -47.922  40.619  12.285  1.00 99.99           H
ATOM   2308 1HD1 LEU A 196     -49.633  39.517  13.301  1.00 99.99           H
ATOM   2309 2HD1 LEU A 196     -49.959  40.838  14.422  1.00 99.99           H
ATOM   2310 3HD1 LEU A 196     -48.717  39.678  14.764  1.00 99.99           H
ATOM   2311 1HD2 LEU A 196     -49.576  42.404  12.192  1.00 99.99           H
ATOM   2312 2HD2 LEU A 196     -47.987  43.125  12.375  1.00 99.99           H
ATOM   2313 3HD2 LEU A 196     -49.093  43.025  13.746  1.00 99.99           H
ATOM   2314  N   VAL A 197     -48.863  41.476  16.648  1.00 99.99           N
ATOM   2315  CA  VAL A 197     -49.551  40.979  17.805  1.00 99.99           C
ATOM   2316  C   VAL A 197     -49.537  39.495  17.722  1.00 99.99           C
ATOM   2317  O   VAL A 197     -50.107  38.927  16.791  1.00 99.99           O
ATOM   2318  CB  VAL A 197     -50.964  41.584  17.897  1.00 99.99           C
ATOM   2319  CG1 VAL A 197     -51.726  41.075  19.133  1.00 99.99           C
ATOM   2320  CG2 VAL A 197     -50.884  43.118  17.939  1.00 99.99           C
ATOM   2321  HN  VAL A 197     -49.372  41.948  15.929  1.00 99.99           H
ATOM   2322  HA  VAL A 197     -48.978  41.298  18.679  1.00 99.99           H
ATOM   2323  HB  VAL A 197     -51.534  41.301  17.010  1.00 99.99           H
ATOM   2324 1HG1 VAL A 197     -52.713  41.534  19.199  1.00 99.99           H
ATOM   2325 2HG1 VAL A 197     -51.186  41.309  20.051  1.00 99.99           H
ATOM   2326 3HG1 VAL A 197     -51.874  39.998  19.098  1.00 99.99           H
ATOM   2327 1HG2 VAL A 197     -51.853  43.557  18.166  1.00 99.99           H
ATOM   2328 2HG2 VAL A 197     -50.550  43.526  16.985  1.00 99.99           H
ATOM   2329 3HG2 VAL A 197     -50.190  43.454  18.709  1.00 99.99           H
ATOM   2330  N   VAL A 198     -48.916  38.859  18.745  1.00 99.99           N
ATOM   2331  CA  VAL A 198     -48.673  37.445  18.836  1.00 99.99           C
ATOM   2332  C   VAL A 198     -48.312  37.009  17.461  1.00 99.99           C
ATOM   2333  O   VAL A 198     -48.895  36.102  16.870  1.00 99.99           O
ATOM   2334  CB  VAL A 198     -49.881  36.688  19.444  1.00 99.99           C
ATOM   2335  CG1 VAL A 198     -50.085  37.092  20.911  1.00 99.99           C
ATOM   2336  CG2 VAL A 198     -51.207  36.838  18.675  1.00 99.99           C
ATOM   2337  HN  VAL A 198     -48.543  39.431  19.477  1.00 99.99           H
ATOM   2338  HA  VAL A 198     -47.835  37.322  19.520  1.00 99.99           H
ATOM   2339  HB  VAL A 198     -49.630  35.628  19.443  1.00 99.99           H
ATOM   2340 1HG1 VAL A 198     -50.875  36.500  21.375  1.00 99.99           H
ATOM   2341 2HG1 VAL A 198     -50.363  38.143  20.999  1.00 99.99           H
ATOM   2342 3HG1 VAL A 198     -49.175  36.937  21.492  1.00 99.99           H
ATOM   2343 1HG2 VAL A 198     -51.978  36.209  19.120  1.00 99.99           H
ATOM   2344 2HG2 VAL A 198     -51.122  36.544  17.630  1.00 99.99           H
ATOM   2345 3HG2 VAL A 198     -51.576  37.861  18.704  1.00 99.99           H
ATOM   2346  N   PRO A 199     -47.296  37.669  16.990  1.00 99.99           N
ATOM   2347  CA  PRO A 199     -46.884  37.551  15.625  1.00 99.99           C
ATOM   2348  C   PRO A 199     -46.682  36.128  15.258  1.00 99.99           C
ATOM   2349  O   PRO A 199     -45.950  35.430  15.961  1.00 99.99           O
ATOM   2350  CB  PRO A 199     -45.512  38.254  15.598  1.00 99.99           C
ATOM   2351  CG  PRO A 199     -44.908  38.053  16.973  1.00 99.99           C
ATOM   2352  CD  PRO A 199     -46.137  37.989  17.872  1.00 99.99           C
ATOM   2353  HA  PRO A 199     -47.588  38.088  15.022  1.00 99.99           H
ATOM   2354  HB1 PRO A 199     -44.860  37.950  14.777  1.00 99.99           H
ATOM   2355  HB2 PRO A 199     -45.640  39.325  15.545  1.00 99.99           H
ATOM   2356  HG1 PRO A 199     -44.359  37.111  17.007  1.00 99.99           H
ATOM   2357  HG2 PRO A 199     -44.219  38.851  17.254  1.00 99.99           H
ATOM   2358  HD1 PRO A 199     -45.964  37.190  18.592  1.00 99.99           H
ATOM   2359  HD2 PRO A 199     -46.288  38.894  18.451  1.00 99.99           H
ATOM   2360  N   HIS A 200     -47.329  35.675  14.169  1.00 99.99           N
ATOM   2361  CA  HIS A 200     -48.279  36.479  13.448  1.00 99.99           C
ATOM   2362  C   HIS A 200     -49.013  35.510  12.586  1.00 99.99           C
ATOM   2363  O   HIS A 200     -48.390  34.767  11.831  1.00 99.99           O
ATOM   2364  CB  HIS A 200     -47.618  37.560  12.535  1.00 99.99           C
ATOM   2365  CG  HIS A 200     -46.713  36.977  11.469  1.00 99.99           C
ATOM   2366  CD2 HIS A 200     -45.421  36.449  11.627  1.00 99.99           C
ATOM   2367  ND1 HIS A 200     -47.062  36.866  10.168  1.00 99.99           N
ATOM   2368  CE1 HIS A 200     -46.016  36.288   9.554  1.00 99.99           C
ATOM   2369  NE2 HIS A 200     -45.013  36.026  10.410  1.00 99.99           N
ATOM   2370  HN  HIS A 200     -47.166  34.732  13.881  1.00 99.99           H
ATOM   2371  HA  HIS A 200     -48.999  36.898  14.155  1.00 99.99           H
ATOM   2372  HB1 HIS A 200     -48.395  38.141  12.035  1.00 99.99           H
ATOM   2373  HB2 HIS A 200     -47.022  38.280  13.088  1.00 99.99           H
ATOM   2374  HD1 HIS A 200     -47.907  37.146   9.759  1.00 99.99           H
ATOM   2375  HD2 HIS A 200     -44.860  36.391  12.548  1.00 99.99           H
ATOM   2376  HE1 HIS A 200     -45.982  36.060   8.499  1.00 99.99           H
ATOM   2377  N   GLN A 201     -50.356  35.452  12.674  1.00 99.99           N
ATOM   2378  CA  GLN A 201     -50.955  34.447  11.850  1.00 99.99           C
ATOM   2379  C   GLN A 201     -52.270  34.913  11.333  1.00 99.99           C
ATOM   2380  O   GLN A 201     -53.196  35.155  12.105  1.00 99.99           O
ATOM   2381  CB  GLN A 201     -51.198  33.161  12.676  1.00 99.99           C
ATOM   2382  CG  GLN A 201     -49.930  32.401  13.100  1.00 99.99           C
ATOM   2383  CD  GLN A 201     -49.163  31.842  11.891  1.00 99.99           C
ATOM   2384  NE2 GLN A 201     -47.884  31.539  12.171  1.00 99.99           N
ATOM   2385  OE1 GLN A 201     -49.693  31.701  10.795  1.00 99.99           O
ATOM   2386  HN  GLN A 201     -50.887  36.047  13.278  1.00 99.99           H
ATOM   2387  HA  GLN A 201     -50.356  34.227  10.963  1.00 99.99           H
ATOM   2388  HB1 GLN A 201     -51.758  33.419  13.577  1.00 99.99           H
ATOM   2389  HB2 GLN A 201     -51.838  32.473  12.121  1.00 99.99           H
ATOM   2390  HG1 GLN A 201     -49.268  33.035  13.692  1.00 99.99           H
ATOM   2391  HG2 GLN A 201     -50.204  31.561  13.735  1.00 99.99           H
ATOM   2392 1HE2 GLN A 201     -47.515  31.683  13.090  1.00 99.99           H
ATOM   2393 2HE2 GLN A 201     -47.282  31.165  11.464  1.00 99.99           H
ATOM   2394  N   HIS A 202     -52.360  35.067   9.998  1.00 99.99           N
ATOM   2395  CA  HIS A 202     -53.595  35.348   9.322  1.00 99.99           C
ATOM   2396  C   HIS A 202     -54.303  36.470   9.987  1.00 99.99           C
ATOM   2397  O   HIS A 202     -55.527  36.458  10.086  1.00 99.99           O
ATOM   2398  CB  HIS A 202     -54.452  34.069   9.248  1.00 99.99           C
ATOM   2399  CG  HIS A 202     -53.632  32.945   8.650  1.00 99.99           C
ATOM   2400  CD2 HIS A 202     -53.515  32.593   7.294  1.00 99.99           C
ATOM   2401  ND1 HIS A 202     -52.861  32.106   9.375  1.00 99.99           N
ATOM   2402  CE1 HIS A 202     -52.292  31.272   8.488  1.00 99.99           C
ATOM   2403  NE2 HIS A 202     -52.670  31.541   7.225  1.00 99.99           N
ATOM   2404  HN  HIS A 202     -51.544  34.908   9.443  1.00 99.99           H
ATOM   2405  HA  HIS A 202     -53.311  35.670   8.320  1.00 99.99           H
ATOM   2406  HB1 HIS A 202     -54.791  33.768  10.240  1.00 99.99           H
ATOM   2407  HB2 HIS A 202     -55.338  34.230   8.636  1.00 99.99           H
ATOM   2408  HD1 HIS A 202     -52.737  32.111  10.346  1.00 99.99           H
ATOM   2409  HD2 HIS A 202     -54.008  33.075   6.464  1.00 99.99           H
ATOM   2410  HE1 HIS A 202     -51.610  30.480   8.759  1.00 99.99           H
ATOM   2411  N   ARG A 203     -53.571  37.493  10.458  1.00 99.99           N
ATOM   2412  CA  ARG A 203     -54.347  38.511  11.085  1.00 99.99           C
ATOM   2413  C   ARG A 203     -54.271  39.748  10.277  1.00 99.99           C
ATOM   2414  O   ARG A 203     -53.287  40.019   9.591  1.00 99.99           O
ATOM   2415  CB  ARG A 203     -53.825  38.757  12.519  1.00 99.99           C
ATOM   2416  CG  ARG A 203     -52.316  39.025  12.679  1.00 99.99           C
ATOM   2417  CD  ARG A 203     -51.836  40.373  12.112  1.00 99.99           C
ATOM   2418  NE  ARG A 203     -50.836  40.128  11.071  1.00 99.99           N
ATOM   2419  CZ  ARG A 203     -50.553  41.013  10.091  1.00 99.99           C
ATOM   2420  NH1 ARG A 203     -51.192  42.175  10.020  1.00 99.99           N
ATOM   2421  NH2 ARG A 203     -49.627  40.715   9.186  1.00 99.99           N
ATOM   2422  HN  ARG A 203     -52.574  37.534  10.386  1.00 99.99           H
ATOM   2423  HA  ARG A 203     -55.406  38.276  11.209  1.00 99.99           H
ATOM   2424  HB1 ARG A 203     -54.385  39.572  12.982  1.00 99.99           H
ATOM   2425  HB2 ARG A 203     -54.065  37.873  13.110  1.00 99.99           H
ATOM   2426  HG1 ARG A 203     -52.083  39.006  13.743  1.00 99.99           H
ATOM   2427  HG2 ARG A 203     -51.744  38.201  12.253  1.00 99.99           H
ATOM   2428  HD1 ARG A 203     -52.647  40.985  11.728  1.00 99.99           H
ATOM   2429  HD2 ARG A 203     -51.364  40.987  12.872  1.00 99.99           H
ATOM   2430  HE  ARG A 203     -50.330  39.267  11.093  1.00 99.99           H
ATOM   2431 1HH1 ARG A 203     -51.882  42.407  10.706  1.00 99.99           H
ATOM   2432 2HH1 ARG A 203     -50.985  42.815   9.282  1.00 99.99           H
ATOM   2433 1HH2 ARG A 203     -49.142  39.842   9.235  1.00 99.99           H
ATOM   2434 2HH2 ARG A 203     -49.416  41.365   8.454  1.00 99.99           H
ATOM   2435  N   ASN A 204     -55.390  40.486  10.270  1.00 99.99           N
ATOM   2436  CA  ASN A 204     -55.371  41.746   9.615  1.00 99.99           C
ATOM   2437  C   ASN A 204     -55.308  42.723  10.729  1.00 99.99           C
ATOM   2438  O   ASN A 204     -56.316  43.014  11.370  1.00 99.99           O
ATOM   2439  CB  ASN A 204     -56.654  41.922   8.786  1.00 99.99           C
ATOM   2440  CG  ASN A 204     -56.674  40.927   7.615  1.00 99.99           C
ATOM   2441  ND2 ASN A 204     -57.405  39.823   7.859  1.00 99.99           N
ATOM   2442  OD1 ASN A 204     -56.073  41.151   6.573  1.00 99.99           O
ATOM   2443  HN  ASN A 204     -56.196  40.198  10.788  1.00 99.99           H
ATOM   2444  HA  ASN A 204     -54.493  41.868   8.975  1.00 99.99           H
ATOM   2445  HB1 ASN A 204     -57.546  41.777   9.399  1.00 99.99           H
ATOM   2446  HB2 ASN A 204     -56.707  42.929   8.372  1.00 99.99           H
ATOM   2447 1HD2 ASN A 204     -57.869  39.702   8.736  1.00 99.99           H
ATOM   2448 2HD2 ASN A 204     -57.493  39.106   7.165  1.00 99.99           H
ATOM   2449  N   CYS A 205     -54.107  43.250  11.003  1.00 99.99           N
ATOM   2450  CA  CYS A 205     -54.012  44.223  12.040  1.00 99.99           C
ATOM   2451  C   CYS A 205     -53.458  45.436  11.394  1.00 99.99           C
ATOM   2452  O   CYS A 205     -52.625  45.343  10.494  1.00 99.99           O
ATOM   2453  CB  CYS A 205     -53.125  43.814  13.242  1.00 99.99           C
ATOM   2454  SG  CYS A 205     -53.020  45.125  14.505  1.00 99.99           S
ATOM   2455  HN  CYS A 205     -53.239  42.948  10.455  1.00 99.99           H
ATOM   2456  HA  CYS A 205     -55.014  44.447  12.404  1.00 99.99           H
ATOM   2457  HB1 CYS A 205     -53.548  42.919  13.699  1.00 99.99           H
ATOM   2458  HB2 CYS A 205     -52.120  43.596  12.878  1.00 99.99           H
ATOM   2459  N   SER A 206     -53.937  46.620  11.801  1.00 99.99           N
ATOM   2460  CA  SER A 206     -53.424  47.773  11.143  1.00 99.99           C
ATOM   2461  C   SER A 206     -52.740  48.601  12.165  1.00 99.99           C
ATOM   2462  O   SER A 206     -53.276  48.857  13.241  1.00 99.99           O
ATOM   2463  CB  SER A 206     -54.582  48.540  10.484  1.00 99.99           C
ATOM   2464  OG  SER A 206     -55.689  48.698  11.347  1.00 99.99           O
ATOM   2465  HN  SER A 206     -54.615  46.692  12.532  1.00 99.99           H
ATOM   2466  HA  SER A 206     -52.695  47.544  10.364  1.00 99.99           H
ATOM   2467  HB1 SER A 206     -54.258  49.536  10.174  1.00 99.99           H
ATOM   2468  HB2 SER A 206     -54.903  48.034   9.568  1.00 99.99           H
ATOM   2469  HG  SER A 206     -55.978  47.839  11.637  1.00 99.99           H
ATOM   2470  N   PHE A 207     -51.501  49.014  11.854  0.50 99.99           N
ATOM   2471  CA  PHE A 207     -50.825  49.906  12.734  0.50 99.99           C
ATOM   2472  C   PHE A 207     -50.608  51.093  11.873  0.50 99.99           C
ATOM   2473  O   PHE A 207     -50.152  50.958  10.739  0.50 99.99           O
ATOM   2474  CB  PHE A 207     -49.413  49.373  13.088  0.50 99.99           C
ATOM   2475  CG  PHE A 207     -49.335  48.050  13.810  0.50 99.99           C
ATOM   2476  CD1 PHE A 207     -50.358  47.589  14.629  0.50 99.99           C
ATOM   2477  CD2 PHE A 207     -48.186  47.271  13.676  0.50 99.99           C
ATOM   2478  CE1 PHE A 207     -50.228  46.390  15.319  0.50 99.99           C
ATOM   2479  CE2 PHE A 207     -48.057  46.066  14.353  0.50 99.99           C
ATOM   2480  CZ  PHE A 207     -49.079  45.626  15.180  0.50 99.99           C
ATOM   2481  HN  PHE A 207     -51.080  48.743  10.988  0.50 99.99           H
ATOM   2482  HA  PHE A 207     -51.409  50.152  13.618  0.50 99.99           H
ATOM   2483  HB1 PHE A 207     -48.815  49.275  12.179  0.50 99.99           H
ATOM   2484  HB2 PHE A 207     -48.896  50.108  13.709  0.50 99.99           H
ATOM   2485  HD1 PHE A 207     -51.266  48.161  14.737  0.50 99.99           H
ATOM   2486  HD2 PHE A 207     -47.376  47.606  13.044  0.50 99.99           H
ATOM   2487  HE1 PHE A 207     -51.019  46.054  15.972  0.50 99.99           H
ATOM   2488  HE2 PHE A 207     -47.162  45.472  14.242  0.50 99.99           H
ATOM   2489  HZ  PHE A 207     -48.982  44.692  15.711  0.50 99.99           H
ATOM   2490  N   SER A 208     -50.956  52.289  12.367  0.50 99.99           N
ATOM   2491  CA  SER A 208     -50.693  53.418  11.542  0.50 99.99           C
ATOM   2492  C   SER A 208     -49.783  54.271  12.342  0.50 99.99           C
ATOM   2493  O   SER A 208     -50.007  54.487  13.530  0.50 99.99           O
ATOM   2494  CB  SER A 208     -52.051  54.046  11.207  0.50 99.99           C
ATOM   2495  OG  SER A 208     -52.873  54.173  12.347  1.00 99.99           O
ATOM   2496  HN  SER A 208     -51.308  52.430  13.283  0.50 99.99           H
ATOM   2497  HA  SER A 208     -50.181  53.174  10.609  0.50 99.99           H
ATOM   2498  HB1 SER A 208     -51.944  55.028  10.760  0.50 99.99           H
ATOM   2499  HB2 SER A 208     -52.571  53.444  10.452  0.50 99.99           H
ATOM   2500  HG  SER A 208     -52.960  53.316  12.754  1.00 99.99           H
ATOM   2501  N   ILE A 209     -48.705  54.756  11.713  0.50 99.99           N
ATOM   2502  CA  ILE A 209     -47.808  55.582  12.445  0.50 99.99           C
ATOM   2503  C   ILE A 209     -47.764  56.885  11.741  0.50 99.99           C
ATOM   2504  O   ILE A 209     -47.610  56.942  10.520  0.50 99.99           O
ATOM   2505  CB  ILE A 209     -46.423  54.901  12.559  0.50 99.99           C
ATOM   2506  CG1 ILE A 209     -45.733  54.657  11.198  0.50 99.99           C
ATOM   2507  CG2 ILE A 209     -46.553  53.595  13.363  0.50 99.99           C
ATOM   2508  CD1 ILE A 209     -44.332  54.042  11.315  0.50 99.99           C
ATOM   2509  HN  ILE A 209     -48.540  54.557  10.746  0.50 99.99           H
ATOM   2510  HA  ILE A 209     -48.174  55.776  13.456  0.50 99.99           H
ATOM   2511  HB  ILE A 209     -45.783  55.569  13.138  0.50 99.99           H
ATOM   2512 1HG1 ILE A 209     -46.354  54.021  10.566  0.50 99.99           H
ATOM   2513 2HG1 ILE A 209     -45.620  55.601  10.668  0.50 99.99           H
ATOM   2514 1HG2 ILE A 209     -45.579  53.203  13.652  0.50 99.99           H
ATOM   2515 2HG2 ILE A 209     -47.066  52.822  12.788  0.50 99.99           H
ATOM   2516 3HG2 ILE A 209     -47.123  53.754  14.277  0.50 99.99           H
ATOM   2517 1HD1 ILE A 209     -43.859  53.971  10.335  0.50 99.99           H
ATOM   2518 2HD1 ILE A 209     -44.368  53.036  11.732  0.50 99.99           H
ATOM   2519 3HD1 ILE A 209     -43.688  54.651  11.949  0.50 99.99           H
ATOM   2520  N   ILE A 210     -47.922  57.967  12.516  0.50 99.99           N
ATOM   2521  CA  ILE A 210     -47.914  59.273  11.952  0.50 99.99           C
ATOM   2522  C   ILE A 210     -46.703  59.940  12.495  0.50 99.99           C
ATOM   2523  O   ILE A 210     -46.381  59.825  13.677  0.50 99.99           O
ATOM   2524  CB  ILE A 210     -49.123  60.124  12.434  0.50 99.99           C
ATOM   2525  CG1 ILE A 210     -49.089  61.551  11.846  1.00 99.99           C
ATOM   2526  CG2 ILE A 210     -49.321  60.141  13.963  0.50 99.99           C
ATOM   2527  CD1 ILE A 210     -50.417  62.306  11.973  1.00 99.99           C
ATOM   2528  HN  ILE A 210     -48.039  57.856  13.503  0.50 99.99           H
ATOM   2529  HA  ILE A 210     -47.875  59.238  10.860  0.50 99.99           H
ATOM   2530  HB  ILE A 210     -50.011  59.666  12.048  0.50 99.99           H
ATOM   2531 1HG1 ILE A 210     -48.303  62.137  12.325  1.00 99.99           H
ATOM   2532 2HG1 ILE A 210     -48.828  61.497  10.789  1.00 99.99           H
ATOM   2533 1HG2 ILE A 210     -50.281  60.581  14.229  0.50 99.99           H
ATOM   2534 2HG2 ILE A 210     -48.552  60.728  14.458  0.50 99.99           H
ATOM   2535 3HG2 ILE A 210     -49.310  59.137  14.388  0.50 99.99           H
ATOM   2536 1HD1 ILE A 210     -50.339  63.298  11.528  1.00 99.99           H
ATOM   2537 2HD1 ILE A 210     -50.709  62.435  13.015  1.00 99.99           H
ATOM   2538 3HD1 ILE A 210     -51.219  61.779  11.458  1.00 99.99           H
ATOM   2539  N   TYR A 211     -45.972  60.629  11.611  0.50 99.99           N
ATOM   2540  CA  TYR A 211     -44.767  61.275  12.014  0.50 99.99           C
ATOM   2541  C   TYR A 211     -44.919  62.634  11.410  0.50 99.99           C
ATOM   2542  O   TYR A 211     -45.879  62.854  10.673  0.50 99.99           O
ATOM   2543  CB  TYR A 211     -43.605  60.351  11.573  0.50 99.99           C
ATOM   2544  CG  TYR A 211     -42.364  60.457  12.423  1.00 99.99           C
ATOM   2545  CD1 TYR A 211     -42.420  60.631  13.803  1.00 99.99           C
ATOM   2546  CD2 TYR A 211     -41.120  60.421  11.812  1.00 99.99           C
ATOM   2547  CE1 TYR A 211     -41.265  60.863  14.535  1.00 99.99           C
ATOM   2548  CE2 TYR A 211     -39.965  60.649  12.535  1.00 99.99           C
ATOM   2549  CZ  TYR A 211     -40.029  60.885  13.898  1.00 99.99           C
ATOM   2550  OH  TYR A 211     -38.861  61.134  14.596  1.00 99.99           O
ATOM   2551  HN  TYR A 211     -46.272  60.676  10.658  0.50 99.99           H
ATOM   2552  HA  TYR A 211     -44.809  61.424  13.091  0.50 99.99           H
ATOM   2553  HB1 TYR A 211     -43.921  59.310  11.632  0.50 99.99           H
ATOM   2554  HB2 TYR A 211     -43.363  60.532  10.525  0.50 99.99           H
ATOM   2555  HD1 TYR A 211     -43.358  60.605  14.334  1.00 99.99           H
ATOM   2556  HD2 TYR A 211     -41.052  60.206  10.762  1.00 99.99           H
ATOM   2557  HE1 TYR A 211     -41.367  61.033  15.596  1.00 99.99           H
ATOM   2558  HE2 TYR A 211     -39.022  60.656  12.013  1.00 99.99           H
ATOM   2559  HH  TYR A 211     -39.024  61.683  15.349  1.00 99.99           H
ATOM   2560  N   PRO A 212     -44.071  63.579  11.691  0.50 99.99           N
ATOM   2561  CA  PRO A 212     -44.287  64.883  11.129  0.50 99.99           C
ATOM   2562  C   PRO A 212     -44.265  64.824   9.634  0.50 99.99           C
ATOM   2563  O   PRO A 212     -43.702  63.883   9.085  0.50 99.99           O
ATOM   2564  CB  PRO A 212     -43.124  65.735  11.657  0.50 99.99           C
ATOM   2565  CG  PRO A 212     -42.695  65.035  12.944  0.50 99.99           C
ATOM   2566  CD  PRO A 212     -43.007  63.561  12.692  0.50 99.99           C
ATOM   2567  HA  PRO A 212     -45.240  65.284  11.476  0.50 99.99           H
ATOM   2568  HB1 PRO A 212     -42.280  65.726  10.963  0.50 99.99           H
ATOM   2569  HB2 PRO A 212     -43.404  66.776  11.818  0.50 99.99           H
ATOM   2570  HG1 PRO A 212     -41.649  65.209  13.194  0.50 99.99           H
ATOM   2571  HG2 PRO A 212     -43.304  65.399  13.773  0.50 99.99           H
ATOM   2572  HD1 PRO A 212     -42.128  63.068  12.288  0.50 99.99           H
ATOM   2573  HD2 PRO A 212     -43.328  63.081  13.615  0.50 99.99           H
ATOM   2574  N   VAL A 213     -44.898  65.807   8.958  0.50 99.99           N
ATOM   2575  CA  VAL A 213     -45.021  65.769   7.529  0.50 99.99           C
ATOM   2576  C   VAL A 213     -43.686  65.897   6.876  0.50 99.99           C
ATOM   2577  O   VAL A 213     -42.729  66.386   7.471  0.50 99.99           O
ATOM   2578  CB  VAL A 213     -45.993  66.872   7.059  0.50 99.99           C
ATOM   2579  CG1 VAL A 213     -47.421  66.587   7.540  1.00 99.99           C
ATOM   2580  CG2 VAL A 213     -45.555  68.282   7.489  0.50 99.99           C
ATOM   2581  HN  VAL A 213     -45.315  66.560   9.468  0.50 99.99           H
ATOM   2582  HA  VAL A 213     -45.433  64.790   7.275  0.50 99.99           H
ATOM   2583  HB  VAL A 213     -46.022  66.856   5.967  0.50 99.99           H
ATOM   2584 1HG1 VAL A 213     -48.122  67.324   7.145  1.00 99.99           H
ATOM   2585 2HG1 VAL A 213     -47.491  66.614   8.628  1.00 99.99           H
ATOM   2586 3HG1 VAL A 213     -47.758  65.603   7.209  1.00 99.99           H
ATOM   2587 1HG2 VAL A 213     -46.228  69.037   7.085  0.50 99.99           H
ATOM   2588 2HG2 VAL A 213     -44.552  68.519   7.135  0.50 99.99           H
ATOM   2589 3HG2 VAL A 213     -45.557  68.389   8.574  0.50 99.99           H
ATOM   2590  N   VAL A 214     -43.609  65.389   5.627  0.50 99.99           N
ATOM   2591  CA  VAL A 214     -42.441  65.411   4.797  0.50 99.99           C
ATOM   2592  C   VAL A 214     -41.280  64.924   5.586  0.50 99.99           C
ATOM   2593  O   VAL A 214     -40.235  65.572   5.644  0.50 99.99           O
ATOM   2594  CB  VAL A 214     -42.234  66.771   4.083  1.00 99.99           C
ATOM   2595  CG1 VAL A 214     -43.387  67.050   3.107  1.00 99.99           C
ATOM   2596  CG2 VAL A 214     -42.039  67.973   5.023  1.00 99.99           C
ATOM   2597  HN  VAL A 214     -44.442  64.991   5.240  0.50 99.99           H
ATOM   2598  HA  VAL A 214     -42.635  64.651   4.039  0.50 99.99           H
ATOM   2599  HB  VAL A 214     -41.328  66.685   3.480  1.00 99.99           H
ATOM   2600 1HG1 VAL A 214     -43.204  67.961   2.538  1.00 99.99           H
ATOM   2601 2HG1 VAL A 214     -44.332  67.174   3.635  1.00 99.99           H
ATOM   2602 3HG1 VAL A 214     -43.505  66.233   2.394  1.00 99.99           H
ATOM   2603 1HG2 VAL A 214     -41.775  68.863   4.453  1.00 99.99           H
ATOM   2604 2HG2 VAL A 214     -41.246  67.806   5.748  1.00 99.99           H
ATOM   2605 3HG2 VAL A 214     -42.953  68.203   5.568  1.00 99.99           H
ATOM   2606  N   ILE A 215     -41.438  63.752   6.225  0.50 99.99           N
ATOM   2607  CA  ILE A 215     -40.351  63.229   6.989  0.50 99.99           C
ATOM   2608  C   ILE A 215     -40.230  61.788   6.641  0.50 99.99           C
ATOM   2609  O   ILE A 215     -41.168  61.175   6.134  0.50 99.99           O
ATOM   2610  CB  ILE A 215     -40.610  63.441   8.497  0.50 99.99           C
ATOM   2611  CG1 ILE A 215     -39.294  63.511   9.292  1.00 99.99           C
ATOM   2612  CG2 ILE A 215     -41.541  62.361   9.068  1.00 99.99           C
ATOM   2613  CD1 ILE A 215     -39.486  63.978  10.739  1.00 99.99           C
ATOM   2614  HN  ILE A 215     -42.305  63.257   6.171  0.50 99.99           H
ATOM   2615  HA  ILE A 215     -39.415  63.709   6.688  0.50 99.99           H
ATOM   2616  HB  ILE A 215     -41.102  64.408   8.608  0.50 99.99           H
ATOM   2617 1HG1 ILE A 215     -38.797  62.541   9.285  1.00 99.99           H
ATOM   2618 2HG1 ILE A 215     -38.611  64.205   8.798  1.00 99.99           H
ATOM   2619 1HG2 ILE A 215     -41.898  62.615  10.065  1.00 99.99           H
ATOM   2620 2HG2 ILE A 215     -41.029  61.418   9.135  1.00 99.99           H
ATOM   2621 3HG2 ILE A 215     -42.394  62.170   8.417  1.00 99.99           H
ATOM   2622 1HD1 ILE A 215     -38.526  64.067  11.248  1.00 99.99           H
ATOM   2623 2HD1 ILE A 215     -40.091  63.274  11.308  1.00 99.99           H
ATOM   2624 3HD1 ILE A 215     -39.976  64.949  10.778  1.00 99.99           H
ATOM   2625  N   LYS A 216     -39.031  61.218   6.845  0.50 99.99           N
ATOM   2626  CA  LYS A 216     -38.868  59.813   6.646  0.50 99.99           C
ATOM   2627  C   LYS A 216     -39.289  59.208   7.941  0.50 99.99           C
ATOM   2628  O   LYS A 216     -39.379  59.906   8.950  0.50 99.99           O
ATOM   2629  CB  LYS A 216     -37.394  59.493   6.340  0.50 99.99           C
ATOM   2630  CG  LYS A 216     -36.950  59.863   4.912  0.50 99.99           C
ATOM   2631  CD  LYS A 216     -36.996  61.359   4.558  1.00 99.99           C
ATOM   2632  CE  LYS A 216     -36.133  62.234   5.475  1.00 99.99           C
ATOM   2633  NZ  LYS A 216     -36.187  63.641   5.101  1.00 99.99           N
ATOM   2634  HN  LYS A 216     -38.278  61.762   7.213  0.50 99.99           H
ATOM   2635  HA  LYS A 216     -39.515  59.463   5.839  0.50 99.99           H
ATOM   2636  HB1 LYS A 216     -36.743  59.971   7.072  0.50 99.99           H
ATOM   2637  HB2 LYS A 216     -37.229  58.421   6.458  0.50 99.99           H
ATOM   2638  HG1 LYS A 216     -35.931  59.505   4.765  0.50 99.99           H
ATOM   2639  HG2 LYS A 216     -37.565  59.315   4.198  0.50 99.99           H
ATOM   2640  HD1 LYS A 216     -36.649  61.480   3.532  1.00 99.99           H
ATOM   2641  HD2 LYS A 216     -38.024  61.716   4.557  1.00 99.99           H
ATOM   2642  HE1 LYS A 216     -36.458  62.165   6.512  1.00 99.99           H
ATOM   2643  HE2 LYS A 216     -35.089  61.922   5.434  1.00 99.99           H
ATOM   2644  HZ1 LYS A 216     -35.586  64.195   5.744  1.00 99.99           H
ATOM   2645  HZ2 LYS A 216     -37.169  63.979   5.166  1.00 99.99           H
ATOM   2646  HZ3 LYS A 216     -35.846  63.753   4.124  1.00 99.99           H
ATOM   2647  N   ILE A 217     -39.560  57.893   7.970  0.50 99.99           N
ATOM   2648  CA  ILE A 217     -39.975  57.359   9.229  0.50 99.99           C
ATOM   2649  C   ILE A 217     -38.739  57.006   9.972  0.50 99.99           C
ATOM   2650  O   ILE A 217     -37.857  56.319   9.460  0.50 99.99           O
ATOM   2651  CB  ILE A 217     -40.930  56.155   9.055  0.50 99.99           C
ATOM   2652  CG1 ILE A 217     -40.547  55.250   7.866  0.50 99.99           C
ATOM   2653  CG2 ILE A 217     -42.382  56.657   8.971  0.50 99.99           C
ATOM   2654  CD1 ILE A 217     -41.332  53.933   7.816  0.50 99.99           C
ATOM   2655  HN  ILE A 217     -39.468  57.324   7.154  0.50 99.99           H
ATOM   2656  HA  ILE A 217     -40.516  58.117   9.802  0.50 99.99           H
ATOM   2657  HB  ILE A 217     -40.879  55.542   9.958  0.50 99.99           H
ATOM   2658 1HG1 ILE A 217     -40.681  55.778   6.922  0.50 99.99           H
ATOM   2659 2HG1 ILE A 217     -39.483  55.018   7.926  0.50 99.99           H
ATOM   2660 1HG2 ILE A 217     -43.090  55.852   8.783  0.50 99.99           H
ATOM   2661 2HG2 ILE A 217     -42.495  57.406   8.189  0.50 99.99           H
ATOM   2662 3HG2 ILE A 217     -42.679  57.131   9.908  0.50 99.99           H
ATOM   2663 1HD1 ILE A 217     -40.981  53.306   6.997  0.50 99.99           H
ATOM   2664 2HD1 ILE A 217     -42.396  54.103   7.658  0.50 99.99           H
ATOM   2665 3HD1 ILE A 217     -41.213  53.370   8.742  0.50 99.99           H
ATOM   2666  N   SER A 218     -38.647  57.525  11.211  1.00 99.99           N
ATOM   2667  CA  SER A 218     -37.496  57.345  12.039  1.00 99.99           C
ATOM   2668  C   SER A 218     -37.527  55.947  12.549  1.00 99.99           C
ATOM   2669  O   SER A 218     -38.557  55.277  12.478  1.00 99.99           O
ATOM   2670  CB  SER A 218     -37.452  58.342  13.212  1.00 99.99           C
ATOM   2671  OG  SER A 218     -37.060  59.642  12.810  1.00 99.99           O
ATOM   2672  HN  SER A 218     -39.409  58.068  11.563  1.00 99.99           H
ATOM   2673  HA  SER A 218     -36.612  57.447  11.404  1.00 99.99           H
ATOM   2674  HB1 SER A 218     -38.439  58.418  13.670  1.00 99.99           H
ATOM   2675  HB2 SER A 218     -36.784  58.004  14.013  1.00 99.99           H
ATOM   2676  HG  SER A 218     -36.178  59.631  12.456  1.00 99.99           H
ATOM   2677  N   ASP A 219     -36.368  55.485  13.063  0.50 99.99           N
ATOM   2678  CA  ASP A 219     -36.205  54.141  13.533  0.50 99.99           C
ATOM   2679  C   ASP A 219     -36.724  53.244  12.467  0.50 99.99           C
ATOM   2680  O   ASP A 219     -37.617  52.427  12.688  0.50 99.99           O
ATOM   2681  CB  ASP A 219     -36.936  53.928  14.876  0.50 99.99           C
ATOM   2682  CG  ASP A 219     -36.450  54.928  15.942  1.00 99.99           C
ATOM   2683  OD1 ASP A 219     -35.368  54.723  16.491  1.00 99.99           O
ATOM   2684  OD2 ASP A 219     -37.158  55.899  16.211  1.00 99.99           O
ATOM   2685  HN  ASP A 219     -35.585  56.105  13.106  0.50 99.99           H
ATOM   2686  HA  ASP A 219     -35.132  53.981  13.641  0.50 99.99           H
ATOM   2687  HB1 ASP A 219     -38.016  54.038  14.756  0.50 99.99           H
ATOM   2688  HB2 ASP A 219     -36.766  52.915  15.245  0.50 99.99           H
ATOM   2689  N   LEU A 220     -36.169  53.419  11.258  0.50 99.99           N
ATOM   2690  CA  LEU A 220     -36.560  52.649  10.121  0.50 99.99           C
ATOM   2691  C   LEU A 220     -36.011  51.274  10.277  0.50 99.99           C
ATOM   2692  O   LEU A 220     -36.589  50.309   9.781  0.50 99.99           O
ATOM   2693  CB  LEU A 220     -36.164  53.314   8.809  0.50 99.99           C
ATOM   2694  CG  LEU A 220     -36.648  52.550   7.561  1.00 99.99           C
ATOM   2695  CD1 LEU A 220     -38.118  52.105   7.624  1.00 99.99           C
ATOM   2696  CD2 LEU A 220     -36.438  53.431   6.340  1.00 99.99           C
ATOM   2697  HN  LEU A 220     -35.451  54.106  11.149  0.50 99.99           H
ATOM   2698  HA  LEU A 220     -37.648  52.585  10.166  0.50 99.99           H
ATOM   2699  HB1 LEU A 220     -36.587  54.318   8.795  0.50 99.99           H
ATOM   2700  HB2 LEU A 220     -35.083  53.443   8.765  0.50 99.99           H
ATOM   2701  HG  LEU A 220     -36.030  51.660   7.444  1.00 99.99           H
ATOM   2702 1HD1 LEU A 220     -38.439  51.679   6.672  1.00 99.99           H
ATOM   2703 2HD1 LEU A 220     -38.769  52.947   7.846  1.00 99.99           H
ATOM   2704 3HD1 LEU A 220     -38.293  51.346   8.384  1.00 99.99           H
ATOM   2705 1HD2 LEU A 220     -36.561  52.862   5.418  1.00 99.99           H
ATOM   2706 2HD2 LEU A 220     -35.434  53.849   6.370  1.00 99.99           H
ATOM   2707 3HD2 LEU A 220     -37.139  54.265   6.324  1.00 99.99           H
ATOM   2708  N   THR A 221     -34.888  51.146  11.010  0.50 99.99           N
ATOM   2709  CA  THR A 221     -34.260  49.867  11.108  0.50 99.99           C
ATOM   2710  C   THR A 221     -35.168  48.989  11.892  0.50 99.99           C
ATOM   2711  O   THR A 221     -35.759  49.381  12.894  0.50 99.99           O
ATOM   2712  CB  THR A 221     -32.868  50.001  11.759  0.50 99.99           C
ATOM   2713  CG2 THR A 221     -32.881  50.643  13.158  1.00 99.99           C
ATOM   2714  OG1 THR A 221     -32.209  48.753  11.784  1.00 99.99           O
ATOM   2715  HN  THR A 221     -34.456  51.941  11.436  0.50 99.99           H
ATOM   2716  HA  THR A 221     -34.148  49.481  10.093  0.50 99.99           H
ATOM   2717  HB  THR A 221     -32.268  50.643  11.114  0.50 99.99           H
ATOM   2718  HG1 THR A 221     -32.735  48.140  12.283  1.00 99.99           H
ATOM   2719 1HG2 THR A 221     -31.867  50.733  13.548  1.00 99.99           H
ATOM   2720 2HG2 THR A 221     -33.455  50.056  13.876  1.00 99.99           H
ATOM   2721 3HG2 THR A 221     -33.311  51.644  13.134  1.00 99.99           H
ATOM   2722  N   LEU A 222     -35.305  47.754  11.391  0.50 99.99           N
ATOM   2723  CA  LEU A 222     -36.221  46.788  11.900  0.50 99.99           C
ATOM   2724  C   LEU A 222     -35.426  45.736  12.580  0.50 99.99           C
ATOM   2725  O   LEU A 222     -34.254  45.520  12.276  0.50 99.99           O
ATOM   2726  CB  LEU A 222     -36.963  46.154  10.709  0.50 99.99           C
ATOM   2727  CG  LEU A 222     -37.566  47.179   9.736  0.50 99.99           C
ATOM   2728  CD1 LEU A 222     -38.184  46.462   8.532  0.50 99.99           C
ATOM   2729  CD2 LEU A 222     -38.558  48.110  10.450  0.50 99.99           C
ATOM   2730  HN  LEU A 222     -34.759  47.506  10.592  0.50 99.99           H
ATOM   2731  HA  LEU A 222     -36.913  47.258  12.601  0.50 99.99           H
ATOM   2732  HB1 LEU A 222     -36.277  45.521  10.141  0.50 99.99           H
ATOM   2733  HB2 LEU A 222     -37.748  45.492  11.077  0.50 99.99           H
ATOM   2734  HG  LEU A 222     -36.767  47.801   9.331  0.50 99.99           H
ATOM   2735 1HD1 LEU A 222     -38.658  47.164   7.848  0.50 99.99           H
ATOM   2736 2HD1 LEU A 222     -38.923  45.727   8.844  0.50 99.99           H
ATOM   2737 3HD1 LEU A 222     -37.418  45.927   7.968  0.50 99.99           H
ATOM   2738 1HD2 LEU A 222     -39.012  48.814   9.755  0.50 99.99           H
ATOM   2739 2HD2 LEU A 222     -38.062  48.705  11.215  0.50 99.99           H
ATOM   2740 3HD2 LEU A 222     -39.349  47.552  10.947  0.50 99.99           H
ATOM   2741  N   GLY A 223     -36.075  45.060  13.541  0.50 99.99           N
ATOM   2742  CA  GLY A 223     -35.449  43.978  14.223  0.50 99.99           C
ATOM   2743  C   GLY A 223     -36.528  42.980  14.448  0.50 99.99           C
ATOM   2744  O   GLY A 223     -37.693  43.225  14.139  0.50 99.99           O
ATOM   2745  HN  GLY A 223     -37.017  45.313  13.762  0.50 99.99           H
ATOM   2746  HA1 GLY A 223     -34.653  43.538  13.618  0.50 99.99           H
ATOM   2747  HA2 GLY A 223     -35.057  44.352  15.168  0.50 99.99           H
ATOM   2748  N   HIS A 224     -36.153  41.818  14.996  0.50 99.99           N
ATOM   2749  CA  HIS A 224     -37.094  40.777  15.267  0.50 99.99           C
ATOM   2750  C   HIS A 224     -37.810  40.446  14.005  0.50 99.99           C
ATOM   2751  O   HIS A 224     -39.016  40.205  14.010  0.50 99.99           O
ATOM   2752  CB  HIS A 224     -38.058  41.151  16.409  0.50 99.99           C
ATOM   2753  CG  HIS A 224     -37.270  41.508  17.649  0.50 99.99           C
ATOM   2754  CD2 HIS A 224     -36.812  40.642  18.653  1.00 99.99           C
ATOM   2755  ND1 HIS A 224     -36.885  42.765  17.961  1.00 99.99           N
ATOM   2756  CE1 HIS A 224     -36.213  42.663  19.121  1.00 99.99           C
ATOM   2757  NE2 HIS A 224     -36.151  41.394  19.562  1.00 99.99           N
ATOM   2758  HN  HIS A 224     -35.190  41.676  15.225  0.50 99.99           H
ATOM   2759  HA  HIS A 224     -36.493  39.913  15.553  0.50 99.99           H
ATOM   2760  HB1 HIS A 224     -38.697  41.992  16.138  0.50 99.99           H
ATOM   2761  HB2 HIS A 224     -38.717  40.314  16.644  0.50 99.99           H
ATOM   2762  HD1 HIS A 224     -37.058  43.580  17.446  1.00 99.99           H
ATOM   2763  HD2 HIS A 224     -36.957  39.572  18.691  1.00 99.99           H
ATOM   2764  HE1 HIS A 224     -35.771  43.503  19.636  1.00 99.99           H
ATOM   2765  N   VAL A 225     -37.073  40.436  12.879  0.50 99.99           N
ATOM   2766  CA  VAL A 225     -37.642  39.931  11.672  0.50 99.99           C
ATOM   2767  C   VAL A 225     -36.950  38.620  11.544  0.50 99.99           C
ATOM   2768  O   VAL A 225     -35.735  38.546  11.367  0.50 99.99           O
ATOM   2769  CB  VAL A 225     -37.381  40.983  10.574  0.50 99.99           C
ATOM   2770  CG1 VAL A 225     -38.412  42.119  10.677  1.00 99.99           C
ATOM   2771  CG2 VAL A 225     -35.975  41.596  10.625  1.00 99.99           C
ATOM   2772  HN  VAL A 225     -36.105  40.687  12.908  0.50 99.99           H
ATOM   2773  HA  VAL A 225     -38.716  39.754  11.767  0.50 99.99           H
ATOM   2774  HB  VAL A 225     -37.489  40.499   9.605  0.50 99.99           H
ATOM   2775 1HG1 VAL A 225     -38.318  42.811   9.840  1.00 99.99           H
ATOM   2776 2HG1 VAL A 225     -38.279  42.690  11.594  1.00 99.99           H
ATOM   2777 3HG1 VAL A 225     -39.432  41.735  10.677  1.00 99.99           H
ATOM   2778 1HG2 VAL A 225     -35.855  42.349   9.848  1.00 99.99           H
ATOM   2779 2HG2 VAL A 225     -35.226  40.824  10.484  1.00 99.99           H
ATOM   2780 3HG2 VAL A 225     -35.765  42.107  11.566  1.00 99.99           H
ATOM   2781  N   ASN A 226     -37.720  37.531  11.637  0.50 99.99           N
ATOM   2782  CA  ASN A 226     -37.063  36.267  11.706  0.50 99.99           C
ATOM   2783  C   ASN A 226     -37.762  35.328  10.805  0.50 99.99           C
ATOM   2784  O   ASN A 226     -38.786  35.669  10.221  0.50 99.99           O
ATOM   2785  CB  ASN A 226     -37.138  35.748  13.157  0.50 99.99           C
ATOM   2786  CG  ASN A 226     -36.407  36.695  14.123  1.00 99.99           C
ATOM   2787  ND2 ASN A 226     -37.182  37.154  15.121  1.00 99.99           N
ATOM   2788  OD1 ASN A 226     -35.228  36.994  13.961  1.00 99.99           O
ATOM   2789  HN  ASN A 226     -38.713  37.604  11.732  0.50 99.99           H
ATOM   2790  HA  ASN A 226     -36.028  36.316  11.364  0.50 99.99           H
ATOM   2791  HB1 ASN A 226     -38.177  35.639  13.473  0.50 99.99           H
ATOM   2792  HB2 ASN A 226     -36.674  34.764  13.245  0.50 99.99           H
ATOM   2793 1HD2 ASN A 226     -38.136  36.865  15.200  1.00 99.99           H
ATOM   2794 2HD2 ASN A 226     -36.817  37.792  15.799  1.00 99.99           H
ATOM   2795  N   GLY A 227     -37.161  34.138  10.633  1.00 99.99           N
ATOM   2796  CA  GLY A 227     -37.704  33.088   9.829  1.00 99.99           C
ATOM   2797  C   GLY A 227     -38.965  32.619  10.461  1.00 99.99           C
ATOM   2798  O   GLY A 227     -39.922  32.269   9.775  1.00 99.99           O
ATOM   2799  HN  GLY A 227     -36.308  33.965  11.126  1.00 99.99           H
ATOM   2800  HA1 GLY A 227     -37.977  33.538   8.882  1.00 99.99           H
ATOM   2801  HA2 GLY A 227     -36.967  32.295   9.718  1.00 99.99           H
ATOM   2802  N   LEU A 228     -38.991  32.593  11.801  1.00 99.99           N
ATOM   2803  CA  LEU A 228     -40.156  32.103  12.461  1.00 99.99           C
ATOM   2804  C   LEU A 228     -41.254  33.025  12.054  1.00 99.99           C
ATOM   2805  O   LEU A 228     -42.365  32.588  11.752  1.00 99.99           O
ATOM   2806  CB  LEU A 228     -39.907  32.130  13.980  1.00 99.99           C
ATOM   2807  CG  LEU A 228     -41.095  31.660  14.850  1.00 99.99           C
ATOM   2808  CD1 LEU A 228     -40.592  31.024  16.152  1.00 99.99           C
ATOM   2809  CD2 LEU A 228     -42.073  32.802  15.183  1.00 99.99           C
ATOM   2810  HN  LEU A 228     -38.203  32.898  12.335  1.00 99.99           H
ATOM   2811  HA  LEU A 228     -40.355  31.090  12.106  1.00 99.99           H
ATOM   2812  HB1 LEU A 228     -39.053  31.479  14.170  1.00 99.99           H
ATOM   2813  HB2 LEU A 228     -39.587  33.123  14.299  1.00 99.99           H
ATOM   2814  HG  LEU A 228     -41.639  30.889  14.303  1.00 99.99           H
ATOM   2815 1HD1 LEU A 228     -41.421  30.664  16.760  1.00 99.99           H
ATOM   2816 2HD1 LEU A 228     -40.027  31.741  16.749  1.00 99.99           H
ATOM   2817 3HD1 LEU A 228     -39.941  30.173  15.948  1.00 99.99           H
ATOM   2818 1HD2 LEU A 228     -42.870  32.450  15.836  1.00 99.99           H
ATOM   2819 2HD2 LEU A 228     -42.552  33.217  14.297  1.00 99.99           H
ATOM   2820 3HD2 LEU A 228     -41.563  33.617  15.696  1.00 99.99           H
ATOM   2821  N   GLN A 229     -40.954  34.331  12.021  1.00 99.99           N
ATOM   2822  CA  GLN A 229     -41.908  35.315  11.609  1.00 99.99           C
ATOM   2823  C   GLN A 229     -41.654  35.487  10.164  1.00 99.99           C
ATOM   2824  O   GLN A 229     -40.982  34.644   9.572  1.00 99.99           O
ATOM   2825  CB  GLN A 229     -41.658  36.615  12.397  1.00 99.99           C
ATOM   2826  CG  GLN A 229     -41.861  36.437  13.908  1.00 99.99           C
ATOM   2827  CD  GLN A 229     -41.593  37.760  14.643  1.00 99.99           C
ATOM   2828  NE2 GLN A 229     -40.403  37.792  15.270  1.00 99.99           N
ATOM   2829  OE1 GLN A 229     -42.402  38.678  14.634  1.00 99.99           O
ATOM   2830  HN  GLN A 229     -40.037  34.633  12.281  1.00 99.99           H
ATOM   2831  HA  GLN A 229     -42.921  34.944  11.774  1.00 99.99           H
ATOM   2832  HB1 GLN A 229     -40.643  36.970  12.203  1.00 99.99           H
ATOM   2833  HB2 GLN A 229     -42.332  37.397  12.046  1.00 99.99           H
ATOM   2834  HG1 GLN A 229     -42.885  36.125  14.122  1.00 99.99           H
ATOM   2835  HG2 GLN A 229     -41.200  35.666  14.305  1.00 99.99           H
ATOM   2836 1HE2 GLN A 229     -39.789  37.004  15.240  1.00 99.99           H
ATOM   2837 2HE2 GLN A 229     -40.115  38.606  15.773  1.00 99.99           H
ATOM   2838  N   LEU A 230     -42.269  36.531   9.571  0.50 99.99           N
ATOM   2839  CA  LEU A 230     -42.043  36.911   8.207  0.50 99.99           C
ATOM   2840  C   LEU A 230     -42.073  35.690   7.359  0.50 99.99           C
ATOM   2841  O   LEU A 230     -41.102  35.388   6.668  0.50 99.99           O
ATOM   2842  CB  LEU A 230     -40.698  37.652   8.041  0.50 99.99           C
ATOM   2843  CG  LEU A 230     -40.422  38.899   8.911  0.50 99.99           C
ATOM   2844  CD1 LEU A 230     -39.579  39.894   8.097  0.50 99.99           C
ATOM   2845  CD2 LEU A 230     -41.660  39.599   9.494  0.50 99.99           C
ATOM   2846  HN  LEU A 230     -42.860  37.112  10.129  0.50 99.99           H
ATOM   2847  HA  LEU A 230     -42.886  37.556   7.988  0.50 99.99           H
ATOM   2848  HB1 LEU A 230     -39.868  36.959   8.188  0.50 99.99           H
ATOM   2849  HB2 LEU A 230     -40.638  37.944   6.996  0.50 99.99           H
ATOM   2850  HG  LEU A 230     -39.826  38.579   9.767  0.50 99.99           H
ATOM   2851 1HD1 LEU A 230     -39.416  40.822   8.636  0.50 99.99           H
ATOM   2852 2HD1 LEU A 230     -40.072  40.167   7.165  0.50 99.99           H
ATOM   2853 3HD1 LEU A 230     -38.607  39.470   7.841  0.50 99.99           H
ATOM   2854 1HD2 LEU A 230     -41.372  40.503  10.031  0.50 99.99           H
ATOM   2855 2HD2 LEU A 230     -42.192  38.974  10.208  0.50 99.99           H
ATOM   2856 3HD2 LEU A 230     -42.360  39.894   8.722  0.50 99.99           H
ATOM   2857  N   LYS A 231     -43.185  34.940   7.449  0.50 99.99           N
ATOM   2858  CA  LYS A 231     -43.323  33.687   6.771  0.50 99.99           C
ATOM   2859  C   LYS A 231     -42.990  33.934   5.339  0.50 99.99           C
ATOM   2860  O   LYS A 231     -43.045  35.069   4.870  0.50 99.99           O
ATOM   2861  CB  LYS A 231     -44.718  33.104   7.044  0.50 99.99           C
ATOM   2862  CG  LYS A 231     -44.877  32.652   8.504  0.50 99.99           C
ATOM   2863  CD  LYS A 231     -46.326  32.307   8.873  0.50 99.99           C
ATOM   2864  CE  LYS A 231     -46.871  31.093   8.113  1.00 99.99           C
ATOM   2865  NZ  LYS A 231     -48.231  30.753   8.515  1.00 99.99           N
ATOM   2866  HN  LYS A 231     -43.937  35.262   8.025  0.50 99.99           H
ATOM   2867  HA  LYS A 231     -42.560  33.027   7.190  0.50 99.99           H
ATOM   2868  HB1 LYS A 231     -45.483  33.848   6.847  0.50 99.99           H
ATOM   2869  HB2 LYS A 231     -44.909  32.263   6.377  0.50 99.99           H
ATOM   2870  HG1 LYS A 231     -44.229  31.798   8.701  0.50 99.99           H
ATOM   2871  HG2 LYS A 231     -44.539  33.446   9.171  0.50 99.99           H
ATOM   2872  HD1 LYS A 231     -46.374  32.109   9.943  0.50 99.99           H
ATOM   2873  HD2 LYS A 231     -46.966  33.173   8.695  0.50 99.99           H
ATOM   2874  HE1 LYS A 231     -46.888  31.279   7.039  1.00 99.99           H
ATOM   2875  HE2 LYS A 231     -46.248  30.218   8.289  1.00 99.99           H
ATOM   2876  HZ1 LYS A 231     -48.553  29.921   7.979  1.00 99.99           H
ATOM   2877  HZ2 LYS A 231     -48.861  31.557   8.321  1.00 99.99           H
ATOM   2878  HZ3 LYS A 231     -48.248  30.539   9.533  1.00 99.99           H
ATOM   2879  N   LYS A 232     -42.550  32.876   4.635  0.50 99.99           N
ATOM   2880  CA  LYS A 232     -42.260  32.970   3.242  0.50 99.99           C
ATOM   2881  C   LYS A 232     -43.598  33.145   2.623  0.50 99.99           C
ATOM   2882  O   LYS A 232     -44.594  32.699   3.196  0.50 99.99           O
ATOM   2883  CB  LYS A 232     -41.571  31.690   2.745  0.50 99.99           C
ATOM   2884  CG  LYS A 232     -42.363  30.393   2.975  0.50 99.99           C
ATOM   2885  CD  LYS A 232     -41.616  29.164   2.442  0.50 99.99           C
ATOM   2886  CE  LYS A 232     -42.408  27.867   2.635  1.00 99.99           C
ATOM   2887  NZ  LYS A 232     -43.641  27.839   1.857  1.00 99.99           N
ATOM   2888  HN  LYS A 232     -42.483  31.988   5.088  0.50 99.99           H
ATOM   2889  HA  LYS A 232     -41.636  33.851   3.076  0.50 99.99           H
ATOM   2890  HB1 LYS A 232     -41.373  31.791   1.677  0.50 99.99           H
ATOM   2891  HB2 LYS A 232     -40.601  31.603   3.234  0.50 99.99           H
ATOM   2892  HG1 LYS A 232     -42.565  30.259   4.038  0.50 99.99           H
ATOM   2893  HG2 LYS A 232     -43.332  30.459   2.480  0.50 99.99           H
ATOM   2894  HD1 LYS A 232     -41.392  29.299   1.384  0.50 99.99           H
ATOM   2895  HD2 LYS A 232     -40.656  29.079   2.952  0.50 99.99           H
ATOM   2896  HE1 LYS A 232     -41.811  27.009   2.329  1.00 99.99           H
ATOM   2897  HE2 LYS A 232     -42.672  27.728   3.685  1.00 99.99           H
ATOM   2898  HZ1 LYS A 232     -44.138  26.942   2.024  1.00 99.99           H
ATOM   2899  HZ2 LYS A 232     -43.414  27.930   0.846  1.00 99.99           H
ATOM   2900  HZ3 LYS A 232     -44.249  28.632   2.147  1.00 99.99           H
ATOM   2901  N   SER A 233     -43.646  33.814   1.450  0.50 99.99           N
ATOM   2902  CA  SER A 233     -44.892  34.068   0.825  0.50 99.99           C
ATOM   2903  C   SER A 233     -45.493  32.834   0.272  0.50 99.99           C
ATOM   2904  O   SER A 233     -44.848  31.789   0.155  0.50 99.99           O
ATOM   2905  CB  SER A 233     -44.783  35.388   0.138  0.50 99.99           C
ATOM   2906  OG  SER A 233     -44.757  36.463   1.048  1.00 99.99           O
ATOM   2907  HN  SER A 233     -42.799  34.138   1.031  0.50 99.99           H
ATOM   2908  HA  SER A 233     -45.555  34.240   1.631  0.50 99.99           H
ATOM   2909  HB1 SER A 233     -43.777  35.361  -0.288  0.50 99.99           H
ATOM   2910  HB2 SER A 233     -45.623  35.498  -0.558  0.50 99.99           H
ATOM   2911  HG  SER A 233     -44.766  37.297   0.587  1.00 99.99           H
ATOM   2912  N   SER A 234     -46.807  32.931  -0.013  0.50 99.99           N
ATOM   2913  CA  SER A 234     -47.482  31.785  -0.548  0.50 99.99           C
ATOM   2914  C   SER A 234     -46.869  31.502  -1.866  0.50 99.99           C
ATOM   2915  O   SER A 234     -46.361  30.408  -2.074  0.50 99.99           O
ATOM   2916  CB  SER A 234     -48.987  32.083  -0.649  0.50 99.99           C
ATOM   2917  OG  SER A 234     -49.277  33.254  -1.389  1.00 99.99           O
ATOM   2918  HN  SER A 234     -47.293  33.796   0.111  0.50 99.99           H
ATOM   2919  HA  SER A 234     -47.308  30.944   0.127  0.50 99.99           H
ATOM   2920  HB1 SER A 234     -49.505  31.253  -1.135  0.50 99.99           H
ATOM   2921  HB2 SER A 234     -49.428  32.172   0.349  0.50 99.99           H
ATOM   2922  HG  SER A 234     -48.756  33.976  -1.051  1.00 99.99           H
ATOM   2923  N   ALA A 235     -46.848  32.475  -2.798  0.50 99.99           N
ATOM   2924  CA  ALA A 235     -46.245  32.066  -4.038  0.50 99.99           C
ATOM   2925  C   ALA A 235     -45.932  33.263  -4.854  0.50 99.99           C
ATOM   2926  O   ALA A 235     -46.740  34.176  -4.966  0.50 99.99           O
ATOM   2927  CB  ALA A 235     -47.200  31.163  -4.844  1.00 99.99           C
ATOM   2928  HN  ALA A 235     -47.244  33.381  -2.651  0.50 99.99           H
ATOM   2929  HA  ALA A 235     -45.299  31.560  -3.829  0.50 99.99           H
ATOM   2930  HB1 ALA A 235     -46.763  30.879  -5.802  1.00 99.99           H
ATOM   2931  HB2 ALA A 235     -48.146  31.667  -5.046  1.00 99.99           H
ATOM   2932  HB3 ALA A 235     -47.431  30.241  -4.313  1.00 99.99           H
ATOM   2933  N   GLY A 236     -44.716  33.306  -5.435  0.50 99.99           N
ATOM   2934  CA  GLY A 236     -44.289  34.399  -6.261  0.50 99.99           C
ATOM   2935  C   GLY A 236     -44.002  35.530  -5.320  0.50 99.99           C
ATOM   2936  O   GLY A 236     -43.602  36.618  -5.724  0.50 99.99           O
ATOM   2937  HN  GLY A 236     -44.091  32.540  -5.292  0.50 99.99           H
ATOM   2938  HA1 GLY A 236     -43.388  34.089  -6.788  0.50 99.99           H
ATOM   2939  HA2 GLY A 236     -45.080  34.654  -6.969  0.50 99.99           H
ATOM   2940  N   CYS A 237     -44.167  35.241  -4.018  0.50 99.99           N
ATOM   2941  CA  CYS A 237     -44.073  36.129  -2.908  0.50 99.99           C
ATOM   2942  C   CYS A 237     -45.127  37.203  -3.024  0.50 99.99           C
ATOM   2943  O   CYS A 237     -45.776  37.269  -4.058  0.50 99.99           O
ATOM   2944  CB  CYS A 237     -42.669  36.763  -2.645  0.50 99.99           C
ATOM   2945  SG  CYS A 237     -42.627  37.912  -1.212  1.00 99.99           S
ATOM   2946  HN  CYS A 237     -44.397  34.223  -3.787  0.50 99.99           H
ATOM   2947  HA  CYS A 237     -44.320  35.545  -2.022  0.50 99.99           H
ATOM   2948  HB1 CYS A 237     -41.956  35.959  -2.460  0.50 99.99           H
ATOM   2949  HB2 CYS A 237     -42.369  37.316  -3.536  0.50 99.99           H
ATOM   2950  N   GLU A 238     -45.422  37.959  -1.925  1.00 99.99           N
ATOM   2951  CA  GLU A 238     -46.177  39.204  -1.931  1.00 99.99           C
ATOM   2952  C   GLU A 238     -47.452  39.368  -1.036  1.00 99.99           C
ATOM   2953  O   GLU A 238     -47.927  40.493  -1.067  1.00 99.99           O
ATOM   2954  CB  GLU A 238     -46.447  39.824  -3.337  1.00 99.99           C
ATOM   2955  CG  GLU A 238     -45.210  40.147  -4.213  1.00 99.99           C
ATOM   2956  CD  GLU A 238     -44.289  41.218  -3.601  1.00 99.99           C
ATOM   2957  OE1 GLU A 238     -44.385  42.376  -4.005  1.00 99.99           O
ATOM   2958  OE2 GLU A 238     -43.473  40.881  -2.742  1.00 99.99           O
ATOM   2959  HN  GLU A 238     -44.980  37.708  -1.064  1.00 99.99           H
ATOM   2960  HA  GLU A 238     -45.437  39.880  -1.523  1.00 99.99           H
ATOM   2961  HB1 GLU A 238     -47.139  39.189  -3.891  1.00 99.99           H
ATOM   2962  HB2 GLU A 238     -46.984  40.767  -3.227  1.00 99.99           H
ATOM   2963  HG1 GLU A 238     -44.598  39.276  -4.436  1.00 99.99           H
ATOM   2964  HG2 GLU A 238     -45.554  40.505  -5.183  1.00 99.99           H
ATOM   2965  N   GLY A 239     -48.211  38.338  -0.504  1.00 99.99           N
ATOM   2966  CA  GLY A 239     -49.319  38.195   0.533  1.00 99.99           C
ATOM   2967  C   GLY A 239     -48.742  38.178   1.969  1.00 99.99           C
ATOM   2968  O   GLY A 239     -49.151  38.639   3.069  1.00 99.99           O
ATOM   2969  HN  GLY A 239     -47.852  37.445  -0.774  1.00 99.99           H
ATOM   2970  HA1 GLY A 239     -49.998  39.039   0.409  1.00 99.99           H
ATOM   2971  HA2 GLY A 239     -49.846  37.265   0.323  1.00 99.99           H
ATOM   2972  N   ILE A 240     -47.650  37.423   1.932  0.50 99.99           N
ATOM   2973  CA  ILE A 240     -46.758  37.248   3.038  0.50 99.99           C
ATOM   2974  C   ILE A 240     -45.988  38.488   2.873  0.50 99.99           C
ATOM   2975  O   ILE A 240     -45.420  39.257   3.669  0.50 99.99           O
ATOM   2976  CB  ILE A 240     -46.464  35.758   3.357  0.50 99.99           C
ATOM   2977  CG1 ILE A 240     -47.520  34.830   2.666  1.00 99.99           C
ATOM   2978  CG2 ILE A 240     -46.493  35.365   4.845  1.00 99.99           C
ATOM   2979  CD1 ILE A 240     -48.969  34.930   3.180  0.50 99.99           C
ATOM   2980  HN  ILE A 240     -47.406  36.962   1.078  0.50 99.99           H
ATOM   2981  HA  ILE A 240     -47.349  37.513   3.915  0.50 99.99           H
ATOM   2982  HB  ILE A 240     -45.445  35.571   3.044  0.50 99.99           H
ATOM   2983 1HG1 ILE A 240     -47.531  34.997   1.590  1.00 99.99           H
ATOM   2984 2HG1 ILE A 240     -47.221  33.789   2.795  1.00 99.99           H
ATOM   2985 1HG2 ILE A 240     -47.230  34.603   5.092  1.00 99.99           H
ATOM   2986 2HG2 ILE A 240     -46.693  36.198   5.511  1.00 99.99           H
ATOM   2987 3HG2 ILE A 240     -45.547  34.906   5.103  1.00 99.99           H
ATOM   2988 1HD1 ILE A 240     -49.648  34.429   2.489  0.50 99.99           H
ATOM   2989 2HD1 ILE A 240     -49.314  35.954   3.291  0.50 99.99           H
ATOM   2990 3HD1 ILE A 240     -49.100  34.445   4.148  0.50 99.99           H
ATOM   2991  N   GLY A 241     -46.089  38.752   1.616  0.50 99.99           N
ATOM   2992  CA  GLY A 241     -45.659  40.030   1.392  0.50 99.99           C
ATOM   2993  C   GLY A 241     -46.644  41.043   2.104  0.50 99.99           C
ATOM   2994  O   GLY A 241     -46.327  42.192   1.886  0.50 99.99           O
ATOM   2995  HN  GLY A 241     -46.194  38.141   0.829  0.50 99.99           H
ATOM   2996  HA1 GLY A 241     -44.622  40.174   1.714  0.50 99.99           H
ATOM   2997  HA2 GLY A 241     -45.648  40.260   0.350  0.50 99.99           H
ATOM   2998  N   ASP A 242     -47.857  40.733   2.773  0.50 99.99           N
ATOM   2999  CA  ASP A 242     -48.834  41.591   3.546  0.50 99.99           C
ATOM   3000  C   ASP A 242     -48.010  41.959   4.636  0.50 99.99           C
ATOM   3001  O   ASP A 242     -48.122  43.090   5.085  0.50 99.99           O
ATOM   3002  CB  ASP A 242     -50.223  41.021   3.948  0.50 99.99           C
ATOM   3003  CG  ASP A 242     -50.327  40.322   5.336  0.50 99.99           C
ATOM   3004  OD1 ASP A 242     -49.626  39.341   5.579  0.50 99.99           O
ATOM   3005  OD2 ASP A 242     -51.112  40.781   6.167  0.50 99.99           O
ATOM   3006  HN  ASP A 242     -47.794  39.785   3.038  0.50 99.99           H
ATOM   3007  HA  ASP A 242     -48.981  42.466   2.913  0.50 99.99           H
ATOM   3008  HB1 ASP A 242     -50.907  41.872   3.981  0.50 99.99           H
ATOM   3009  HB2 ASP A 242     -50.642  40.385   3.169  0.50 99.99           H
ATOM   3010  N   PHE A 243     -47.163  41.006   5.079  0.50 99.99           N
ATOM   3011  CA  PHE A 243     -46.463  41.537   6.184  0.50 99.99           C
ATOM   3012  C   PHE A 243     -45.575  42.679   5.866  0.50 99.99           C
ATOM   3013  O   PHE A 243     -45.694  43.774   6.451  0.50 99.99           O
ATOM   3014  CB  PHE A 243     -45.930  40.548   7.226  0.50 99.99           C
ATOM   3015  CG  PHE A 243     -44.877  39.670   6.671  0.50 99.99           C
ATOM   3016  CD1 PHE A 243     -43.595  40.145   6.465  0.50 99.99           C
ATOM   3017  CD2 PHE A 243     -45.198  38.378   6.320  0.50 99.99           C
ATOM   3018  CE1 PHE A 243     -42.645  39.352   5.848  0.50 99.99           C
ATOM   3019  CE2 PHE A 243     -44.251  37.597   5.698  0.50 99.99           C
ATOM   3020  CZ  PHE A 243     -42.982  38.076   5.444  0.50 99.99           C
ATOM   3021  HN  PHE A 243     -47.089  40.066   4.750  0.50 99.99           H
ATOM   3022  HA  PHE A 243     -47.216  41.984   6.845  0.50 99.99           H
ATOM   3023  HB1 PHE A 243     -45.523  41.081   8.088  0.50 99.99           H
ATOM   3024  HB2 PHE A 243     -46.748  39.938   7.611  0.50 99.99           H
ATOM   3025  HD1 PHE A 243     -43.345  41.141   6.795  0.50 99.99           H
ATOM   3026  HD2 PHE A 243     -46.189  37.998   6.511  0.50 99.99           H
ATOM   3027  HE1 PHE A 243     -41.642  39.708   5.684  0.50 99.99           H
ATOM   3028  HE2 PHE A 243     -44.512  36.612   5.408  0.50 99.99           H
ATOM   3029  HZ  PHE A 243     -42.256  37.450   4.953  0.50 99.99           H
ATOM   3030  N   VAL A 244     -44.732  42.485   4.849  0.50 99.99           N
ATOM   3031  CA  VAL A 244     -43.915  43.603   4.689  0.50 99.99           C
ATOM   3032  C   VAL A 244     -44.586  44.856   4.194  0.50 99.99           C
ATOM   3033  O   VAL A 244     -44.135  45.955   4.476  0.50 99.99           O
ATOM   3034  CB  VAL A 244     -42.397  43.537   4.517  0.50 99.99           C
ATOM   3035  CG1 VAL A 244     -41.721  44.898   4.190  1.00 99.99           C
ATOM   3036  CG2 VAL A 244     -41.646  42.926   5.731  1.00 99.99           C
ATOM   3037  HN  VAL A 244     -44.647  41.633   4.331  0.50 99.99           H
ATOM   3038  HA  VAL A 244     -43.725  44.006   5.689  0.50 99.99           H
ATOM   3039  HB  VAL A 244     -42.373  42.930   3.654  0.50 99.99           H
ATOM   3040 1HG1 VAL A 244     -40.655  44.817   4.019  1.00 99.99           H
ATOM   3041 2HG1 VAL A 244     -41.827  45.600   5.016  1.00 99.99           H
ATOM   3042 3HG1 VAL A 244     -42.129  45.353   3.288  1.00 99.99           H
ATOM   3043 1HG2 VAL A 244     -40.605  43.233   5.778  1.00 99.99           H
ATOM   3044 2HG2 VAL A 244     -41.637  41.846   5.716  1.00 99.99           H
ATOM   3045 3HG2 VAL A 244     -42.074  43.238   6.684  1.00 99.99           H
ATOM   3046  N   GLU A 245     -45.660  44.770   3.416  0.50 99.99           N
ATOM   3047  CA  GLU A 245     -46.330  45.944   2.909  0.50 99.99           C
ATOM   3048  C   GLU A 245     -46.906  46.735   4.044  0.50 99.99           C
ATOM   3049  O   GLU A 245     -47.031  47.948   3.912  0.50 99.99           O
ATOM   3050  CB  GLU A 245     -47.507  45.513   2.019  0.50 99.99           C
ATOM   3051  CG  GLU A 245     -47.056  45.019   0.646  0.50 99.99           C
ATOM   3052  CD  GLU A 245     -48.228  44.387  -0.123  0.50 99.99           C
ATOM   3053  OE1 GLU A 245     -48.809  45.058  -0.973  0.50 99.99           O
ATOM   3054  OE2 GLU A 245     -48.547  43.225   0.138  0.50 99.99           O
ATOM   3055  HN  GLU A 245     -46.028  43.867   3.194  0.50 99.99           H
ATOM   3056  HA  GLU A 245     -45.605  46.550   2.361  0.50 99.99           H
ATOM   3057  HB1 GLU A 245     -48.077  44.735   2.532  0.50 99.99           H
ATOM   3058  HB2 GLU A 245     -48.197  46.345   1.860  0.50 99.99           H
ATOM   3059  HG1 GLU A 245     -46.651  45.854   0.074  0.50 99.99           H
ATOM   3060  HG2 GLU A 245     -46.255  44.288   0.749  0.50 99.99           H
ATOM   3061  N   LEU A 246     -47.358  46.081   5.141  0.50 99.99           N
ATOM   3062  CA  LEU A 246     -47.945  46.804   6.242  0.50 99.99           C
ATOM   3063  C   LEU A 246     -46.901  47.660   6.784  0.50 99.99           C
ATOM   3064  O   LEU A 246     -47.143  48.813   7.113  0.50 99.99           O
ATOM   3065  CB  LEU A 246     -48.484  45.822   7.288  0.50 99.99           C
ATOM   3066  CG  LEU A 246     -49.784  45.132   6.842  1.00 99.99           C
ATOM   3067  CD1 LEU A 246     -50.012  43.865   7.667  0.50 99.99           C
ATOM   3068  CD2 LEU A 246     -50.994  46.070   6.958  1.00 99.99           C
ATOM   3069  HN  LEU A 246     -47.255  45.089   5.206  0.50 99.99           H
ATOM   3070  HA  LEU A 246     -48.741  47.433   5.840  0.50 99.99           H
ATOM   3071  HB1 LEU A 246     -47.718  45.072   7.494  0.50 99.99           H
ATOM   3072  HB2 LEU A 246     -48.666  46.331   8.237  0.50 99.99           H
ATOM   3073  HG  LEU A 246     -49.693  44.833   5.798  1.00 99.99           H
ATOM   3074 1HD1 LEU A 246     -50.945  43.373   7.393  0.50 99.99           H
ATOM   3075 2HD1 LEU A 246     -50.052  44.120   8.726  0.50 99.99           H
ATOM   3076 3HD1 LEU A 246     -49.204  43.148   7.526  0.50 99.99           H
ATOM   3077 1HD2 LEU A 246     -51.908  45.568   6.641  1.00 99.99           H
ATOM   3078 2HD2 LEU A 246     -50.875  46.957   6.336  1.00 99.99           H
ATOM   3079 3HD2 LEU A 246     -51.137  46.403   7.987  1.00 99.99           H
ATOM   3080  N   LEU A 247     -45.696  47.096   6.868  0.50 99.99           N
ATOM   3081  CA  LEU A 247     -44.622  47.837   7.426  0.50 99.99           C
ATOM   3082  C   LEU A 247     -44.352  49.025   6.534  0.50 99.99           C
ATOM   3083  O   LEU A 247     -44.053  50.092   7.055  0.50 99.99           O
ATOM   3084  CB  LEU A 247     -43.442  46.870   7.551  0.50 99.99           C
ATOM   3085  CG  LEU A 247     -42.276  47.387   8.402  0.50 99.99           C
ATOM   3086  CD1 LEU A 247     -41.586  46.206   9.095  1.00 99.99           C
ATOM   3087  CD2 LEU A 247     -41.274  48.191   7.560  1.00 99.99           C
ATOM   3088  HN  LEU A 247     -45.548  46.153   6.567  0.50 99.99           H
ATOM   3089  HA  LEU A 247     -44.939  48.180   8.413  0.50 99.99           H
ATOM   3090  HB1 LEU A 247     -43.828  45.958   8.010  0.50 99.99           H
ATOM   3091  HB2 LEU A 247     -43.081  46.562   6.572  0.50 99.99           H
ATOM   3092  HG  LEU A 247     -42.672  48.036   9.185  0.50 99.99           H
ATOM   3093 1HD1 LEU A 247     -40.791  46.548   9.750  1.00 99.99           H
ATOM   3094 2HD1 LEU A 247     -41.160  45.517   8.365  1.00 99.99           H
ATOM   3095 3HD1 LEU A 247     -42.290  45.646   9.711  1.00 99.99           H
ATOM   3096 1HD2 LEU A 247     -40.466  48.578   8.177  1.00 99.99           H
ATOM   3097 2HD2 LEU A 247     -41.738  49.049   7.077  1.00 99.99           H
ATOM   3098 3HD2 LEU A 247     -40.832  47.572   6.779  1.00 99.99           H
ATOM   3099  N   GLY A 248     -44.424  48.906   5.183  0.50 99.99           N
ATOM   3100  CA  GLY A 248     -44.020  50.038   4.386  0.50 99.99           C
ATOM   3101  C   GLY A 248     -44.875  51.227   4.670  0.50 99.99           C
ATOM   3102  O   GLY A 248     -44.279  52.256   4.897  0.50 99.99           O
ATOM   3103  HN  GLY A 248     -44.711  48.049   4.754  0.50 99.99           H
ATOM   3104  HA1 GLY A 248     -42.969  50.248   4.590  0.50 99.99           H
ATOM   3105  HA2 GLY A 248     -44.127  49.744   3.341  0.50 99.99           H
ATOM   3106  N   GLY A 249     -46.230  51.176   4.596  0.50 99.99           N
ATOM   3107  CA  GLY A 249     -47.219  52.135   5.084  0.50 99.99           C
ATOM   3108  C   GLY A 249     -46.629  53.294   5.860  0.50 99.99           C
ATOM   3109  O   GLY A 249     -46.873  53.384   7.061  0.50 99.99           O
ATOM   3110  HN  GLY A 249     -46.604  50.312   4.260  0.50 99.99           H
ATOM   3111  HA1 GLY A 249     -47.770  52.499   4.217  0.50 99.99           H
ATOM   3112  HA2 GLY A 249     -47.889  51.563   5.723  0.50 99.99           H
ATOM   3113  N   THR A 250     -45.909  54.244   5.232  1.00 99.99           N
ATOM   3114  CA  THR A 250     -45.149  55.206   5.990  1.00 99.99           C
ATOM   3115  C   THR A 250     -45.970  56.062   6.915  1.00 99.99           C
ATOM   3116  O   THR A 250     -45.714  56.103   8.118  1.00 99.99           O
ATOM   3117  CB  THR A 250     -44.362  56.072   4.980  1.00 99.99           C
ATOM   3118  CG2 THR A 250     -43.369  57.045   5.627  1.00 99.99           C
ATOM   3119  OG1 THR A 250     -43.688  55.259   4.039  1.00 99.99           O
ATOM   3120  HN  THR A 250     -45.805  54.202   4.238  1.00 99.99           H
ATOM   3121  HA  THR A 250     -44.456  54.627   6.604  1.00 99.99           H
ATOM   3122  HB  THR A 250     -45.073  56.665   4.403  1.00 99.99           H
ATOM   3123  HG1 THR A 250     -43.073  54.694   4.490  1.00 99.99           H
ATOM   3124 1HG2 THR A 250     -42.845  57.629   4.869  1.00 99.99           H
ATOM   3125 2HG2 THR A 250     -42.622  56.511   6.208  1.00 99.99           H
ATOM   3126 3HG2 THR A 250     -43.873  57.749   6.290  1.00 99.99           H
ATOM   3127  N   GLY A 251     -47.000  56.761   6.403  1.00 99.99           N
ATOM   3128  CA  GLY A 251     -47.738  57.628   7.280  1.00 99.99           C
ATOM   3129  C   GLY A 251     -48.868  56.823   7.807  1.00 99.99           C
ATOM   3130  O   GLY A 251     -48.789  55.598   7.823  1.00 99.99           O
ATOM   3131  HN  GLY A 251     -47.226  56.695   5.431  1.00 99.99           H
ATOM   3132  HA1 GLY A 251     -47.112  58.029   8.080  1.00 99.99           H
ATOM   3133  HA2 GLY A 251     -48.112  58.451   6.670  1.00 99.99           H
ATOM   3134  N   LEU A 252     -49.933  57.499   8.288  1.00 99.99           N
ATOM   3135  CA  LEU A 252     -51.088  56.755   8.682  1.00 99.99           C
ATOM   3136  C   LEU A 252     -51.689  56.423   7.368  1.00 99.99           C
ATOM   3137  O   LEU A 252     -52.612  57.090   6.904  1.00 99.99           O
ATOM   3138  CB  LEU A 252     -52.119  57.650   9.417  1.00 99.99           C
ATOM   3139  CG  LEU A 252     -51.604  58.354  10.662  1.00 99.99           C
ATOM   3140  CD1 LEU A 252     -52.647  59.337  11.209  1.00 99.99           C
ATOM   3141  CD2 LEU A 252     -51.221  57.345  11.737  1.00 99.99           C
ATOM   3142  HN  LEU A 252     -49.940  58.499   8.306  1.00 99.99           H
ATOM   3143  HA  LEU A 252     -50.788  55.866   9.237  1.00 99.99           H
ATOM   3144  HB1 LEU A 252     -52.470  58.450   8.762  1.00 99.99           H
ATOM   3145  HB2 LEU A 252     -53.002  57.060   9.674  1.00 99.99           H
ATOM   3146  HG  LEU A 252     -50.726  58.913  10.348  1.00 99.99           H
ATOM   3147 1HD1 LEU A 252     -52.296  59.827  12.117  1.00 99.99           H
ATOM   3148 2HD1 LEU A 252     -53.579  58.826  11.453  1.00 99.99           H
ATOM   3149 3HD1 LEU A 252     -52.876  60.115  10.478  1.00 99.99           H
ATOM   3150 1HD2 LEU A 252     -50.840  57.822  12.638  1.00 99.99           H
ATOM   3151 2HD2 LEU A 252     -50.455  56.671  11.368  1.00 99.99           H
ATOM   3152 3HD2 LEU A 252     -52.096  56.761  12.016  1.00 99.99           H
ATOM   3153  N   ASP A 253     -51.146  55.367   6.737  0.50 99.99           N
ATOM   3154  CA  ASP A 253     -51.533  55.028   5.412  0.50 99.99           C
ATOM   3155  C   ASP A 253     -52.838  54.330   5.428  0.50 99.99           C
ATOM   3156  O   ASP A 253     -53.251  53.673   6.383  0.50 99.99           O
ATOM   3157  CB  ASP A 253     -50.439  54.069   4.899  1.00 99.99           C
ATOM   3158  CG  ASP A 253     -50.383  52.709   5.639  1.00 99.99           C
ATOM   3159  OD1 ASP A 253     -49.969  52.677   6.799  1.00 99.99           O
ATOM   3160  OD2 ASP A 253     -50.753  51.699   5.044  1.00 99.99           O
ATOM   3161  HN  ASP A 253     -50.478  54.795   7.210  0.50 99.99           H
ATOM   3162  HA  ASP A 253     -51.495  55.970   4.868  0.50 99.99           H
ATOM   3163  HB1 ASP A 253     -50.595  53.877   3.844  1.00 99.99           H
ATOM   3164  HB2 ASP A 253     -49.462  54.544   4.990  1.00 99.99           H
ATOM   3165  N   PRO A 254     -53.500  54.553   4.340  0.50 99.99           N
ATOM   3166  CA  PRO A 254     -54.717  53.864   4.055  0.50 99.99           C
ATOM   3167  C   PRO A 254     -54.218  52.602   3.443  0.50 99.99           C
ATOM   3168  O   PRO A 254     -53.036  52.536   3.113  0.50 99.99           O
ATOM   3169  CB  PRO A 254     -55.460  54.736   3.033  0.50 99.99           C
ATOM   3170  CG  PRO A 254     -54.361  55.531   2.337  0.50 99.99           C
ATOM   3171  CD  PRO A 254     -53.286  55.676   3.405  1.00 99.99           C
ATOM   3172  HA  PRO A 254     -55.316  53.655   4.944  0.50 99.99           H
ATOM   3173  HB1 PRO A 254     -56.072  54.180   2.324  0.50 99.99           H
ATOM   3174  HB2 PRO A 254     -56.121  55.422   3.563  0.50 99.99           H
ATOM   3175  HG1 PRO A 254     -53.952  54.956   1.512  0.50 99.99           H
ATOM   3176  HG2 PRO A 254     -54.708  56.488   1.944  0.50 99.99           H
ATOM   3177  HD1 PRO A 254     -52.297  55.678   2.962  1.00 99.99           H
ATOM   3178  HD2 PRO A 254     -53.426  56.617   3.939  1.00 99.99           H
ATOM   3179  N   SER A 255     -55.080  51.591   3.273  0.50 99.99           N
ATOM   3180  CA  SER A 255     -54.633  50.385   2.646  0.50 99.99           C
ATOM   3181  C   SER A 255     -54.287  50.752   1.238  0.50 99.99           C
ATOM   3182  O   SER A 255     -53.527  50.061   0.563  0.50 99.99           O
ATOM   3183  CB  SER A 255     -55.684  49.263   2.688  0.50 99.99           C
ATOM   3184  OG  SER A 255     -56.182  49.029   3.992  1.00 99.99           O
ATOM   3185  HN  SER A 255     -55.986  51.649   3.677  0.50 99.99           H
ATOM   3186  HA  SER A 255     -53.722  50.067   3.158  0.50 99.99           H
ATOM   3187  HB1 SER A 255     -56.535  49.510   2.051  0.50 99.99           H
ATOM   3188  HB2 SER A 255     -55.275  48.333   2.281  0.50 99.99           H
ATOM   3189  HG  SER A 255     -55.462  48.845   4.585  1.00 99.99           H
ATOM   3190  N   LYS A 256     -54.843  51.891   0.790  0.50 99.99           N
ATOM   3191  CA  LYS A 256     -54.716  52.427  -0.532  0.50 99.99           C
ATOM   3192  C   LYS A 256     -53.290  52.756  -0.822  0.50 99.99           C
ATOM   3193  O   LYS A 256     -52.869  52.654  -1.973  0.50 99.99           O
ATOM   3194  CB  LYS A 256     -55.657  53.634  -0.677  0.50 99.99           C
ATOM   3195  CG  LYS A 256     -55.763  54.173  -2.110  0.50 99.99           C
ATOM   3196  CD  LYS A 256     -56.774  55.322  -2.211  0.50 99.99           C
ATOM   3197  CE  LYS A 256     -56.899  55.872  -3.635  0.50 99.99           C
ATOM   3198  NZ  LYS A 256     -57.864  56.961  -3.727  0.50 99.99           N
ATOM   3199  HN  LYS A 256     -55.459  52.413   1.376  0.50 99.99           H
ATOM   3200  HA  LYS A 256     -55.032  51.633  -1.210  0.50 99.99           H
ATOM   3201  HB1 LYS A 256     -56.652  53.338  -0.343  0.50 99.99           H
ATOM   3202  HB2 LYS A 256     -55.351  54.440  -0.015  0.50 99.99           H
ATOM   3203  HG1 LYS A 256     -54.786  54.520  -2.448  0.50 99.99           H
ATOM   3204  HG2 LYS A 256     -56.057  53.367  -2.781  0.50 99.99           H
ATOM   3205  HD1 LYS A 256     -57.751  54.976  -1.871  0.50 99.99           H
ATOM   3206  HD2 LYS A 256     -56.478  56.127  -1.536  0.50 99.99           H
ATOM   3207  HE1 LYS A 256     -55.938  56.253  -3.985  0.50 99.99           H
ATOM   3208  HE2 LYS A 256     -57.216  55.090  -4.325  0.50 99.99           H
ATOM   3209  HZ1 LYS A 256     -57.912  57.300  -4.709  0.50 99.99           H
ATOM   3210  HZ2 LYS A 256     -57.569  57.739  -3.105  0.50 99.99           H
ATOM   3211  HZ3 LYS A 256     -58.800  56.617  -3.432  0.50 99.99           H
ATOM   3212  N   MET A 257     -52.514  53.164   0.206  0.50 99.99           N
ATOM   3213  CA  MET A 257     -51.171  53.625  -0.011  0.50 99.99           C
ATOM   3214  C   MET A 257     -50.408  52.619  -0.798  0.50 99.99           C
ATOM   3215  O   MET A 257     -50.544  51.411  -0.608  0.50 99.99           O
ATOM   3216  CB  MET A 257     -50.428  53.889   1.299  0.50 99.99           C
ATOM   3217  CG  MET A 257     -49.003  54.433   1.090  1.00 99.99           C
ATOM   3218  SD  MET A 257     -48.257  55.013   2.619  1.00 99.99           S
ATOM   3219  CE  MET A 257     -46.716  55.643   1.937  1.00 99.99           C
ATOM   3220  HN  MET A 257     -52.898  53.206   1.128  0.50 99.99           H
ATOM   3221  HA  MET A 257     -51.258  54.549  -0.584  0.50 99.99           H
ATOM   3222  HB1 MET A 257     -50.992  54.623   1.856  0.50 99.99           H
ATOM   3223  HB2 MET A 257     -50.395  52.979   1.900  0.50 99.99           H
ATOM   3224  HG1 MET A 257     -48.351  53.672   0.659  1.00 99.99           H
ATOM   3225  HG2 MET A 257     -49.018  55.261   0.381  1.00 99.99           H
ATOM   3226  HE1 MET A 257     -45.911  55.480   2.651  1.00 99.99           H
ATOM   3227  HE2 MET A 257     -46.795  56.710   1.731  1.00 99.99           H
ATOM   3228  HE3 MET A 257     -46.450  55.113   1.022  1.00 99.99           H
ATOM   3229  N   THR A 258     -49.578  53.127  -1.729  0.50 99.99           N
ATOM   3230  CA  THR A 258     -48.807  52.261  -2.561  0.50 99.99           C
ATOM   3231  C   THR A 258     -47.516  52.105  -1.849  0.50 99.99           C
ATOM   3232  O   THR A 258     -46.754  53.042  -1.607  0.50 99.99           O
ATOM   3233  CB  THR A 258     -48.596  52.946  -3.927  0.50 99.99           C
ATOM   3234  CG2 THR A 258     -49.907  53.073  -4.718  1.00 99.99           C
ATOM   3235  OG1 THR A 258     -47.983  54.213  -3.797  1.00 99.99           O
ATOM   3236  HN  THR A 258     -49.497  54.119  -1.835  0.50 99.99           H
ATOM   3237  HA  THR A 258     -49.414  51.377  -2.735  0.50 99.99           H
ATOM   3238  HB  THR A 258     -47.914  52.334  -4.517  0.50 99.99           H
ATOM   3239  HG1 THR A 258     -48.510  54.749  -3.218  1.00 99.99           H
ATOM   3240 1HG2 THR A 258     -49.730  53.545  -5.686  1.00 99.99           H
ATOM   3241 2HG2 THR A 258     -50.653  53.665  -4.190  1.00 99.99           H
ATOM   3242 3HG2 THR A 258     -50.341  52.091  -4.907  1.00 99.99           H
ATOM   3243  N   PRO A 259     -47.313  50.873  -1.521  0.50 99.99           N
ATOM   3244  CA  PRO A 259     -46.243  50.442  -0.680  0.50 99.99           C
ATOM   3245  C   PRO A 259     -44.889  50.767  -1.191  0.50 99.99           C
ATOM   3246  O   PRO A 259     -44.659  50.687  -2.397  0.50 99.99           O
ATOM   3247  CB  PRO A 259     -46.400  48.927  -0.483  0.50 99.99           C
ATOM   3248  CG  PRO A 259     -47.175  48.476  -1.708  0.50 99.99           C
ATOM   3249  CD  PRO A 259     -48.034  49.692  -2.051  1.00 99.99           C
ATOM   3250  HA  PRO A 259     -46.352  50.929   0.291  0.50 99.99           H
ATOM   3251  HB1 PRO A 259     -45.461  48.384  -0.353  0.50 99.99           H
ATOM   3252  HB2 PRO A 259     -47.003  48.740   0.407  0.50 99.99           H
ATOM   3253  HG1 PRO A 259     -46.479  48.272  -2.522  0.50 99.99           H
ATOM   3254  HG2 PRO A 259     -47.761  47.574  -1.531  0.50 99.99           H
ATOM   3255  HD1 PRO A 259     -48.169  49.745  -3.133  1.00 99.99           H
ATOM   3256  HD2 PRO A 259     -49.006  49.602  -1.566  1.00 99.99           H
ATOM   3257  N   LEU A 260     -43.991  51.135  -0.256  0.50 99.99           N
ATOM   3258  CA  LEU A 260     -42.646  51.474  -0.581  0.50 99.99           C
ATOM   3259  C   LEU A 260     -41.954  50.240  -1.048  0.50 99.99           C
ATOM   3260  O   LEU A 260     -41.296  50.243  -2.089  0.50 99.99           O
ATOM   3261  CB  LEU A 260     -41.946  52.070   0.658  0.50 99.99           C
ATOM   3262  CG  LEU A 260     -42.339  53.523   0.995  0.50 99.99           C
ATOM   3263  CD1 LEU A 260     -41.871  54.513  -0.079  0.50 99.99           C
ATOM   3264  CD2 LEU A 260     -43.831  53.706   1.302  0.50 99.99           C
ATOM   3265  HN  LEU A 260     -44.278  51.169   0.702  0.50 99.99           H
ATOM   3266  HA  LEU A 260     -42.671  52.189  -1.404  0.50 99.99           H
ATOM   3267  HB1 LEU A 260     -42.137  51.434   1.523  0.50 99.99           H
ATOM   3268  HB2 LEU A 260     -40.864  52.048   0.511  0.50 99.99           H
ATOM   3269  HG  LEU A 260     -41.801  53.779   1.910  0.50 99.99           H
ATOM   3270 1HD1 LEU A 260     -42.039  55.541   0.242  0.50 99.99           H
ATOM   3271 2HD1 LEU A 260     -42.410  54.372  -1.016  0.50 99.99           H
ATOM   3272 3HD1 LEU A 260     -40.807  54.399  -0.282  0.50 99.99           H
ATOM   3273 1HD2 LEU A 260     -44.021  54.722   1.646  0.50 99.99           H
ATOM   3274 2HD2 LEU A 260     -44.169  53.020   2.079  0.50 99.99           H
ATOM   3275 3HD2 LEU A 260     -44.451  53.557   0.419  0.50 99.99           H
ATOM   3276  N   ALA A 261     -42.094  49.137  -0.292  0.50 99.99           N
ATOM   3277  CA  ALA A 261     -41.444  47.932  -0.705  0.50 99.99           C
ATOM   3278  C   ALA A 261     -42.087  46.793   0.009  0.50 99.99           C
ATOM   3279  O   ALA A 261     -42.751  46.971   1.028  0.50 99.99           O
ATOM   3280  CB  ALA A 261     -39.945  47.986  -0.365  1.00 99.99           C
ATOM   3281  HN  ALA A 261     -42.635  49.167   0.549  0.50 99.99           H
ATOM   3282  HA  ALA A 261     -41.606  47.799  -1.776  0.50 99.99           H
ATOM   3283  HB1 ALA A 261     -39.438  47.065  -0.658  1.00 99.99           H
ATOM   3284  HB2 ALA A 261     -39.785  48.130   0.706  1.00 99.99           H
ATOM   3285  HB3 ALA A 261     -39.452  48.807  -0.885  1.00 99.99           H
ATOM   3286  N   ASP A 262     -41.927  45.576  -0.541  0.50 99.99           N
ATOM   3287  CA  ASP A 262     -42.486  44.422   0.092  0.50 99.99           C
ATOM   3288  C   ASP A 262     -41.347  43.510   0.429  0.50 99.99           C
ATOM   3289  O   ASP A 262     -40.610  43.079  -0.454  0.50 99.99           O
ATOM   3290  CB  ASP A 262     -43.391  43.673  -0.918  0.50 99.99           C
ATOM   3291  CG  ASP A 262     -44.623  44.452  -1.431  1.00 99.99           C
ATOM   3292  OD1 ASP A 262     -44.591  45.681  -1.502  1.00 99.99           O
ATOM   3293  OD2 ASP A 262     -45.614  43.806  -1.768  1.00 99.99           O
ATOM   3294  HN  ASP A 262     -41.399  45.476  -1.384  0.50 99.99           H
ATOM   3295  HA  ASP A 262     -43.043  44.677   0.997  0.50 99.99           H
ATOM   3296  HB1 ASP A 262     -42.813  43.386  -1.798  0.50 99.99           H
ATOM   3297  HB2 ASP A 262     -43.746  42.744  -0.467  0.50 99.99           H
ATOM   3298  N   LEU A 263     -41.158  43.204   1.725  0.50 99.99           N
ATOM   3299  CA  LEU A 263     -40.107  42.321   2.142  0.50 99.99           C
ATOM   3300  C   LEU A 263     -40.719  41.038   2.642  0.50 99.99           C
ATOM   3301  O   LEU A 263     -41.554  41.036   3.538  0.50 99.99           O
ATOM   3302  CB  LEU A 263     -39.079  42.969   3.085  0.50 99.99           C
ATOM   3303  CG  LEU A 263     -37.766  42.187   3.296  0.50 99.99           C
ATOM   3304  CD1 LEU A 263     -37.882  41.135   4.404  0.50 99.99           C
ATOM   3305  CD2 LEU A 263     -37.173  41.597   2.008  0.50 99.99           C
ATOM   3306  HN  LEU A 263     -41.740  43.701   2.359  0.50 99.99           H
ATOM   3307  HA  LEU A 263     -39.551  42.037   1.250  0.50 99.99           H
ATOM   3308  HB1 LEU A 263     -38.828  43.951   2.680  0.50 99.99           H
ATOM   3309  HB2 LEU A 263     -39.509  43.140   4.061  0.50 99.99           H
ATOM   3310  HG  LEU A 263     -37.038  42.913   3.652  0.50 99.99           H
ATOM   3311 1HD1 LEU A 263     -37.026  40.464   4.373  0.50 99.99           H
ATOM   3312 2HD1 LEU A 263     -38.775  40.524   4.311  0.50 99.99           H
ATOM   3313 3HD1 LEU A 263     -37.916  41.603   5.388  0.50 99.99           H
ATOM   3314 1HD2 LEU A 263     -36.163  41.225   2.184  0.50 99.99           H
ATOM   3315 2HD2 LEU A 263     -37.115  42.349   1.221  0.50 99.99           H
ATOM   3316 3HD2 LEU A 263     -37.764  40.760   1.638  0.50 99.99           H
ATOM   3317  N   CYS A 264     -40.344  39.872   2.088  0.50 99.99           N
ATOM   3318  CA  CYS A 264     -40.927  38.691   2.664  0.50 99.99           C
ATOM   3319  C   CYS A 264     -39.807  37.858   3.195  0.50 99.99           C
ATOM   3320  O   CYS A 264     -38.674  38.327   3.250  0.50 99.99           O
ATOM   3321  CB  CYS A 264     -41.854  37.873   1.718  0.50 99.99           C
ATOM   3322  SG  CYS A 264     -41.192  37.301   0.109  1.00 99.99           S
ATOM   3323  HN  CYS A 264     -39.656  39.826   1.270  0.50 99.99           H
ATOM   3324  HA  CYS A 264     -41.529  39.006   3.516  0.50 99.99           H
ATOM   3325  HB1 CYS A 264     -42.170  36.984   2.266  0.50 99.99           H
ATOM   3326  HB2 CYS A 264     -42.723  38.496   1.503  0.50 99.99           H
ATOM   3327  N   TYR A 265     -40.077  36.623   3.663  0.50 99.99           N
ATOM   3328  CA  TYR A 265     -38.950  35.855   4.113  0.50 99.99           C
ATOM   3329  C   TYR A 265     -38.349  36.386   5.384  0.50 99.99           C
ATOM   3330  O   TYR A 265     -38.630  37.486   5.862  0.50 99.99           O
ATOM   3331  CB  TYR A 265     -37.930  35.635   2.935  1.00 99.99           C
ATOM   3332  CG  TYR A 265     -38.391  34.617   1.923  1.00 99.99           C
ATOM   3333  CD1 TYR A 265     -38.948  35.037   0.720  1.00 99.99           C
ATOM   3334  CD2 TYR A 265     -38.255  33.253   2.154  1.00 99.99           C
ATOM   3335  CE1 TYR A 265     -39.379  34.122  -0.230  1.00 99.99           C
ATOM   3336  CE2 TYR A 265     -38.673  32.331   1.205  1.00 99.99           C
ATOM   3337  CZ  TYR A 265     -39.243  32.756   0.013  1.00 99.99           C
ATOM   3338  OH  TYR A 265     -39.665  31.809  -0.901  1.00 99.99           O
ATOM   3339  HN  TYR A 265     -41.004  36.247   3.665  0.50 99.99           H
ATOM   3340  HA  TYR A 265     -39.456  34.920   4.341  0.50 99.99           H
ATOM   3341  HB1 TYR A 265     -37.703  36.540   2.384  1.00 99.99           H
ATOM   3342  HB2 TYR A 265     -36.940  35.356   3.266  1.00 99.99           H
ATOM   3343  HD1 TYR A 265     -39.031  36.092   0.519  1.00 99.99           H
ATOM   3344  HD2 TYR A 265     -37.819  32.894   3.073  1.00 99.99           H
ATOM   3345  HE1 TYR A 265     -39.808  34.502  -1.146  1.00 99.99           H
ATOM   3346  HE2 TYR A 265     -38.560  31.273   1.399  1.00 99.99           H
ATOM   3347  HH  TYR A 265     -40.275  32.175  -1.526  1.00 99.99           H
ATOM   3348  N   PRO A 266     -37.583  35.493   5.958  1.00 99.99           N
ATOM   3349  CA  PRO A 266     -36.893  35.693   7.206  1.00 99.99           C
ATOM   3350  C   PRO A 266     -35.887  36.793   7.168  1.00 99.99           C
ATOM   3351  O   PRO A 266     -35.514  37.280   8.233  1.00 99.99           O
ATOM   3352  CB  PRO A 266     -36.032  34.419   7.406  1.00 99.99           C
ATOM   3353  CG  PRO A 266     -36.696  33.321   6.594  1.00 99.99           C
ATOM   3354  CD  PRO A 266     -37.375  34.094   5.482  1.00 99.99           C
ATOM   3355  HA  PRO A 266     -37.607  35.845   8.012  1.00 99.99           H
ATOM   3356  HB1 PRO A 266     -35.033  34.527   6.976  1.00 99.99           H
ATOM   3357  HB2 PRO A 266     -35.859  34.161   8.446  1.00 99.99           H
ATOM   3358  HG1 PRO A 266     -35.975  32.599   6.214  1.00 99.99           H
ATOM   3359  HG2 PRO A 266     -37.439  32.751   7.145  1.00 99.99           H
ATOM   3360  HD1 PRO A 266     -36.674  34.053   4.657  1.00 99.99           H
ATOM   3361  HD2 PRO A 266     -38.295  33.574   5.221  1.00 99.99           H
ATOM   3362  N   PHE A 267     -35.431  37.195   5.973  1.00 99.99           N
ATOM   3363  CA  PHE A 267     -34.369  38.146   5.894  1.00 99.99           C
ATOM   3364  C   PHE A 267     -34.791  39.467   6.447  1.00 99.99           C
ATOM   3365  O   PHE A 267     -35.953  39.865   6.358  1.00 99.99           O
ATOM   3366  CB  PHE A 267     -33.942  38.314   4.426  1.00 99.99           C
ATOM   3367  CG  PHE A 267     -33.617  36.993   3.781  1.00 99.99           C
ATOM   3368  CD1 PHE A 267     -32.511  36.255   4.194  1.00 99.99           C
ATOM   3369  CD2 PHE A 267     -34.422  36.486   2.766  1.00 99.99           C
ATOM   3370  CE1 PHE A 267     -32.220  35.030   3.609  1.00 99.99           C
ATOM   3371  CE2 PHE A 267     -34.134  35.261   2.178  1.00 99.99           C
ATOM   3372  CZ  PHE A 267     -33.033  34.531   2.601  1.00 99.99           C
ATOM   3373  HN  PHE A 267     -35.802  36.795   5.135  1.00 99.99           H
ATOM   3374  HA  PHE A 267     -33.541  37.750   6.487  1.00 99.99           H
ATOM   3375  HB1 PHE A 267     -34.732  38.804   3.856  1.00 99.99           H
ATOM   3376  HB2 PHE A 267     -33.065  38.959   4.359  1.00 99.99           H
ATOM   3377  HD1 PHE A 267     -31.874  36.635   4.979  1.00 99.99           H
ATOM   3378  HD2 PHE A 267     -35.284  37.044   2.429  1.00 99.99           H
ATOM   3379  HE1 PHE A 267     -31.361  34.466   3.939  1.00 99.99           H
ATOM   3380  HE2 PHE A 267     -34.772  34.875   1.395  1.00 99.99           H
ATOM   3381  HZ  PHE A 267     -32.809  33.577   2.147  1.00 99.99           H
ATOM   3382  N   HIS A 268     -33.816  40.166   7.062  1.00 99.99           N
ATOM   3383  CA  HIS A 268     -34.052  41.446   7.655  1.00 99.99           C
ATOM   3384  C   HIS A 268     -34.186  42.407   6.525  1.00 99.99           C
ATOM   3385  O   HIS A 268     -33.472  42.307   5.529  1.00 99.99           O
ATOM   3386  CB  HIS A 268     -32.855  41.855   8.539  1.00 99.99           C
ATOM   3387  CG  HIS A 268     -32.702  40.949   9.744  1.00 99.99           C
ATOM   3388  CD2 HIS A 268     -32.486  41.343  11.076  1.00 99.99           C
ATOM   3389  ND1 HIS A 268     -32.758  39.598   9.710  1.00 99.99           N
ATOM   3390  CE1 HIS A 268     -32.585  39.189  10.980  1.00 99.99           C
ATOM   3391  NE2 HIS A 268     -32.418  40.221  11.826  1.00 99.99           N
ATOM   3392  HN  HIS A 268     -32.895  39.779   7.100  1.00 99.99           H
ATOM   3393  HA  HIS A 268     -34.983  41.384   8.210  1.00 99.99           H
ATOM   3394  HB1 HIS A 268     -31.926  41.836   7.968  1.00 99.99           H
ATOM   3395  HB2 HIS A 268     -32.988  42.876   8.897  1.00 99.99           H
ATOM   3396  HD1 HIS A 268     -32.900  39.031   8.925  1.00 99.99           H
ATOM   3397  HD2 HIS A 268     -32.397  42.358  11.435  1.00 99.99           H
ATOM   3398  HE1 HIS A 268     -32.584  38.153  11.282  1.00 99.99           H
ATOM   3399  N   GLY A 269     -35.131  43.358   6.645  1.00 99.99           N
ATOM   3400  CA  GLY A 269     -35.318  44.300   5.587  1.00 99.99           C
ATOM   3401  C   GLY A 269     -34.224  45.310   5.718  1.00 99.99           C
ATOM   3402  O   GLY A 269     -33.670  45.532   6.794  1.00 99.99           O
ATOM   3403  HN  GLY A 269     -35.691  43.408   7.472  1.00 99.99           H
ATOM   3404  HA1 GLY A 269     -35.300  43.761   4.640  1.00 99.99           H
ATOM   3405  HA2 GLY A 269     -36.291  44.766   5.732  1.00 99.99           H
ATOM   3406  N   PRO A 270     -33.898  45.912   4.613  1.00 99.99           N
ATOM   3407  CA  PRO A 270     -32.892  46.932   4.622  1.00 99.99           C
ATOM   3408  C   PRO A 270     -33.449  48.179   5.212  1.00 99.99           C
ATOM   3409  O   PRO A 270     -34.669  48.334   5.257  1.00 99.99           O
ATOM   3410  CB  PRO A 270     -32.566  47.146   3.137  1.00 99.99           C
ATOM   3411  CG  PRO A 270     -33.853  46.760   2.403  1.00 99.99           C
ATOM   3412  CD  PRO A 270     -34.474  45.674   3.285  1.00 99.99           C
ATOM   3413  HA  PRO A 270     -32.003  46.623   5.176  1.00 99.99           H
ATOM   3414  HB1 PRO A 270     -32.223  48.153   2.893  1.00 99.99           H
ATOM   3415  HB2 PRO A 270     -31.772  46.457   2.846  1.00 99.99           H
ATOM   3416  HG1 PRO A 270     -34.518  47.622   2.363  1.00 99.99           H
ATOM   3417  HG2 PRO A 270     -33.673  46.426   1.381  1.00 99.99           H
ATOM   3418  HD1 PRO A 270     -35.563  45.741   3.298  1.00 99.99           H
ATOM   3419  HD2 PRO A 270     -34.183  44.684   2.931  1.00 99.99           H
ATOM   3420  N   ALA A 271     -32.567  49.066   5.690  1.00 99.99           N
ATOM   3421  CA  ALA A 271     -32.978  50.343   6.177  1.00 99.99           C
ATOM   3422  C   ALA A 271     -33.109  51.156   4.937  1.00 99.99           C
ATOM   3423  O   ALA A 271     -32.788  50.666   3.856  1.00 99.99           O
ATOM   3424  CB  ALA A 271     -32.040  50.902   7.257  1.00 99.99           C
ATOM   3425  HN  ALA A 271     -31.591  48.858   5.635  1.00 99.99           H
ATOM   3426  HA  ALA A 271     -33.973  50.243   6.615  1.00 99.99           H
ATOM   3427  HB1 ALA A 271     -32.214  51.965   7.429  1.00 99.99           H
ATOM   3428  HB2 ALA A 271     -30.991  50.759   7.023  1.00 99.99           H
ATOM   3429  HB3 ALA A 271     -32.222  50.394   8.203  1.00 99.99           H
ATOM   3430  N   GLN A 272     -33.651  52.385   5.038  1.00 99.99           N
ATOM   3431  CA  GLN A 272     -33.769  53.180   3.851  1.00 99.99           C
ATOM   3432  C   GLN A 272     -32.373  53.319   3.354  1.00 99.99           C
ATOM   3433  O   GLN A 272     -32.114  53.249   2.154  1.00 99.99           O
ATOM   3434  CB  GLN A 272     -34.372  54.575   4.111  1.00 99.99           C
ATOM   3435  CG  GLN A 272     -34.240  55.558   2.934  1.00 99.99           C
ATOM   3436  CD  GLN A 272     -34.911  56.898   3.269  1.00 99.99           C
ATOM   3437  NE2 GLN A 272     -36.251  56.868   3.158  1.00 99.99           N
ATOM   3438  OE1 GLN A 272     -34.257  57.881   3.596  1.00 99.99           O
ATOM   3439  HN  GLN A 272     -33.922  52.746   5.929  1.00 99.99           H
ATOM   3440  HA  GLN A 272     -34.367  52.625   3.125  1.00 99.99           H
ATOM   3441  HB1 GLN A 272     -35.434  54.460   4.309  1.00 99.99           H
ATOM   3442  HB2 GLN A 272     -33.920  55.011   5.004  1.00 99.99           H
ATOM   3443  HG1 GLN A 272     -33.194  55.761   2.704  1.00 99.99           H
ATOM   3444  HG2 GLN A 272     -34.696  55.144   2.034  1.00 99.99           H
ATOM   3445 1HE2 GLN A 272     -36.722  56.028   2.887  1.00 99.99           H
ATOM   3446 2HE2 GLN A 272     -36.797  57.684   3.348  1.00 99.99           H
ATOM   3447  N   MET A 273     -31.429  53.498   4.293  1.00 99.99           N
ATOM   3448  CA  MET A 273     -30.044  53.477   3.951  1.00 99.99           C
ATOM   3449  C   MET A 273     -29.668  52.047   4.134  1.00 99.99           C
ATOM   3450  O   MET A 273     -30.273  51.347   4.945  1.00 99.99           O
ATOM   3451  CB  MET A 273     -29.262  54.387   4.909  1.00 99.99           C
ATOM   3452  CG  MET A 273     -29.675  55.859   4.780  1.00 99.99           C
ATOM   3453  SD  MET A 273     -28.723  56.915   5.884  1.00 99.99           S
ATOM   3454  CE  MET A 273     -29.541  58.478   5.521  1.00 99.99           C
ATOM   3455  HN  MET A 273     -31.689  53.598   5.253  1.00 99.99           H
ATOM   3456  HA  MET A 273     -29.900  53.785   2.913  1.00 99.99           H
ATOM   3457  HB1 MET A 273     -29.411  54.063   5.940  1.00 99.99           H
ATOM   3458  HB2 MET A 273     -28.193  54.299   4.707  1.00 99.99           H
ATOM   3459  HG1 MET A 273     -29.542  56.209   3.756  1.00 99.99           H
ATOM   3460  HG2 MET A 273     -30.733  55.986   5.008  1.00 99.99           H
ATOM   3461  HE1 MET A 273     -29.090  59.288   6.092  1.00 99.99           H
ATOM   3462  HE2 MET A 273     -30.602  58.410   5.767  1.00 99.99           H
ATOM   3463  HE3 MET A 273     -29.462  58.702   4.456  1.00 99.99           H
ATOM   3464  N   LYS A 274     -28.684  51.549   3.370  1.00 99.99           N
ATOM   3465  CA  LYS A 274     -28.373  50.163   3.518  1.00 99.99           C
ATOM   3466  C   LYS A 274     -27.808  49.969   4.882  1.00 99.99           C
ATOM   3467  O   LYS A 274     -27.020  50.779   5.370  1.00 99.99           O
ATOM   3468  CB  LYS A 274     -27.364  49.734   2.442  1.00 99.99           C
ATOM   3469  CG  LYS A 274     -27.935  49.848   1.022  1.00 99.99           C
ATOM   3470  CD  LYS A 274     -26.941  49.426  -0.070  1.00 99.99           C
ATOM   3471  CE  LYS A 274     -26.586  47.934  -0.040  1.00 99.99           C
ATOM   3472  NZ  LYS A 274     -27.749  47.071  -0.218  1.00 99.99           N
ATOM   3473  HN  LYS A 274     -28.194  52.125   2.717  1.00 99.99           H
ATOM   3474  HA  LYS A 274     -29.299  49.592   3.410  1.00 99.99           H
ATOM   3475  HB1 LYS A 274     -26.456  50.335   2.520  1.00 99.99           H
ATOM   3476  HB2 LYS A 274     -27.067  48.702   2.627  1.00 99.99           H
ATOM   3477  HG1 LYS A 274     -28.845  49.252   0.941  1.00 99.99           H
ATOM   3478  HG2 LYS A 274     -28.232  50.881   0.833  1.00 99.99           H
ATOM   3479  HD1 LYS A 274     -27.361  49.667  -1.047  1.00 99.99           H
ATOM   3480  HD2 LYS A 274     -26.028  50.017   0.020  1.00 99.99           H
ATOM   3481  HE1 LYS A 274     -25.883  47.698  -0.839  1.00 99.99           H
ATOM   3482  HE2 LYS A 274     -26.110  47.657   0.900  1.00 99.99           H
ATOM   3483  HZ1 LYS A 274     -27.451  46.076  -0.196  1.00 99.99           H
ATOM   3484  HZ2 LYS A 274     -28.196  47.281  -1.134  1.00 99.99           H
ATOM   3485  HZ3 LYS A 274     -28.429  47.249   0.549  1.00 99.99           H
ATOM   3486  N   VAL A 275     -28.232  48.882   5.548  1.00 99.99           N
ATOM   3487  CA  VAL A 275     -27.721  48.597   6.850  1.00 99.99           C
ATOM   3488  C   VAL A 275     -27.482  47.092   6.909  1.00 99.99           C
ATOM   3489  CB  VAL A 275     -28.686  49.089   7.952  1.00 99.99           C
ATOM   3490  CG1 VAL A 275     -30.002  48.293   8.008  1.00 99.99           C
ATOM   3491  CG2 VAL A 275     -28.012  49.099   9.330  1.00 99.99           C
ATOM   3492 1OCT VAL A 275     -26.493  46.678   7.514  1.00 99.99           O
ATOM   3493 2OCT VAL A 275     -28.277  46.331   6.354  1.00 99.99           O
ATOM   3494  HN  VAL A 275     -28.900  48.269   5.126  1.00 99.99           H
ATOM   3495  HA  VAL A 275     -26.750  49.087   6.966  1.00 99.99           H
ATOM   3496  HB  VAL A 275     -28.934  50.124   7.716  1.00 99.99           H
ATOM   3497 1HG1 VAL A 275     -30.709  48.755   8.699  1.00 99.99           H
ATOM   3498 2HG1 VAL A 275     -29.839  47.273   8.353  1.00 99.99           H
ATOM   3499 3HG1 VAL A 275     -30.472  48.239   7.029  1.00 99.99           H
ATOM   3500 1HG2 VAL A 275     -28.674  49.520  10.086  1.00 99.99           H
ATOM   3501 2HG2 VAL A 275     -27.100  49.698   9.315  1.00 99.99           H
ATOM   3502 3HG2 VAL A 275     -27.743  48.091   9.648  1.00 99.99           H
CONECT 3497 3490
CONECT 3500 3491
CONECT 3492 3488
CONECT 3498 3490
CONECT 3501 3491
CONECT 3493 3488
CONECT 3499 3490
CONECT 3502 3491
CONECT 3488 3487 3492 3493
CONECT 3487 3486 3488 3489 3495
CONECT 3489 3487 3490 3491 3496
CONECT 3490 3489 3497 3498 3499
CONECT 3491 3489 3500 3501 3502
CONECT 3495 3487
CONECT 3496 3489
CONECT 3494 3486
CONECT 3486 3466 3487 3494
END
